# Supplementary material for: Dosage-sensitive miRNAs trigger modulation of gene expression during genomic imbalance in maize
Source: Nat Commun. 2022 May 31;13:3014. doi: 10.1038/s41467-022-30704-x (PMC9156689; doi:10.1038/s41467-022-30704-x)
Supplement: Supplementary file 3 — Supplementary Data 1 [file 41467_2022_30704_MOESM3_ESM.xlsx]

## Sheet: Supplementary Data 1
Supplementary Data 1. Read mapping statistics and grouping information of each sRNA-seq experiment.
a. diploid aneuploids, polyploids, and controls
Experiment	sample ID	group	total reads	average read length	reads(low quality filtered)	%low quality removed/total	reads(18-30nt & without polyA)	%size selected/total	reads(structural RNAs removed)	%filtered reads/total reads	uniquely mapped reads	%uniquely mapped reads/total reads
Experiment 1	6SA21	6Sa_2D	6702613	23.2056	5634883	0.840699	2842700	0.424118	1176407	0.175515	273773	0.0408457
	6SA22	6Sa_2D	9879656	23.0139	8254328	0.835487	4304828	0.435727	1373272	0.139	328311	0.033231
	6SA23	6Sa_2D	5425192	22.8986	4636595	0.854642	2364729	0.435879	1100339	0.20282	216932	0.0399861
	6SA24	6Sa_2D	11636155	22.8336	9872590	0.848441	5038970	0.433044	1567118	0.134677	350409	0.0301138
	6SA25	6Sa_4D	10968477	24.238	9270853	0.845227	5167764	0.471147	1370425	0.124942	285610	0.0260392
	6SA29	6Sa_3D	12247198	23.8829	10379997	0.847541	5713181	0.466489	1488775	0.12156	327704	0.0267575
	6SA30	6Sa_3D	11679208	23.3431	9901926	0.847825	5335278	0.456818	1560669	0.133628	357969	0.0306501
	6SA32	6Sa_4D	4406889	23.8707	3739225	0.848495	1984150	0.450238	935508	0.212283	223837	0.0507925
	6SA33	6Sa_3D	5372821	23.9484	4561192	0.848938	2407856	0.448155	1058808	0.197067	224192	0.0417271
	6SA38	6Sa_3D	7454601	22.5846	6382937	0.856241	3090763	0.414611	1211807	0.162558	255541	0.0342796
	6SA50	6Sa_4D	6689448	23.1228	5686523	0.850074	2898458	0.433288	1266793	0.189372	246475	0.0368453
	6SA61	6Sa_4D	6245411	22.8198	5359678	0.858179	2773633	0.444107	1206914	0.193248	279602	0.0447692
	D1	0B	10544221	24.6687	8895434	0.843631	4831357	0.4582	1733773	0.164429	431554	0.040928
	D2	0B	12981282	24.6925	10987012	0.846373	6022459	0.463934	1592524	0.122678	366745	0.0282518
	D3	0B	12692168	24.6726	10458784	0.824034	5728847	0.451369	1469512	0.115781	331463	0.0261156
	D4	0B	14292286	23.942	12179772	0.852192	6419222	0.449139	2036348	0.142479	510368	0.0357093
	EB23	1B	9037047	23.3754	7608177	0.841888	3976425	0.440014	1571245	0.173867	339069	0.0375199
	EB2	1B	6922403	23.2783	5853050	0.845523	3062809	0.442449	1430376	0.20663	382010	0.0551846
	EB37	1B	8138553	23.2686	6962271	0.855468	3551592	0.436391	1519587	0.186715	331659	0.0407516
	EB40	1B	6957976	23.2246	5904827	0.848641	2970917	0.42698	1070662	0.153875	231547	0.0332779
Experiment 2	5SCS10	5Sc_1D	10143770	25.0039	8587230	0.846552	5095162	0.502295	2619090	0.258197	355921	0.0350876
	5SCS11	5Sc_1D	8050868	24.1078	6886119	0.855326	3692367	0.45863	1583271	0.196658	427370	0.0530837
	5SCS17	5Sc_2D	7211926	24.2699	6122329	0.848917	3316165	0.459817	1352705	0.187565	326754	0.0453075
	5SCS18	5Sc_1D	11073448	24.1035	9433330	0.851887	5165748	0.466499	1872066	0.169059	470208	0.0424627
	5SCS20	5Sc_4D	7592457	24.3426	6393703	0.842113	3524000	0.464145	1479048	0.194805	374877	0.0493749
	5SCS24	5Sc_3D	10590706	24.1985	9025781	0.852236	4775511	0.450915	1765551	0.166708	350735	0.0331172
	5SCS25	5Sc_3D	8786239	24.4382	7469870	0.850178	3951519	0.44974	1549276	0.17633	313539	0.0356852
	5SCS30	5Sc_4D	7782519	24.2905	6559070	0.842795	3583202	0.460417	1521903	0.195554	380170	0.0488492
	5SCS34	5Sc_4D	9966080	24.2429	8513478	0.854245	4695855	0.471184	2106909	0.211408	562756	0.0564671
	5SCS38	5Sc_4D	9589743	23.8708	8181595	0.853161	4506016	0.469879	1980054	0.206476	512424	0.0534346
	5SCS3	5Sc_2D	9466754	23.5906	8032579	0.848504	4108602	0.434003	1335238	0.141045	274683	0.0290155
	5SCS42	5Sc_3D	6484216	23.7329	5551352	0.856133	2763678	0.426216	1196041	0.184454	279135	0.0430484
	5SCS4	5Sc_2D	9914526	24.2605	8304333	0.837593	4464398	0.450289	1646762	0.166096	360828	0.0363939
	5SCS5	5Sc_1D	8603999	24.1609	7273587	0.845373	3918224	0.455396	1463652	0.170113	365142	0.0424386
	5SCS6	5Sc_2D	9530903	24.271	8040602	0.843635	4204432	0.441137	1562681	0.163959	336660	0.035323
	5SCS8	5Sc_3D	7624213	24.3894	6466852	0.848199	3342088	0.438352	1432661	0.187909	297014	0.0389567
	D21	1X_2C	10455413	23.9895	8760314	0.837874	4522474	0.432549	1652153	0.158019	375957	0.0359581
	D22	1X_2C	9937779	23.2525	8505992	0.855925	4380492	0.440792	1535811	0.154543	346511	0.0348681
	D25	1X_2C	10577711	23.9565	8991221	0.850016	4713368	0.445594	1769547	0.16729	404512	0.0382419
	D26	1X_2C	9307095	23.6782	7944639	0.853611	4065220	0.436787	1517564	0.163055	338009	0.0363173
	H21	1X_1C	9422863	23.8757	8035191	0.852734	4181047	0.443713	1560691	0.165628	367345	0.0389844
	H22	1X_1C	9086527	23.8917	7755873	0.853557	3931937	0.432722	1291256	0.142107	271520	0.0298816
	H23	1X_1C	9762446	24.0272	8273761	0.847509	4382776	0.448942	1408593	0.144287	321548	0.0329372
	H25	1X_1C	8021148	24.1432	6852005	0.854242	3563515	0.444265	1308819	0.163171	304441	0.0379548
	Z14	4X_2C	6792947	25.4824	5757871	0.847625	3175188	0.467424	1307998	0.192552	262158	0.0385927
	Z30	4X_4C	6389902	24.1908	5455072	0.853702	2834283	0.443557	1124739	0.176018	224830	0.0351852
	Z38	4X_4C	7982475	24.1216	6743895	0.844838	3584092	0.448995	1295371	0.162277	261766	0.0327926
	Z47	4X_4C	7511133	24.0862	6375243	0.848772	3530611	0.47005	1508607	0.200849	400793	0.0533599
	Z54	4X_4C	8346823	24.077	7045167	0.844054	3894416	0.466575	1598113	0.191464	398396	0.0477303
	Z61	4X_2C	7031267	24.6274	5993368	0.852388	3225107	0.458681	1425141	0.202686	295574	0.0420371
	Z62	4X_2C	6845193	24.879	5792837	0.846264	3100585	0.452958	1264822	0.184775	265925	0.0388484
	Z63	4X_2C	6507637	24.0648	5579071	0.857311	2995135	0.460249	1364539	0.209683	292771	0.0449888
Experiment 3	10L101	10L18_1D	22993336	23.8537	17337960	0.754043	8833246	0.384165	3611383	0.157062	1007660	0.043824
	10L102	10L18_1D	20733469	24.0633	15699510	0.757206	7860028	0.379099	3255635	0.157023	888684	0.0428623
	10L103	10L18_1D	21349243	24.1743	16111045	0.754642	8452561	0.395919	3819994	0.178929	1134167	0.0531245
	10L106	10L18_1D	20159784	23.5631	15397855	0.763791	7696630	0.381781	3171323	0.157309	896859	0.0444875
	10L10	10L18_2D	14803167	23.6276	11233915	0.758886	5439285	0.367441	2217367	0.14979	488548	0.0330029
	10L13	10L18_4D	18797965	24.3141	13590632	0.722984	6887777	0.366411	2467493	0.131264	485901	0.0258486
	10L1	10L18_2D	27290609	24.0095	20497842	0.751095	10217492	0.374396	1834461	0.0672195	382028	0.0139985
	10L26	10L18_4D	22829218	24.4786	17230708	0.754766	8489353	0.371864	3133898	0.137276	536633	0.0235064
	10L30	10L18_2D	15702337	25.3276	11827265	0.753217	6041643	0.384761	2368012	0.150806	532020	0.0338816
	10L32	10L18_4D	21852337	24.4805	16303745	0.746087	8112004	0.371219	2663311	0.121878	494031	0.0226077
	10L34	10L18_4D	20488055	24.2814	15451786	0.754185	7382970	0.360355	2466908	0.120407	458746	0.0223909
	10L38	10L18_2D	16715733	25.0758	12574890	0.752279	6370298	0.381096	2446878	0.146382	522063	0.0312318
	10L59	10L18_3D	17995822	24.1735	13554538	0.753205	6517512	0.362168	2275349	0.126438	440970	0.024504
	10L74	10L18_3D	22695962	24.008	17279754	0.761358	8441166	0.371924	2868877	0.126405	658625	0.0290195
	10L76	10L18_3D	21547978	24.131	15866598	0.736338	7785800	0.361324	2787584	0.129366	627641	0.0291276
	10L80	10L18_3D	19677452	24.3314	14914860	0.757967	7697095	0.391163	2895143	0.14713	697691	0.0354564
	3La16	3La_1D	27458284	23.6819	20508452	0.746895	9914754	0.361084	3235651	0.117839	698187	0.0254272
	3La17	3La_1D	20262877	23.6742	15029794	0.74174	6867046	0.338898	2901366	0.143186	630498	0.0311159
	3La19	3La_3D	20511843	23.3225	15586178	0.759862	7821642	0.381323	3292889	0.160536	775500	0.0378074
	3La1	3La_2D	24149323	23.5628	18263980	0.756294	8565798	0.354701	3234565	0.13394	751527	0.03112
	3La21	3La_3D	26334042	23.8258	19832134	0.753099	9931011	0.377117	4466124	0.169595	1244228	0.0472479
	3La22	3La_3D	21168024	23.4888	16065065	0.758931	7634339	0.360654	2986431	0.141082	714789	0.0337674
	3La24	3La_3D	23599874	23.5143	17987689	0.762194	8767004	0.371485	4113462	0.1743	1182719	0.0501155
	3La30	3La_1D	22357477	23.7959	16909151	0.756309	8082323	0.361504	3333089	0.149082	752919	0.0336764
	3La36	3La_1D	23944594	23.6896	18168892	0.758789	8817319	0.368238	3595169	0.150145	787937	0.0329067
	3La5	3La_2D	18162143	22.3475	13695978	0.754095	5716992	0.314775	2077061	0.114362	540772	0.0297747
	3La8	3La_2D	23967248	23.5657	18146756	0.757148	8465600	0.353215	3391151	0.141491	773243	0.0322625
	3La9	3La_2D	31420783	23.3922	23700495	0.754294	11130372	0.354236	3997515	0.127225	904495	0.0287865
	4Lb15	4Lb_3D	23046889	23.9922	17464473	0.75778	8486157	0.368213	2795235	0.121285	699866	0.030367
	4Lb17	4Lb_3D	27652875	24.258	20579237	0.744199	9734934	0.352041	2290792	0.082841	533226	0.0192828
	4Lb19	4Lb_3D	16397368	23.6212	12363832	0.754013	5785968	0.35286	2394215	0.146012	590486	0.036011
	4Lb20	4Lb_3D	19669933	24.2107	14656166	0.745105	6582073	0.334626	3005281	0.152786	763045	0.0387925
	4Lb24	4Lb_2D	14692262	24.1003	11074307	0.753751	5155990	0.350932	2374623	0.161624	553024	0.0376405
	4Lb25	4Lb_2D	17854794	22.9094	13493651	0.755744	5833705	0.32673	2089840	0.117046	512250	0.0286898
	4Lb26	4Lb_1D	24312310	23.5783	18393968	0.75657	9109117	0.374671	4301431	0.176924	1200451	0.0493763
	4Lb27	4Lb_1D	20636838	24.0472	15476078	0.749925	7210218	0.349386	3354676	0.162558	853424	0.0413544
	4Lb28	4Lb_1D	22428252	23.7826	17171159	0.765604	8321393	0.371023	4023974	0.179415	999760	0.0445759
	4Lb30	4Lb_1D	19119655	23.7687	14467577	0.756686	6927638	0.362331	3032419	0.158602	734743	0.0384287
	4Lb35	4Lb_2D	22202403	23.8617	16975815	0.764594	7734607	0.348368	3331140	0.150035	796545	0.0358765
	4Lb37	4Lb_2D	17612257	24.7356	13006662	0.738501	5965368	0.338705	2466972	0.140071	567043	0.0321959
Experiment 4	3Sb1	3Sb_3D	16450441	23.1381	12400965	0.753838	6704750	0.407573	2700513	0.164161	576045	0.035017
	3Sb21	3Sb_1D	11666548	22.5837	8734824	0.748707	4918517	0.421591	2004071	0.171779	483207	0.0414182
	3Sb24	3Sb_1D	17111433	23.1241	12592723	0.735925	7163949	0.418664	2727127	0.159375	701061	0.0409703
	3Sb25	3Sb_1D	15214626	22.5773	11427883	0.751112	5964497	0.392024	2564212	0.168536	536029	0.0352312
	3Sb2	3Sb_3D	19899581	23.4291	14952263	0.751386	8324340	0.418317	2973017	0.149401	595006	0.0299004
	3Sb5	3Sb_3D	22650370	22.8407	17067381	0.753514	9214507	0.406815	3418628	0.15093	728086	0.0321446
	3Sb6	3Sb_1D	22765216	22.3601	17114592	0.751787	9558439	0.41987	2871752	0.126146	758544	0.0333203
	3Sb8	3Sb_3D	17594172	22.77	13209297	0.750777	7203874	0.409447	2635843	0.149813	532106	0.0302433
	5Lb17	5Lb_3D	11262673	23.6341	8370968	0.743249	4508473	0.400302	1801693	0.15997	417608	0.0370789
	5Lb18	5Lb_3D	18956695	22.9857	14268372	0.752682	7593028	0.400546	2331434	0.122987	508747	0.0268373
	5Lb1	5Lb_3D	13689445	23.0082	10378307	0.758125	5546370	0.405157	2414639	0.176387	545740	0.0398658
	5Lb23	5Lb_1D	16674927	22.859	12562152	0.753356	6842019	0.410318	3402087	0.204024	923649	0.0553915
	5Lb26	5Lb_1D	18474996	23.352	13785356	0.746163	7902549	0.427743	3610195	0.19541	1013355	0.0548501
	5Lb27	5Lb_1D	14815130	23.2847	10954182	0.739392	6026799	0.4068	2837976	0.191559	819311	0.0553023
	5Lb28	5Lb_1D	14956618	23.1811	10915349	0.729801	6083813	0.406764	2896292	0.193646	811371	0.0542483
	5Lb48	5Lb_3D	19290585	23.0468	14387680	0.745839	7259003	0.376298	2865824	0.148561	678445	0.0351697
	6Lc10H	6Lc_3D	12066873	22.7255	9067399	0.751429	4880130	0.404424	2234004	0.185135	597238	0.049494
	6Lc11e	6Lc_1D	10641139	22.997	7972331	0.749199	4091562	0.384504	1525920	0.143398	303579	0.0285288
	6Lc12e	6Lc_1D	9776955	23.2804	7253976	0.741946	3697792	0.378215	1517531	0.155215	294715	0.0301438
	6Lc1e	6Lc_2D	8021249	23.4241	6043292	0.75341	2925105	0.36467	1342285	0.167341	333602	0.0415898
	6Lc2e	6Lc_2D	8215306	23.2434	6188185	0.753251	3200897	0.389626	1439430	0.175213	345654	0.0420744
	6Lc3e	6Lc_2D	7192398	23.2175	5378633	0.747822	2717614	0.377845	1217150	0.169227	285092	0.039638
	6Lc3H	6Lc_3D	10283614	22.8173	7736744	0.752337	4071434	0.395915	2066996	0.200999	553432	0.0538169
	6Lc6e	6Lc_2D	7857559	23.1312	5947297	0.756889	2975631	0.378697	1282838	0.163262	298327	0.0379669
	6Lc7H	6Lc_3D	12407875	22.821	9374280	0.755511	4834416	0.389625	2301433	0.185482	588411	0.0474224
	6Lc8e	6Lc_1D	11632427	22.9554	8816774	0.757948	4540146	0.390301	1870126	0.160768	378223	0.0325145
	6Lc8H	6Lc_3D	18745621	23.0608	14038140	0.748876	7277514	0.388225	2117362	0.112952	504046	0.0268887
	6Lc9e	6Lc_1D	9628814	22.8505	7204504	0.748223	3703693	0.384647	1599310	0.166096	328355	0.0341013
	1Sb14	1Sb_1D	10621600	23.4131	7944492	0.747956	4200376	0.395456	1915227	0.180314	546954	0.0514945
	1Sb16	1Sb_3Sb_5Lb_2D	17148272	22.9742	12904118	0.752503	7082148	0.412995	2170870	0.126594	555905	0.0324176
	1Sb17	1Sb_1D	16336465	22.8498	12331835	0.754866	6897566	0.422219	3074646	0.188208	805646	0.0493158
	1Sb18	1Sb_1D	9776748	23.3248	7316930	0.748401	4072978	0.416598	1731684	0.177123	479931	0.049089
	1Sb1	1Sb_1D	12020644	23.4328	8998335	0.748573	4831149	0.401904	2202145	0.183197	555134	0.0461817
	1Sb24	1Sb_3Sb_5Lb_2D	9914984	22.8824	7524681	0.75892	4224426	0.426065	2143884	0.216227	575248	0.058018
	1Sb25	1Sb_3Sb_5Lb_2D	9080216	23.0105	6644735	0.731782	3612921	0.397889	1687654	0.185861	431465	0.047517
	1Sb26	1Sb_3Sb_5Lb_2D	12711740	23.0157	9647959	0.75898	5188986	0.408204	2426126	0.190857	641779	0.0504871
	1Sb2	1Sb_3D	9390518	22.9642	7113393	0.757508	3956951	0.421377	1977297	0.210563	513808	0.0547156
	1Sb4	1Sb_3D	9446811	23.194	6839096	0.723958	3733147	0.395175	1716063	0.181655	424825	0.0449702
	1Sb6	1Sb_3D	10198962	22.9657	7812959	0.766054	4200980	0.411903	1753992	0.171978	406547	0.0398616
	1Sb7	1Sb_3D	11916546	22.7425	9040166	0.758623	4743072	0.398024	2269196	0.190424	589190	0.049443
Experiment 5	4Sa25	4Sa_3D	24879371	24.372	17961009	0.721924	9187323	0.369275	4021063	0.161622	897046	0.0360558
	4Sa34	4Sa_2D	24163786	24.1395	17541540	0.725943	9410738	0.389456	3821577	0.158153	978918	0.0405118
	4Sa42	4Sa_3D	22661297	23.1746	16318415	0.720101	7894201	0.348356	3478329	0.153492	791381	0.0349221
	4Sa43	4Sa_2D	28363882	24.0405	20437344	0.720541	10283499	0.362556	3936430	0.138783	935775	0.0329918
	4Sa50	4Sa_1D	17998959	25.0551	13049419	0.72501	6336452	0.352045	2848921	0.158283	769482	0.0427515
	4Sa51	4Sa_1D	15587002	24.7361	11261492	0.722492	5702852	0.365872	2638097	0.16925	658561	0.0422507
	4Sa52	4Sa_1D	39122701	23.4853	28615766	0.731436	14822124	0.378862	1977021	0.0505339	342214	0.0087472
	4Sa53	4Sa_1D	13901501	24.044	9786105	0.70396	4941416	0.355459	2227536	0.160237	551026	0.0396379
	4Sa55	4Sa_2D	26542354	23.1259	19422258	0.731746	9228645	0.347695	3279950	0.123574	671273	0.0252906
	4Sa5	4Sa_3D	23125903	24.3775	16430095	0.710463	8754776	0.37857	3173402	0.137223	818984	0.0354141
	4Sa6	4Sa_2D	24423795	23.9865	17706053	0.724951	9179509	0.375843	3958573	0.162079	1036663	0.0424448
	4Sa7	4Sa_3D	18151263	24.2573	12510121	0.689215	6275193	0.345717	2638455	0.145359	616464	0.0339626
	7Lb14	7Lb_3D	20122443	24.0119	14572756	0.724204	7035239	0.349622	3216034	0.159823	746428	0.0370943
	7Lb15	7Lb_3D	19409074	24.1251	13771494	0.709539	6877593	0.354349	2724871	0.140392	572833	0.0295137
	7Lb16	7Lb_3D	21866911	24.4005	15614656	0.714077	7955867	0.363831	3412729	0.156068	817495	0.037385
	7Lb17	7Lb_3D	21025068	23.8768	14985828	0.71276	7279163	0.346214	3057630	0.145428	694969	0.0330543
	7Lb19	7Lb_1D	17878946	23.6488	12849619	0.718701	6386243	0.357193	2991376	0.167313	772090	0.0431843
	7Lb21	7Lb_1D	20603242	23.769	14675947	0.712313	7383940	0.358387	3439016	0.166916	869714	0.0422125
	7Lb24	7Lb_1D	19376065	23.71	13950374	0.71998	6866383	0.354374	2871571	0.148202	682682	0.0352333
	7Lb27	7Lb_1D	19963103	23.7099	14275644	0.715101	7080961	0.354702	2915607	0.14605	691331	0.0346304
	7Lb2	7Lb_2D	21748725	24.4113	15492563	0.712344	7430583	0.341656	3212099	0.147691	714340	0.0328451
	7Lb4	7Lb_2D	26551218	23.6293	19208640	0.723456	9338916	0.351732	3985994	0.150125	939786	0.0353952
	7Lb5	7Lb_2D	24688669	24.1246	17785604	0.720395	8468898	0.343028	3959219	0.160366	933150	0.0377967
	7Lb6	7Lb_2D	22958291	23.3435	16659728	0.725652	7959684	0.346702	3576559	0.155785	836308	0.0364273
	8Lc10	8Lc_3D	22416672	23.5584	16380411	0.730724	8027982	0.358126	3611756	0.161119	803241	0.0358323
	8Lc11	8Lc_3D	17197840	25.8446	11844342	0.688711	5707726	0.331886	2786976	0.162054	649304	0.037755
	8Lc17	8Lc_2D	21581539	24.2925	15347121	0.711123	7430544	0.344301	3575895	0.165692	787254	0.0364781
	8Lc23	8Lc_2D	25528195	23.8546	18170979	0.7118	9149078	0.358391	3599037	0.140983	781749	0.030623
	8Lc24	8Lc_2D	24814443	25.2459	18797770	0.757533	8899303	0.358634	4083617	0.164566	858324	0.0345897
	8Lc28	8Lc_1D	23674174	25.4816	17866193	0.75467	8293332	0.350311	3694250	0.156046	749334	0.031652
	8Lc35	8Lc_1D	21674208	25.3263	16162613	0.745707	7790728	0.359447	3279069	0.151289	598820	0.0276282
	8Lc36	8Lc_1D	20768194	25.632	15267311	0.735129	7121135	0.342887	2975068	0.143251	601995	0.0289864
	8Lc37	8Lc_1D	18229957	24.9798	13855823	0.760058	6653395	0.36497	2979011	0.163413	597754	0.0327897
	8Lc66	8Lc_2D	24209268	25.4611	18237457	0.753325	8507732	0.351425	3472467	0.143435	744178	0.0307394
	8Lc8	8Lc_3D	21613302	24.0876	15753126	0.728863	7950274	0.367842	3643302	0.168568	879288	0.0406827
	8Lc9	8Lc_3D	16541869	24.2621	11910583	0.720026	5337518	0.322667	2293333	0.138638	504149	0.0304771
	9Lc15	9Lc_2D	21231914	25.4879	16147970	0.760552	7616420	0.358725	3490921	0.164419	786304	0.0370341
	9Lc1	9Lc_3D	19426435	25.0988	14744010	0.758966	7060160	0.363431	3300433	0.169894	841086	0.043296
	9Lc21	9Lc_1D	20207093	25.6934	15331642	0.758726	7191693	0.355899	3315458	0.164074	744233	0.0368303
	9Lc2	9Lc_3D	20648184	25.6504	15702728	0.76049	7383909	0.357606	3134392	0.1518	759801	0.0367975
	9Lc34	9Lc_2D	20315762	25.3082	15345004	0.755325	6942692	0.341739	3157488	0.155421	717779	0.0353311
	9Lc36	9Lc_2D	19881605	25.1038	15187312	0.763888	7445500	0.374492	3522199	0.177159	869700	0.043744
	9Lc3	9Lc_3D	20826025	25.7205	15774271	0.757431	7197939	0.345622	3299210	0.158418	822227	0.0394807
	9Lc40	9Lc_1D	25534783	25.2536	19436505	0.761178	9179912	0.359506	2623107	0.102727	545465	0.0213616
	9Lc43	9Lc_1D	15414146	25.5424	11551883	0.749434	5271842	0.342013	2316148	0.150261	538666	0.0349462
	9Lc47	9Lc_1D	18189174	25.4941	13725346	0.754589	6334659	0.348265	2720453	0.149564	576610	0.0317007
	9Lc5	9Lc_3D	16841526	25.6169	12762815	0.757818	6047806	0.359101	2763125	0.164066	663619	0.0394037
	9Lc66	9Lc_2D	21616993	25.3869	16200444	0.749431	7574190	0.350381	3533908	0.163478	843727	0.0390307
	9Sd1	9Sd_2D	23816041	25.1821	18049007	0.757851	8502873	0.357023	2129203	0.0894021	433677	0.0182094
	9Sd22	9Sd_3D	19085633	25.3443	14533267	0.761477	6596224	0.345612	3071650	0.16094	697787	0.0365609
	9Sd23	9Sd_3D	17821232	25.2028	13391101	0.751413	6263434	0.351459	2579815	0.144761	530409	0.0297628
	9Sd24	9Sd_3D	19490945	25.3201	14790627	0.758846	6770658	0.347375	2765218	0.141872	550913	0.0282651
	9Sd31	9Sd_3D	23369072	25.2592	17810751	0.762151	8299813	0.355162	3710040	0.158759	822758	0.0352071
	9Sd39	9Sd_1D	17884964	24.9952	13570660	0.758775	6303997	0.352475	3110308	0.173906	746824	0.0417571
	9Sd40	9Sd_1D	18168350	25.464	13860791	0.762909	6256300	0.344352	2852575	0.157008	652887	0.0359354
	9Sd41	9Sd_1D	21197329	25.4212	15591276	0.73553	7464150	0.352127	2432624	0.114761	537422	0.0253533
	9Sd43	9Sd_1D	20816974	25.3042	15907493	0.76416	7273995	0.349426	3404713	0.163555	790474	0.0379726
	9Sd4	9Sd_2D	18484403	25.6446	14007321	0.757791	6456129	0.349274	2952034	0.159704	682046	0.0368985
	9Sd7	9Sd_2D	21114313	25.1306	15341517	0.726593	7132985	0.337827	2099198	0.0994206	407336	0.0192919
	9Sd8	9Sd_2D	24933404	25.1813	19036934	0.763511	8924696	0.357941	3884190	0.155783	882368	0.035389
Experiment 6	1La14	1La_2D	14938482	34.3427	10003251	0.66963	4391313	0.29396	1793742	0.120075	422709	0.0282967
	1La16	1La_2D	15567509	33.9041	10587666	0.680113	4755163	0.305454	1864605	0.119775	439087	0.0282053
	1La17	1La_2D	11920926	34.2029	7607018	0.638123	3353002	0.28127	1305039	0.109475	293085	0.0245858
	1La20	1La_2D	20489597	32.4403	13979612	0.682279	6482246	0.316368	927972	0.0452899	192185	0.00937964
	1La21	1La_1D	13376812	33.6136	9192257	0.687178	4024580	0.300862	1861805	0.139182	484723	0.0362361
	1La27	1La_1D	16834985	33.3338	11353957	0.674426	5116360	0.303912	2026186	0.120356	508655	0.0302142
	1La29	1La_1D	12621649	34.5854	8582512	0.679983	3631860	0.287748	1684065	0.133427	462645	0.0366549
	1La30	1La_1D	12391082	34.6234	8444683	0.681513	3449534	0.278388	1629262	0.131487	421625	0.0340265
	1La40	1La_3D	18500669	32.4185	12523504	0.676922	5853320	0.316384	921271	0.0497966	202980	0.0109715
	1La41	1La_3D	19299476	33.0473	13242301	0.686148	6579583	0.34092	2833565	0.146821	777574	0.0402899
	1La42	1La_3D	15680930	33.2478	10293290	0.656421	4998350	0.318753	2235042	0.142532	582192	0.0371274
	1La45	1La_3D	16932154	32.8454	11684589	0.690083	5586004	0.329905	2380708	0.140603	605009	0.0357314
	4Dp20C16	Dp4_2D	18541036	34.441	12653985	0.682485	5046559	0.272183	1962965	0.105871	357897	0.019303
	4Dp20C3	Dp4_2D	21696352	34.5059	14714735	0.678212	5744298	0.264759	2185875	0.100749	362409	0.0167037
	4Dp20C4	Dp4_2D	20781763	34.3084	14138138	0.680315	5740336	0.27622	2456026	0.118182	498633	0.0239938
	4Dp20C7	Dp4_2D	18761690	34.5755	12788543	0.681631	5108717	0.272295	2352541	0.125391	454656	0.0242332
	4Dp21C10	Dp4_3D	16389854	34.9969	10909360	0.665617	3957602	0.241467	1605249	0.0979416	303742	0.0185323
	4Dp21C11	Dp4_3D	13830638	35.1088	9394792	0.679274	3356984	0.242721	1768502	0.127868	337459	0.0243994
	4Dp21C14	Dp4_3D	17265610	35.3931	11665930	0.675674	3487635	0.201999	1915059	0.110918	434131	0.0251443
	4Dp21C6	Dp4_4D	16677555	35.1744	11385920	0.682709	4060864	0.243493	1767186	0.105962	332203	0.0199192
	4Dp22C13	Dp4_4D	15152429	35.2738	10424571	0.68798	3158963	0.208479	1737088	0.114641	340818	0.0224926
	4Dp22C1	Dp4_4D	18962264	33.7006	12844834	0.677389	5391597	0.284333	1452498	0.0765994	242690	0.0127986
	4Dp22C5	Dp4_4D	17122929	32.1955	11561661	0.675215	4774685	0.278847	513052	0.0299629	63025	0.00368074
Experiment 7	3N1	3X_3C	19764882	28.6046	16468755	0.833233	7637102	0.386398	3652226	0.184784	662114	0.0334995
	3N3	3X_3C	21806430	27.7953	18041975	0.827369	9116282	0.418055	3055909	0.140138	540555	0.0247888
	3N4	3X_2C	25722440	28.2356	21359676	0.830391	10340773	0.402014	3911594	0.152069	676798	0.0263116
	3N6	3X_2C	25370605	27.8866	21161052	0.834078	10647233	0.419668	3389428	0.133597	592384	0.0233492
	3N7	3X_2C	23531725	28.106	19544878	0.830576	9597482	0.407853	3229936	0.137259	555538	0.023608
Mean			1.64881e+07	25.1268	1.24192e+07	0.764315	6.10347e+06	0.380562	2.43223e+06	0.153541	562179	0.0355576
b. disomics and controls
Experiment	sample ID	group	total reads	average read length	reads(low quality filtered)	%low quality removed/total	reads(18-30nt & without polyA)	%size selected/total	reads(structural RNAs removed)	%filtered reads/total reads	uniquely mapped reads	%uniquely mapped reads/total reads
BirchlerJ_50_SOL	10L19h34	10L19_h2D	12809755	24.2179	9782967	0.763712	4508449	0.351954	2106848	0.164472	536633	0.0418925
	10L19h35	10L19_h2D	11175632	24.4314	8469280	0.757835	4069570	0.364147	2015074	0.18031	527172	0.0471716
	10L19h60	10L19_h2D	12024767	24.2396	9096037	0.756442	4427777	0.368221	2121170	0.1764	529002	0.0439927
	10L19h61	10L19_h2D	11114866	23.8188	8469150	0.761966	4001532	0.360016	2011238	0.18095	512618	0.04612
	10L19h62	10L19_h2D	12683572	24.145	9567551	0.754326	4508476	0.355458	2059485	0.162374	524193	0.0413285
BirchlerJ_32_SOL	1Lah10	1La_h2D	12866415	24.0393	10177881	0.791042	5304309	0.41226	2257809	0.175481	588642	0.0457503
	1Lah11	1La_h2D	15279168	23.5003	12200035	0.798475	6683027	0.437395	2952460	0.193234	736485	0.0482019
	1Lah19	1La_h2D	16248271	23.0668	12934400	0.796048	7115772	0.43794	3871385	0.238264	992815	0.0611028
	1Lah5	1La_h2D	13924812	23.4792	11220632	0.805801	5968731	0.42864	3021483	0.216986	770913	0.0553625
BirchlerJ_45_SOL	1Sbh154	1Sb_h2D	34777685	24.8676	24583553	0.706877	11876847	0.341508	3205993	0.0921853	806173	0.0231808
	1Sbh158	1Sb_h2D	32713628	25.5149	24089697	0.736381	11931133	0.364714	5219344	0.159546	1315181	0.0402028
	1Sbh168	1Sb_h2D	24045244	25.686	17554629	0.730067	8858512	0.36841	3819937	0.158865	1023548	0.0425676
	1Sbh169	1Sb_h2D	22548914	26.2353	16495924	0.731562	8541016	0.378777	3970162	0.176069	1098657	0.0487233
	1Sbh170	1Sb_h2D	29126077	26.5601	21421019	0.735458	10818348	0.371432	5242771	0.180003	1473416	0.0505875
BirchlerJ_32_SOL	1Sbh9	1Sb_h2D	16459395	23.6113	13150337	0.798956	7314510	0.444397	3031282	0.184167	763282	0.0463736
BirchlerJ_38_SOL	2Sah10	2Sanormal_h2D	14795626	27.9811	12102338	0.817967	4957555	0.335069	1775022	0.119969	428589	0.0289673
	2Sah16	2Sanormal_h2D	12655769	27.8174	10540127	0.832832	5050268	0.399049	1845254	0.145803	444937	0.0351569
	2Sah17	2Sanormal_h2D	17452773	27.6492	14556444	0.834048	6743345	0.386377	2667046	0.152815	552787	0.0316733
	2Sahde5	2Sadeletion_h2D	17057495	28.0629	14118380	0.827694	6954186	0.407691	2435381	0.142775	549289	0.0322022
	2Sahde7	2Sadeletion_h2D	12506939	28.0501	10427321	0.833723	4824597	0.385754	2015781	0.161173	448016	0.0358214
	2Sahde8	2Sadeletion_h2D	18030722	28.1047	14918741	0.827407	7649515	0.424249	2783227	0.15436	595537	0.033029
	2Sah9	2Sanormal_h2D	18872564	28.2789	15633317	0.828362	7663526	0.406067	2840883	0.15053	628712	0.0333135
BirchlerJ_32_SOL	3Lah10	3La_h2D	12685712	23.9092	10280623	0.81041	5388233	0.424748	3083403	0.243061	865495	0.068226
BirchlerJ_45_SOL	3Lah33	3La_h2D	23007146	26.6869	16951021	0.736772	8259689	0.359005	3867452	0.168098	1063168	0.0462103
	3Lah36	3La_h2D	26133816	26.5224	19106874	0.731117	9313750	0.356387	4425797	0.169351	1223029	0.0467987
BirchlerJ_32_SOL	3Lah9	3La_h2D	14849997	23.7146	11840561	0.797344	6177057	0.415964	3146497	0.211885	862193	0.0580601
BirchlerJ_50_SOL	3Sbh20	3Sb_h2D	15916582	24.5897	11647963	0.731813	6194880	0.389209	3304454	0.207611	818983	0.0514547
	3Sbh24	3Sb_h2D	12622713	23.934	9540714	0.755837	4812964	0.381294	2633257	0.208613	693204	0.0549172
	3Sbh25	3Sb_h2D	12356920	24.424	9299532	0.752577	4658266	0.376976	2496529	0.202035	653081	0.0528514
	3Sbh26	3Sb_h2D	15735793	24.3881	11813136	0.750718	6192040	0.3935	2778840	0.176594	716165	0.0455118
	3Sbh28	3Sb_h2D	17236792	23.7029	13023621	0.755571	5827482	0.338084	2732853	0.158548	582684	0.0338047
BirchlerJ_50_SOL	4Lbh34	4Lb_h2D	21723545	21.6028	16280506	0.749441	5605158	0.258022	1787316	0.0822755	394296	0.0181506
	4Lbh48	4Lb_h2D	16504920	24.3408	12371772	0.749581	6804501	0.412271	3026249	0.183354	611644	0.0370583
	4Lbh49	4Lb_h2D	23688253	22.3957	17697969	0.74712	7114314	0.300331	2832040	0.119555	539957	0.0227943
	4Lbh50	4Lb_h2D	11407665	23.2751	8705706	0.763145	4321243	0.378802	2255100	0.197683	652754	0.0572206
	4Lbh52	4Lb_h2D	11672435	23.7411	8782817	0.752441	4638583	0.397396	2557519	0.219108	656768	0.0562666
BirchlerJ_32_SOL	4Sah3	4Sa_h2D	14929628	22.5977	12007446	0.80427	6577683	0.440579	2705352	0.181207	646917	0.0433311
	4Sah5	4Sa_h2D	20457850	22.7558	16633545	0.813064	9272696	0.453259	3340150	0.16327	690553	0.0337549
	4Sah8	4Sa_h2D	17462435	22.2698	14189491	0.812572	7782994	0.445699	3014523	0.172629	706634	0.0404659
BirchlerJ_32_SOL	5Lbh17	5Lb_h2D	18417598	21.9134	15154551	0.82283	7678278	0.416899	2695733	0.146367	491393	0.0266806
	5Lbh6	5Lb_h2D	16903391	22.7922	13559812	0.802195	7532081	0.445596	3201607	0.189406	675806	0.0399805
	5Lbh8	5Lb_h2D	13863092	22.5889	11392530	0.821789	6405602	0.462062	2888891	0.208387	615608	0.0444063
	5Lbh9	5Lb_h2D	16855455	22.7244	13746725	0.815565	7478959	0.443711	3373681	0.200154	575356	0.0341347
BirchlerJ_31_SOL	5Sch10	5Sc_h2D	8032836	24.3088	6848136	0.852518	3686093	0.458878	1681756	0.20936	498480	0.0620553
	5Sch11	5Sc_h1D	9204675	24.374	7851408	0.85298	4132805	0.44899	1586918	0.172403	371772	0.0403895
	5Sch14	5Sc_h2D	11035556	24.1219	9371729	0.84923	5180111	0.469402	1975421	0.179005	549530	0.0497963
	5Sch18	5Sc_h1D	10133727	24.1994	8496068	0.838395	4452688	0.439393	1563950	0.154331	334788	0.033037
	5Sch4	5Sc_h1D	8511763	24.4841	7111230	0.835459	3744836	0.43996	1348659	0.158446	297626	0.0349664
	5Sch5	5Sc_h2D	8317821	24.2173	7123009	0.856355	3836125	0.461194	1631365	0.196129	432711	0.0520222
	5Sch6	5Sc_h1D	10044474	24.0578	8549577	0.851172	4507091	0.448713	1638350	0.16311	366054	0.0364433
	5Sch7	5Sc_h2D	8219075	24.1938	7033999	0.855814	3857554	0.469342	1949763	0.237224	593035	0.0721535
BirchlerJ_50_SOL	6Lch18	6Lc_h2D	11070439	24.1464	8410321	0.75971	4358551	0.393711	2189039	0.197737	584769	0.0528226
	6Lch29	6Lc_h2D	14192727	24.8048	10672734	0.751986	5060501	0.356556	2558216	0.180248	628333	0.0442715
	6Lch9	6Lc_h2D	17270642	24.6753	12701853	0.735459	4416346	0.255714	1841724	0.106639	412088	0.0238606
BirchlerJ_50_SOL	7Lbh23	7Lb_h2D	15569270	25.9836	11852778	0.761293	6041465	0.388038	2090636	0.13428	449219	0.0288529
	7Lbh41	7Lb_h2D	12454908	25.0605	9489505	0.761909	5027881	0.403687	2042769	0.164013	469477	0.0376941
	7Lbh42	7Lb_h2D	13393851	24.4467	10125020	0.755945	5502412	0.410816	2464574	0.184008	579718	0.0432824
	7Lbh47	7Lb_h2D	17261566	25.179	12915485	0.748222	6413187	0.37153	2684923	0.155543	565150	0.0327404
BirchlerJ_45_SOL	7Sch11	7Sc_h2D	25799115	25.7908	18951930	0.734596	10086500	0.390963	5296980	0.205316	1584314	0.0614096
	7Sch1	7Sc_h2D	26989680	25.8845	19867390	0.736111	10410194	0.38571	5205388	0.192866	1452248	0.0538075
	7Sch35	7Sc_h2D	23763607	26.2854	17635325	0.742115	8832939	0.3717	4552088	0.191557	1181113	0.0497026
	7Sch5	7Sc_h2D	19533749	26.5652	14261087	0.730074	7373822	0.377491	3753443	0.192152	1033452	0.052906
BirchlerJ_32_SOL	8Lch12	8Lc_h2D	10006638	24.1919	8250708	0.824523	3696906	0.369445	1575119	0.157407	474965	0.047465
	8Lch13	8Lc_h2D	19968639	22.4401	16397220	0.821149	8250787	0.413187	3493671	0.174958	958228	0.0479866
	8Lch16	8Lc_h2D	13610134	22.7015	11166543	0.820458	5360749	0.393879	2308997	0.169653	630563	0.0463304
	8Lch20	8Lc_h2D	17088823	23.527	13999236	0.819204	7393794	0.432668	2564015	0.15004	588808	0.0344557
BirchlerJ_50_SOL	9Lch34	9Lc_h2D	13852573	27.2026	9803451	0.707699	4507579	0.325397	2573628	0.185787	727217	0.0524969
	9Lch35	9Lc_h2D	16188485	27.4398	11344462	0.700774	5273628	0.325764	2960057	0.18285	884154	0.0546162
	9Lch38	9Lc_h2D	13619755	26.9161	9702621	0.712393	4633117	0.340176	2783005	0.204336	850655	0.0624574
	9Lch43	9Lc_h2D	9692396	27.6798	6546001	0.675375	2932702	0.302578	1579509	0.162964	465860	0.0480645
	9Lch44	9Lc_h2D	8675186	27.3729	6163326	0.710455	2705821	0.311904	1504682	0.173447	433622	0.0499842
BirchlerJ_32_SOL	9Sdh11	9Sd_h2D	13676615	22.5176	11108843	0.812251	6434092	0.470445	2849229	0.208329	749510	0.0548023
	9Sdh12	9Sd_h2D	16300241	22.9829	13138473	0.806029	7659987	0.469931	3351356	0.205602	898628	0.0551297
	9Sdh13	9Sd_h2D	14120253	22.5038	11474506	0.812628	6441821	0.456211	2801453	0.1984	757585	0.0536524
	9Sdh9	9Sd_h2D	17948307	23.0122	14423314	0.803603	8320517	0.463582	3042105	0.169493	719311	0.0400768
BirchlerJ_32_SOL	Hh17	4Sa_9Sd_h1D	18214879	22.9558	14733688	0.808882	7714742	0.423541	3594948	0.197363	916160	0.0502973
	Hh18	4Sa_9Sd_h1D	21851176	23.2387	17438047	0.798037	9274798	0.424453	3442845	0.157559	881621	0.0403466
	Hh19	4Sa_9Sd_h1D	17953232	22.8334	14477340	0.806392	7588087	0.422659	3678692	0.204904	998136	0.0555965
	Hh20	4Sa_9Sd_h1D	20700543	23.6099	16675296	0.805549	9049001	0.437138	3540295	0.171024	908681	0.0438965
BirchlerJ_32_SOL	Hh23	1La_5Lb_8Lc_h1D	13516276	23.4766	10873839	0.8045	5575449	0.412499	2458252	0.181873	647392	0.0478972
	Hh24	1La_5Lb_8Lc_h1D	16630141	23.1756	13475897	0.81033	6886590	0.414103	2654372	0.159612	643128	0.0386724
	Hh26	1La_5Lb_8Lc_h1D	15740220	24.0018	12408832	0.788352	6249481	0.397039	2683345	0.170477	740546	0.047048
	Hh27	1La_5Lb_8Lc_h1D	14886163	23.349	12079416	0.811453	6193772	0.416076	2797670	0.187938	648127	0.0435389
BirchlerJ_38_SOL	Hh39	2Sanormal_2Sadeletion_h1D	11559773	27.626	9600881	0.830542	5084217	0.43982	2191696	0.189597	543104	0.0469822
	Hh43	2Sanormal_2Sadeletion_h1D	9941360	28.0257	8126901	0.817484	4234134	0.425911	1790731	0.180129	434982	0.0437548
	Hh44	2Sanormal_2Sadeletion_h1D	6816741	27.4461	5655416	0.829636	2962689	0.43462	1360318	0.199555	355355	0.0521297
	Hh45	2Sanormal_2Sadeletion_h1D	8814563	27.82	7222800	0.819417	3804574	0.431624	1816055	0.206029	441875	0.0501301
BirchlerJ_45_SOL	Hh46	1Sb_h1D	19639942	26.4834	14532436	0.739943	7289651	0.371165	3678348	0.187289	1025474	0.0522137
	Hh47	1Sb_h1D	23336911	27.1141	16656062	0.713722	8645353	0.370458	3915063	0.167763	1034603	0.0443333
	Hh48	1Sb_h1D	23911176	26.2638	17455960	0.730034	8837615	0.369602	3852427	0.161114	979084	0.0409467
	Hh50	1Sb_h1D	15110532	26.767	10868525	0.719268	5548197	0.367174	2485138	0.164464	621670	0.0411415
BirchlerJ_45_SOL	Hh57	3La_7Sc_h1D	18346627	26.7479	13387705	0.729709	6459607	0.352087	2699933	0.147162	660850	0.0360202
	Hh58	3La_7Sc_h1D	15259948	26.5284	11167485	0.731817	5266205	0.3451	2566872	0.16821	647350	0.0424215
	Hh60	3La_7Sc_h1D	16271973	25.8612	11724836	0.720554	5621382	0.345464	2413186	0.148303	600863	0.0369263
BirchlerJ_50_SOL	Hh66	3Sb_4Lb_6Lc_h1D	12324645	27.2282	8837605	0.717068	3649578	0.29612	1668102	0.135347	405669	0.0329153
	Hh68	3Sb_4Lb_6Lc_h1D	16047146	27.484	11269961	0.702303	5154546	0.321213	2299363	0.143288	570269	0.0355371
	Hh69	3Sb_4Lb_6Lc_h1D	14633362	27.4807	10355702	0.707678	4770580	0.326007	2220617	0.15175	541871	0.0370298
BirchlerJ_50_SOL	Hh70	7Lb_9Lc_10L19_h1D	12643535	27.2093	8986673	0.710772	3963547	0.313484	2011986	0.159132	434578	0.0343716
	Hh71	7Lb_9Lc_10L19_h1D	13798446	27.4959	9759623	0.707299	4297971	0.311482	2253565	0.16332	535259	0.0387913
	Hh72	7Lb_9Lc_10L19_h1D	14236980	26.6621	10213506	0.717393	4579485	0.321661	2333546	0.163907	539513	0.0378952
	Hh73	7Lb_9Lc_10L19_h1D	13011618	27.6877	8925610	0.685972	3907165	0.300283	2118465	0.162813	480605	0.0369366
	Hh74	7Lb_9Lc_10L19_h1D	13717676	27.5273	9783222	0.713184	4289370	0.312689	2201943	0.160519	456066	0.0332466
Mean			1.58634e+07	25.0352	1.22061e+07	0.77467	6.12978e+06	0.389605	2.72144e+06	0.174353	684295	0.0438779
