# Supplementary material for: Dosage-sensitive miRNAs trigger modulation of gene expression during genomic imbalance in maize
Source: Nat Commun. 2022 May 31;13:3014. doi: 10.1038/s41467-022-30704-x (PMC9156689; doi:10.1038/s41467-022-30704-x)
Supplement: Supplementary file 4 — Supplementary Data 2 [file 41467_2022_30704_MOESM4_ESM.xlsx]

## Sheet: Supplementary Data 2
Supplementary Data 2. Information of MIRNA loci identified by ShortStack. MIRNA loci were annotated as described in Methods. Locations and sequences of each MIRNA loci on the chromosome are computed by ShortStack. ‘Cis location’ refers to the cis region where each MIRNA loci is located in each B-A translocation line determined by the position of breakpoints reported in previous studies 34,35. NA,…
Cluster name	Blastn (Zea mays)	Blastn (miRBase）	Loc (GeneID)	Position	Sequence	Cis region
Cluster_102258	Zea mays microRNA MIR393b (MIR393b), microRNA	zma-MIR393b	NA	chr3:19276993-19277284	UCCAAAGGGAUCGCAUUGAUC	TB-3Sb
Cluster_10611	NA	NA	NA	chr1:47197321-47197571	UUCUGGAUAUAUAGUUUUUGC	TB-1Sb
Cluster_10766	Zea mays microRNA MIR164e (MIR164e), microRNA	NA	NA	chr1:47744884-47745063	GUGGUCGUUCAUGUGUCCGCC	TB-1Sb
Cluster_114884	Zea mays microRNA MIR167a (MIR167a), microRNA	zma-MIR167a	Zm00004b017267	chr3:121684031-121684270	GAUCAUGCAUGACAGCCUCAUU	TB-3La
Cluster_127532	NA	NA	NA	chr3:193756868-193757078	UUUAGAGGUUUGGAACAGAGC	TB-3La
Cluster_133421	Zea mays microRNA MIR319a (MIR319a), microRNA	zma-MIR319a	NA	chr3:220844026-220844198	UUGGACUGAAGGGUGCUCCCU	TB-3La
Cluster_136992	NA	NA	NA	chr3:234307608-234307832	CCAUUUUUCCAAGGGAUUUCC	TB-3La
Cluster_141502	Zea mays microRNA MIR169o (MIR169o), microRNA	zma-MIR169o	NA	chr4:12619483-12619733	UAGCCAAGAAUGACUUGCCU	TB-4Sa
Cluster_146002	NA	NA	NA	chr4:37696917-37697081	UCGGUCUGGCUUUUCUAGAUA	TB-4Sa
Cluster_15779	NA	NA	NA	chr1:74812358-74812506	UUGGGAGCCACAAAACUGAAG	TB-1Sb
Cluster_158979	Zea mays clone 276216 mTERF family protein mRNA, complete cds	NA	NA	chr4:148820153-148820384	AAUUAUACGAGGUUUUGGCUU	Dp4
Cluster_161059	Zea mays microRNA MIR394b (MIR394b), microRNA	zma-MIR394b	NA	chr4:162679018-162679124	UUGGCAUUCUGUCCACCUCC	Dp4
Cluster_161142	Zea mays microRNA MIR399b (MIR399b), microRNA	zma-MIR399b	NA	chr4:163101893-163102103	UGCCAAAGGAGAGCUGUCCUG	Dp4
Cluster_165899	Zea mays microRNA MIR166k (MIR166k), microRNA	zma-MIR166k	NA	chr4:187156668-187156772	UCGGACCAGGCUUCAAUCCCU	TB-4Lb
Cluster_170541	NA	NA	NA	chr4:208091658-208091941	AGAGGGGAUUUCAGUGGCUGA	TB-4Lb
Cluster_180482	Zea mays microRNA MIR390b (MIR390b), microRNA	zma-MIR390b	NA	chr5:2743152-2743352	AAGCUCAGGAGGGAUAGCGCC	TB-5Sc
Cluster_181033	Zea mays microRNA MIR167c (MIR167c), microRNA	zma-MIR167c	NA	chr5:4442863-4443043	AUCAUGCUGUGGCAGCCUCACU	TB-5Sc
Cluster_182185	Zea mays microRNA MIR166f (MIR166f), microRNA	zma-MIR166f	NA	chr5:8409999-8410286	UCGGACCAGGCUUCAUUCCCC	TB-5Sc
Cluster_182399	Zea mays microRNA MIR171f (MIR171f), microRNA	zma-MIR171f	NA	chr5:9157057-9157171	UGAUUGAGCCGUGCCAAUAUC	TB-5Sc
Cluster_185311	Zea mays microRNA MIR171m (MIR171m), microRNA	zma-MIR171m	NA	chr5:20803808-20804107	UUGAGCCGCGUCAAUAUCUCC	TB-5Sc
Cluster_20009	NA	NA	Zm00004b002208	chr1:102545616-102545800	AGUAGGGCCUGUGAGAUAGAC	TB-1Sb
Cluster_203651	NA	NA	NA	chr5:152603429-152603714	UUUCAUAUUAGCUGUCACUCU	TB-5Lb
Cluster_209624	Zea mays microRNA MIR156l (MIR156l), microRNA	zma-MIR156l	NA	chr5:186624556-186624649	UGACAGAAGAGAGUGAGCAC	TB-5Lb
Cluster_211907	Zea mays microRNA MIR394a (MIR394a), microRNA	zma-MIR394a	NA	chr5:197478603-197478802	UUGGCAUUCUGUCCACCUCC	TB-5Lb
Cluster_217249	Zea mays microRNA MIR396f (MIR396f), microRNA	zma-MIR396f	NA	chr5:218605858-218606093	UUCCACAGCUUUCUUGAACUU	TB-5Lb
Cluster_219449	Zea mays BHLH transcription factor pseudogene (LOC100278039), transcript variant 1, non-coding RNA	NA	NA	chr6:7801655-7801747	AGAGUUGUAGGAAACUGAACU	TB-6Sa
Cluster_219450	Zea mays isolate Zheng58 clone 1 GRMZM2G508530-like gene, partial sequence	NA	NA	chr6:7801840-7801917	CUUGGUUUCCUCCAAUUUCUCA	TB-6Sa
Cluster_2196	Zea mays microRNA MIR171e (MIR171e), microRNA	zma-MIR171e	NA	chr1:8284261-8284538	UGAUUGAGCCGUGCCAAUAUC	TB-1Sb
Cluster_229507	Zea mays microRNA MIR160g (MIR160g), microRNA	zma-MIR160g	NA	chr6:89967506-89967743	UGCCUGGCUCCCUGUAUGCCA	TB-6Lc
Cluster_229850	Zea mays microRNA MIR167h (MIR167h), microRNA	zma-MIR167h	NA	chr6:91955005-91955255	AGAUCAUGUUGCAGCUUCACU	TB-6Lc
Cluster_247215	Zea mays microRNA MIR172d (MIR172d), microRNA	zma-MIR172d	NA	chr6:169616655-169616758	GCAGCACCAUCAAGAUUCACA	TB-6Lc
Cluster_253439	NA	NA	NA	chr7:32518865-32519066	AUGUUAUUUGGUCUGCGACCCGUG	TB-7Sc
Cluster_254833	Zea mays microRNA MIR171g (MIR171g), microRNA	zma-MIR171g	NA	chr7:43696495-43696690	UGAGCCGAGCCAAUAUCACUUC	TB-7Sc
Cluster_261872	NA	NA	NA	chr7:107398161-107398441	CCUAUUUGUGGGUUCGCAGAU	TB-7Lb
Cluster_265172	Zea mays microRNA MIR166j (MIR166j), microRNA	zma-MIR166j	NA	chr7:127887241-127887439	UCGGACCAGGCUUCAAUCCCU	TB-7Lb
Cluster_266284	Zea mays microRNA MIR156j (MIR156j), microRNA	zma-MIR156j	NA	chr7:133874247-133874509	AUGACAGAAGAGAGAGAGCAC	TB-7Lb
Cluster_273394	NA	NA	NA	chr7:166365828-166366086	AAGGAUAGAGGUGUGAGGACC	TB-7Lb
Cluster_276809	NA	NA	NA	chr7:178853617-178853793	CUCGUGUUUCUACAAUUGCUG	TB-7Lb
Cluster_279327	NA	NA	NA	chr8:8702159-8702410	CCUCCCCCAUGGAUCCCCUUC	NA
Cluster_286340	NA	NA	NA	chr8:60707054-60707237	UUAUUCCCCCUCUAACCAAAC	NA
Cluster_298719	NA	NA	NA	chr8:141383933-141384202	AAGCUGUGAAUGUAGAAAAGC	TB-8Lc
Cluster_301132	Zea mays microRNA MIR319c (MIR319c), microRNA	zma-MIR319c	NA	chr8:153888379-153888640	UUGGACUGAAGGGUGCUCCCU	TB-8Lc
Cluster_308182	NA	NA	NA	chr8:179693864-179694104	CGCGACAAUUCAGUUUGAAAU	TB-8Lc
Cluster_312281	Zea mays microRNA MIR396b (MIR396b), microRNA	zma-MIR396b	NA	chr9:15684789-15684890	UUCCACAGCUUUCUUGAACUG	TB-9Sd
Cluster_312979	NA	NA	NA	chr9:18990948-18991236	UAGUUUGGGAACCUCAUUUCC	TB-9Sd
Cluster_328824	Zea mays microRNA MIR171n (MIR171n), microRNA	zma-MIR171n	NA	chr9:130254843-130255075	UGAUUGAGCCGUGCCAAUAUC	TB-9Lc
Cluster_339274	NA	NA	NA	chr10:11403193-11403409	AGCCUCUUGGGUCUUUAGAUC	NA
Cluster_345922	NA	NA	NA	chr10:68956697-68956918	AAUUCUGUCUCAGAUCGGAGU	TB-10L18;TB-10L19
Cluster_355979	Zea mays microRNA MIR156h (MIR156h), microRNA	zma-MIR156h	NA	chr10:129299588-129299841	UGACAGAAGAGAGUGAGCAC	TB-10L18;TB-10L19
Cluster_359053	Zea mays microRNA MIR171b (MIR171j), microRNA	zma-MIR171j	NA	chr10:141982693-141982916	UUGAGCCGUGCCAAUAUCACG	TB-10L18;TB-10L19
Cluster_3815	Zea mays microRNA MIR166g (MIR166g), microRNA	NA	NA	chr1:14797065-14797291	UCGGACCAGGCUUCAUUCCCC	TB-1Sb
Cluster_40322	Zea mays isolate Zheng58 clone 1 GRMZM2G130739-like gene, partial sequence	NA	NA	chr1:240947794-240947966	UAAAUUAUAUGUUGUUUUGGC	TB-1La
Cluster_41546	Zea mays microRNA MIR166i (MIR166i), microRNA	NA	NA	chr1:247229960-247230120	UCGGACCAGGCUUCAUUCCCC	TB-1La
Cluster_42505	PREDICTED: Zea mays uncharacterized LOC118471994 (LOC118471994), ncRNA	NA	NA	chr1:251995167-251995382	UUGAGCCGCGUCAAUAUCUCC	TB-1La
Cluster_4527	NA	NA	NA	chr1:18076867-18077142	CCUGAGUCUUUAGAUCAUGAU	TB-1Sb
Cluster_48354	Zea mays microRNA MIR171i (MIR171i), microRNA	zma-MIR171i	NA	chr1:280728864-280728938	UGAUUGAGCCGUGCCAAUAUC	TB-1La
Cluster_52881	NA	NA	NA	chr1:301923141-301923384	AUUUUAGCCCAUCCAACCCCC	TB-1La
Cluster_55368	NA	NA	NA	chr2:1221994-1222289	AGUAUGUUAGCAGAUAAGACU	TB-2Sa
Cluster_55583	Zea mays microRNA MIR396c (MIR396c), microRNA	zma-MIR396c	NA	chr2:1896662-1896937	UCCACAGGCUUUCUUGAACUG	TB-2Sa
Cluster_59647	Zea mays microRNA MIR399e (MIR399e), microRNA	zma-MIR399e	NA	chr2:16783346-16783553	UGCCAAAGGAGAGUUGCCCUG	TB-2Sa
Cluster_67808	Zea mays 22 kDa alpha zein gene cluster, complete sequence	NA	NA	chr2:60472817-60472909	AAGAGAAGCGCACAGAUGAAGA	TB-2Sa;TB-2Sdeletion
Cluster_82756	Zea mays SKP1-like protein 1 (LOC103652383), mRNA	NA	NA	chr2:176541807-176542075	UUGGUCCGUUAGAUUUAGAUC	NA
Cluster_99282	NA	NA	NA	chr3:5530111-5530402	UUUUCUGGCUGCCAAACUAGC	TB-3Sb
Cluster_99842	Zea mays microRNA MIR156b (MIR156b), microRNA	zma-MIR156b	NA	chr3:7747865-7748022	CUGACAGAAGAGAGUGAGCAC	TB-3Sb
