# Supplementary material for: Dosage-sensitive miRNAs trigger modulation of gene expression during genomic imbalance in maize
Source: Nat Commun. 2022 May 31;13:3014. doi: 10.1038/s41467-022-30704-x (PMC9156689; doi:10.1038/s41467-022-30704-x)
Supplement: Supplementary file 5 — Supplementary Data 3 [file 41467_2022_30704_MOESM5_ESM.xlsx]

## Sheet: Supplementary Data 3
Supplementary Data 3. The number of DEMs in each comparison. DEMs were computed by significance (FDR < 0.05), as in each scatter plot in Figs. 2-5 and 7. The size of cis regions was from previous studies 34,35.
Comparison			1D/2D				3D/2D				4D/2D				4D/3D				h2D/h1D
cis region	cis region size (Mb)	No. cis	cis up	cis down	trans up	trans down	cis up	cis down	trans up	trans down	cis up	cis down	trans up	trans down	cis up	cis down	trans up	trans down	cis up	cis down	trans up	trans down
10L18	97.5	3	0	0	15	1	0	0	1	0	0	0	1	2	0	0	0	2
10L19	98	3																	1	0	7	2
1La	145.7	5	0	0	3	0	0	0	4	2									1	0	8	13
1Sb	130.5	7	0	3	4	11	2	0	2	2									5	0	13	1
2Sa_deletion	61.9	1																	0	0	1	2
2Sa	107.5	4																	1	1	5	3
3La	152.5	4	0	0	1	0	0	0	0	0									0	0	4	3
3Sb	37.6	3	0	0	2	1	0	1	3	11									2	0	2	1
4Lb	84.4	2	0	0	0	1	0	0	0	0									0	0	4	2
4Sa	103.3	2	0	0	0	0	0	0	0	0									1	0	2	3
5Lb	70	4	0	2	0	4	1	1	1	6									2	0	3	0
5Sc	83.8	5	0	0	8	0	0	0	0	0	2	0	0	6	1	0	0	1	3	0	4	3
6Lc	112.1	3	0	1	10	4	0	1	2	1									0	1	5	7
6Sa	10.8	2					0	0	0	0	0	0	0	0	0	0	0	0
7Lb	95.1	5	0	1	8	2	2	0	2	2									2	0	6	4
7Sc	56	2																	0	1	9	2
8Lc	92	3	0	0	2	1	0	0	0	1									0	0	0	0
9Lc	83.5	1	0	0	4	3	0	0	0	0									1	0	4	8
9Sd	57	2	0	0	3	3	0	0	0	0									0	0	0	8
Dp4	63	3					0	0	1	0	0	0	0	0	0	0	0	0
total	1742.2	64*	0	7	60	31	5	3	16	25	2	0	1	8	1	0	0	3	19	3	77	62
* The number of miRNAs that fall in the cis region of aneuploids is truly 60, as 4 miRNAs are shared in 10L18/10L19 or 2Sa/2Sa_deletion.
