# Supplementary material for: Dosage-sensitive miRNAs trigger modulation of gene expression during genomic imbalance in maize
Source: Nat Commun. 2022 May 31;13:3014. doi: 10.1038/s41467-022-30704-x (PMC9156689; doi:10.1038/s41467-022-30704-x)
Supplement: Supplementary file 6 — Supplementary Data 4 [file 41467_2022_30704_MOESM6_ESM.xlsx]

## Sheet: Supplementary Data 4 
Supplementary Data 4. Mean expression levels of identified MIRNA loci and DME analysis for each MIRNA loci. a, Mean expression levels of identified MIRNA loci. Normalized counts of biological replicates were averaged for each genotype. b, DME analysis for each MIRNA loci. P-values refer to the significance of DME between each experimental group compared to the control computed by edgeR. FDR less …
a, Mean expression levels of identified MIRNA loci.
Cluster name	1Sb_1D	1Sb_2D	1Sb_3D	1Sb_h1D	1Sb_h2D	1La_1D	1La_2D	1La_3D	1La_h1D	1La_h2D	2Sa_h1D	2Sa_h2D	2Sa_deletion_h1D	2Sa_deletion_h2D	3Sb_1D	3Sb_2D	3Sb_3D	3Sb_h1D	3Sb_h2D	3La_1D	3La_2D	3La_3D	3La_h1D	3La_h2D	4Sa_1D	4Sa_2D	4Sa_3D	4Sa_h1D	4Sa_h2D	4Lb_1D	4Lb_2D	4Lb_3D	4Lb_h1D	4Lb_h2D	5Sc_1D	5Sc_2D	5Sc_3D	5Sc_4D	5Sc_h1D	5Sc_h2D	5Lb_1D	5Lb_2D	5Lb_3D	5Lb_h1D	5Lb_h2D	6Sa_2D	6Sa_3D	6Sa_4D	6Lc_1D
Cluster_102258	21.8379	22.7418	55.7868	8.80335	11.7271	14.3835	19.9405	16.4327	8.31744	16.9317	10.5449	21.4683	10.5449	16.0124	20.283	22.7418	8.56021	9.58544	6.41524	11.8152	16.5569	22.9561	9.9282	20.8491	7.4966	18.0159	18.4511	9.70618	12.6635	16.5577	11.2943	17.2586	9.58544	10.4839	10.037	11.6328	13.3585	12.4951	9.29101	11.1332	13.4364	22.7418	16.6229	8.31744	16.5831	11.0669	10.4639	9.66519	17.6078
Cluster_10611	0.174832	0	0.173379	0	0.0722298	0.226386	0	0.203527	0	0	0	0	0	0	0	0	0	0	0.105265	0	0	0	0.193431	0.108261	0.161213	0.0901994	0	0	0	0.222994	0.144825	0.244512	0	0.108595	0	0	0	0	0	0	0	0	0.195219	0	0.120765	0	0	0	0
Cluster_10766	2.4831	6.41707	16.7708	2.21653	4.78929	2.04589	3.56944	5.922	2.98786	8.9002	2.22401	1.72487	2.22401	4.70228	4.8428	6.41707	2.62278	4.09042	8.2239	3.7147	1.48909	5.45469	3.75554	3.90552	4.30274	4.20368	3.29084	1.70367	1.77559	4.63299	3.05121	1.90159	4.09042	36.5069	0.803681	1.86028	2.599	3.76784	1.60774	2.95853	4.08981	6.41707	5.61931	2.98786	4.16361	2.92	2.7667	1.18717	1.74195
Cluster_114884	0.313245	0.445689	0.380518	0.591429	2.65434	0.437905	0.647104	0.715573	0.138198	1.99591	1.38367	0	1.38367	0.410609	0.618481	0.445689	0.456521	0.439637	0.596158	0.55173	0.498701	0.338083	0.745642	0.108261	0.71325	0.365536	0.525556	0.846269	0.292065	1.04125	0.664476	0.567989	0.439637	0.506692	0.257291	0.662488	0.226612	0.158194	0.932247	0.168972	0.234254	0.445689	0.510865	0.138198	0.608496	0	0	0	0.683149
Cluster_127532	0	0.538093	0.950497	0.316901	0.441062	0.587743	0.374481	0	0.138198	0.146726	0	0.536199	0	0.436752	0.171528	0.538093	0.267504	0.439637	0.18706	0	0.0931166	0.611548	0.757352	0.829937	0.298255	0.227824	0.219126	0.469617	0.277973	0.315455	0.103837	0	0.439637	0.737038	0.891357	0.676897	0	0	0.659532	0	0.334471	0.538093	0.491098	0.138198	0.104213	0	0	0	0
Cluster_133421	41.335	18.3151	23.7739	5.78537	18.031	88.7108	2.02965	4.87004	9.18685	5.83073	5.96867	6.55865	5.96867	7.44944	26.5615	18.3151	156.615	5.23236	5.0328	6.08734	3.73178	3.76951	3.70013	4.98605	6.49193	7.08353	6.64042	5.85412	8.1312	7.23157	4.21958	2.8396	5.23236	5.18309	8.37229	3.12687	2.57127	4.11276	3.08199	4.91491	13.182	18.3151	29.6959	9.18685	4.73056	2.97093	5.4338	8.56025	7.46241
Cluster_136992	0.207293	0	0	0.0875161	0.0722298	0	0	0	0.2689	0	0	0	0	0	0	0	0	0	0	0	0.112445	0	0	0.108261	0	0.0925685	0	0.0978319	0.153078	0.101979	0	0	0	0.0921752	0	0	0	0	0	0	0	0	0	0.2689	0	0	0	0	0.189972
Cluster_141502	0.189697	0	0	0	0.0722298	30.627	0.272623	0	0	0	0.154604	0	0.154604	0	1.69572	0	22.9373	0.212751	0.0838067	0.105398	0	0.183294	0	0.156808	0.263933	0.0925685	0.263645	0.0978319	0	0.0821323	0.103837	0	0.212751	0	0.475593	0	0	0	0	0	0.682587	0	2.23868	0	0	0	0	0	0
Cluster_146002	0.801322	0.430616	1.69528	0.407513	0.332775	0.385684	0.633584	0.203527	0.784896	0.416936	0.344809	0	0.344809	0	0.808182	0.430616	0.438526	0.439637	0.408304	0.880861	1.00147	0.553671	0	0.198453	0	0.27348	0.697139	0.191067	1.33045	0.866103	1.91787	0.45068	0.439637	0.355093	0.257291	0	0.243413	0.568922	0	0.168972	0.410162	0.430616	0.488792	0.784896	0.720871	0	0	0	0
Cluster_15779	16.1932	53.1802	119.322	52.8296	190.999	55.5905	67.2348	29.5094	62.7362	49.4561	35.3037	47.1238	35.3037	31.1956	49.1427	53.1802	33.4144	111.473	104.028	27.591	27.6264	26.2265	51.1125	39.2941	185.636	155.476	175.442	59.8577	37.4272	42.6787	41.3063	27.1913	111.473	70.4724	90.4867	62.4985	55.3145	30.4758	79.7419	33.5319	34.5046	53.1802	55.3925	62.7362	38.762	16.2829	21.0537	24.4671	35.1284
Cluster_158979	0.629221	1.45251	2.6281	3.40011	4.71846	8.01443	2.7051	2.57756	4.82609	3.47601	5.88091	8.01522	5.88091	4.50543	1.43716	1.45251	1.63047	10.7188	2.35046	3.51078	2.17959	2.2151	5.32868	2.978	2.53164	2.58494	3.68857	3.681	3.45556	1.51961	2.18481	1.97676	10.7188	3.87122	3.38048	2.96153	1.49307	0.755068	2.56344	1.1722	1.8163	1.45251	0.949328	4.82609	1.8295	0.726126	1.0792	0.911962	1.98576
Cluster_161059	3.12445	2.09165	2.68221	1.40139	1.48141	0.572876	0.545245	2.25885	1.02182	2.77315	0.344809	0.921732	0.344809	1.83929	1.28352	2.09165	0.600897	1.39326	0.902824	1.92897	1.11445	1.3861	2.03883	1.3593	0.81597	2.21433	0.800109	1.30745	0.463791	1.49096	1.19005	1.08564	1.39326	1.1384	1.81889	1.23885	0.929421	1.44939	1.3732	1.97892	0.816141	2.09165	0.898956	1.02182	1.96756	2.41965	1.38818	1.55909	1.75751
Cluster_161142	0	0	0	0	0.361849	0	0	0	0	0	0	0.204325	0	0	0	0	0.123128	0	0	0	0	0	0	0	0	0	0	0	0	0	0	0	0	0	0.400432	0	0	0	0	0	0	0	0	0	0	0	0	0	0
Cluster_165899	186.199	338.863	468.761	293.576	416.002	143.827	154.72	265.69	189.871	376.886	238.042	159.026	238.042	191.732	376.294	338.863	169.647	216.522	171.501	301.488	259.646	300.379	271.08	353.582	154.043	258.929	246.873	252.294	201.772	286.583	238.701	253.899	216.522	207.893	180.856	146.301	134.263	167.794	126.518	165.524	289.61	338.863	175.621	189.871	123.454	284.823	262.247	298.756	357.035
Cluster_170541	0.189697	0.652553	1.71248	2.61938	3.30582	0.437905	0.79083	0.783529	3.82598	0.765474	0.857881	2.91702	0.857881	2.45802	1.17991	0.652553	0.246256	4.39917	1.65261	7.35196	1.18487	0.46793	2.35782	0.343473	0.895836	2.27631	5.22005	3.19827	5.72313	0.721197	1.76343	1.41734	4.39917	1.44124	1.54076	2.31082	0.652407	1.03555	2.51352	0.921075	0.546375	0.652553	0.94698	3.82598	1.62896	0.629159	0.909788	0.911962	1.5789
Cluster_180482	115.576	264.548	337.779	95.3376	159.303	92.6566	75.7281	155.634	71.3269	131.944	123.171	77.9585	123.171	116.955	270.102	264.548	72.8618	114.503	111.889	134.914	151.679	157.301	74.2179	129.584	90.9204	131.625	90.1307	101.632	79.0681	104.71	106.682	100.085	114.503	58.5401	41.6054	75.4694	83.4277	94.1341	56.9216	153.362	134.151	264.548	71.6135	71.3269	96.0169	46.8259	65.458	82.916	180.666
Cluster_181033	193.559	52.208	74.5722	20.2213	54.7046	27.2537	24.1106	41.7085	23.092	108.365	33.993	29.0266	33.993	32.1855	56.2382	52.208	17.3176	28.7317	44.1553	83.3706	25.3604	30.1484	18.1225	59.8159	28.0937	38.3148	32.5697	24.5692	26.5062	60.223	25.9194	20.248	28.7317	34.7054	16.2439	15.7939	26.9276	123.258	14.0441	123.654	50.0892	52.208	22.4447	23.092	46.0943	57.744	28.1543	33.7793	41.2471
Cluster_182185	25944.5	22273.4	23875.9	33813.6	30573.3	30218	32215.3	30229.3	35240.9	55998	43767.8	37286.1	43767.8	42042.3	19001.5	22273.4	17845.6	42640.2	28796.3	28044.9	24265	29409.3	38504.9	41768.1	24455.3	33280.6	37921.9	37977.4	37521.1	38103.8	28284.1	21256.4	42640.2	27446	16990.1	24977.6	28304.4	35703.1	29384.6	32944	19664	22273.4	23779	35240.9	34025.1	34806.7	34120.4	36167.3	38372.7
Cluster_182399	0.207293	0.449226	0.155225	0	0.296277	0	0	0.193334	0	0.460294	0.154604	0.127549	0.154604	0	0.257253	0.449226	0.387974	0.226886	0.206508	0.105398	0.175832	0.0837825	0.193431	0	0	0.413987	0.0873036	0.0913178	0	0	0.277018	0.294853	0.226886	0.229373	0.218302	0	0	0	0.26221	0	0.21408	0.449226	0	0	0	0.297372	0	0	0.239519
Cluster_185311	34.7187	59.9978	67.2329	53.923	67.1879	45.2238	51.5503	76.8626	54.279	112.632	50.7483	25.3709	50.7483	48.8479	72.0686	59.9978	34.6026	51.718	42.6837	57.2073	44.5662	48.7118	42.9347	70.2721	21.9911	57.0748	48.7144	52.6326	68.6326	51.6659	48.4973	31.2735	51.718	45.7356	17.6424	23.6208	41.542	61.6413	28.152	88.8832	58.1606	59.9978	40.2163	54.279	31.5067	43.8221	44.7877	53.7298	75.5743
Cluster_20009	0.505673	0.153587	0.657208	1.0471	2.7102	1.62642	0.259104	0.987056	2.30462	0.956073	1.13636	1.99672	1.13636	2.04741	0.31308	0.153587	0.405969	3.59145	2.1452	1.10346	0.619397	0.430212	0.708235	0.625837	1.57863	1.16064	1.46134	1.88055	0.635518	0.643985	0.824949	0.829302	3.59145	2.95106	1.35863	1.11303	0.940051	0.568922	1.20496	0.784369	0.289941	0.153587	0.337761	2.30462	0.849798	0.37263	0.33154	0.995564	0.189972
Cluster_203651	1.10722	0.649015	2.26444	1.13193	2.31728	2.5346	3.07367	0.783529	1.32192	0.94199	2.30792	2.25789	2.30792	0.879138	0.930331	0.649015	1.56664	2.43538	2.91523	1.11087	1.21257	2.02368	1.85473	1.28104	1.25621	2.91101	2.94844	1.30874	1.11796	1.99085	2.90649	2.6708	2.43538	3.7845	1.20411	1.40865	1.56761	1.05405	1.12737	0.757976	0.216256	0.649015	2.68098	1.32192	3.60835	1.43959	0.994367	0.911962	1.68812
Cluster_209624	53.4832	21.4215	21.6632	10.6766	17.3862	12.8253	7.17615	11.2837	13.0294	29.4596	8.03277	17.0399	8.03277	12.9755	11.3498	21.4215	12.5738	12.2713	31.672	19.177	10.7196	9.08039	13.1431	48.9505	12.7387	23.3988	33.9309	17.3581	22.9315	27.8986	19.498	12.0208	12.2713	92.1648	11.7888	10.5718	11.9025	12.4004	11.0029	6.27514	6.414	21.4215	18.9041	13.0294	32.9326	7.12492	3.37716	5.49804	12.4069
Cluster_211907	2.12318	2.26329	1.15664	1.55648	1.6548	1.72231	0.374481	0.580002	0	2.2005	1.55633	0.675884	1.55633	1.51838	1.99055	2.26329	1.05879	0.630746	0.892505	1.1513	1.0262	1.51152	0.72927	1.24003	0.758794	0.711179	0.801399	0.65714	1.1134	0.99576	1.2058	1.88137	0.630746	1.0435	1.05815	0.464952	0.696638	2.30894	0.218162	1.67318	0.624412	2.26329	1.11629	0	1.30051	0.863958	1.24133	3.10506	0.89575
Cluster_217249	223.583	185.724	172.413	197.263	319.484	73.5771	90.2327	211.304	80.9029	261.169	63.8222	62.9456	63.8222	101.898	151.978	185.724	78.7718	177.354	103.889	149.205	109.415	121.85	155.125	179.15	99.4696	201.707	194.027	133.283	85.2453	194.197	114.595	101.059	177.354	88.5335	135.591	105.096	106.069	166.77	86.0376	197.039	85.1295	185.724	111.842	80.9029	108.899	97.5928	75.2223	77.4708	77.5425
Cluster_219449	7.84422	23.7735	13.1247	8.84486	12.8383	4.23247	5.71118	7.00385	2.83604	7.10401	3.87744	9.84042	3.87744	4.55772	15.3057	23.7735	5.58082	7.94453	3.97449	11.8889	7.42518	6.65509	6.85033	5.25602	4.33495	6.02872	8.84368	3.18065	2.68908	7.50698	7.66076	6.83696	7.94453	4.03133	4.48309	2.1672	2.77274	1.33454	1.85945	1.37337	8.82783	23.7735	14.3526	2.83604	3.71802	2.3635	3.54657	2.53254	28.4153
Cluster_219450	3.51449	13.9422	12.3618	11.2936	15.7065	13.8033	20.2478	15.1708	6.27079	10.956	5.37615	5.17231	5.37615	7.40381	20.1056	13.9422	4.50395	7.29127	5.44203	9.61426	13.0262	14.024	9.49059	6.90476	5.27153	9.6901	4.37777	7.32793	4.10062	16.7815	15.1573	10.6219	7.29127	1.30508	6.99983	4.69462	5.49639	4.98683	5.09293	7.97522	14.171	13.9422	17.3599	6.27079	8.87523	9.20636	10.3074	10.1106	23.1352
Cluster_2196	17.1403	34.4775	67.6197	21.3893	41.9876	23.6963	18.0718	29.3269	21.0997	53.5354	20.1224	16.2487	20.1224	24.6813	40.2078	34.4775	20.7858	24.6291	21.986	27.0591	41.6957	31.964	24.7583	37.7927	14.5061	25.4533	21.2145	17.7749	17.8932	31.3755	40.4688	22.4158	24.6291	23.0828	16.4292	16.7615	21.9902	15.1677	13.0385	25.5084	35.2803	34.4775	23.0389	21.0997	20.1857	17.9048	10.3426	18.6566	33.7882
Cluster_229507	7.4985	7.89013	7.03888	6.12438	3.85708	6.45935	5.89546	3.08655	7.87806	6.31058	10.8499	12.0924	10.8499	10.376	2.86354	7.89013	2.83758	10.7688	10.6487	11.2622	17.1568	7.17509	5.83882	3.2426	10.0631	9.23023	9.11273	5.19383	8.20015	4.86136	12.9325	12.1491	10.7688	26.519	6.41348	7.10292	13.5095	10.1825	9.84892	7.50922	2.97688	7.89013	4.46021	7.87806	11.448	5.03968	5.4263	5.7645	10.2842
Cluster_229850	76.2506	129.284	66.1031	161.374	118.243	153.422	145.259	149.396	155.569	164.394	155.261	100.757	155.261	102.554	116.908	129.284	58.8483	195.61	188.745	238.754	107.561	105.951	181.926	87.5315	203.16	173.539	155.914	126.381	141.721	85.6671	108.205	121.456	195.61	175.52	105.709	86.9667	90.5264	76.0553	100.256	111.89	110.419	129.284	138.022	155.569	226.715	87.5702	85.1324	84.4275	179.992
Cluster_247215	0	0.153587	0.346757	0.956569	0.22082	0.174165	0.647104	0.203527	2.44738	0.107947	1.52996	0.133617	1.52996	0.815584	0.189701	0.153587	0.298179	1.269	0.106058	0.316194	0	0.406136	0.552211	0.186348	1.93645	1.28928	0.427647	1.87787	0.61687	0.580012	0.393488	0.621611	1.269	0.780835	0.257291	0.450543	2.01249	1.80912	1.12737	6.249	0.491472	0.153587	0.195219	2.44738	1.34172	0	0	0.826985	0.21967
Cluster_253439	0	0	0	0.0933051	0.290347	0.211519	0	0.590195	0	0	0.309207	0.462309	0.309207	0	0	0	0.105133	0	0	0.797615	0.288277	0	0	0.108261	0	0.113912	0.371696	0.372838	0	0.377741	0.286636	0.117309	0	0	0.18213	0	0	0	0.223208	0	0.216256	0	0.265316	0	0.0958227	0	0	0	0.685929
Cluster_254833	7.76659	6.98912	7.20876	54.7699	10.3147	30.2632	41.0956	4.97911	92.5583	18.9347	48.7608	20.9771	48.7608	26.8696	2.66485	6.98912	3.9531	59.5044	54.9519	35.6592	21.768	11.1179	93.4485	9.12839	97.5052	70.6988	35.9722	83.0947	30.8136	12.5724	17.819	22.251	59.5044	15.6927	50.7516	37.4937	36.4874	23.186	67.3166	33.8836	5.25415	6.98912	13.6123	92.5583	58.0521	9.43468	13.6813	10.9657	31.1291
Cluster_261872	0.330841	0.199789	0.328604	0.446867	0.073145	0.734013	0.748962	0.407054	1.14503	0	0.344809	0.936755	0.344809	0	0.171528	0.199789	0	1.38576	1.09107	0.422725	0.320719	0.189682	0.375152	0.090192	0.411127	0.278731	0	0.566584	0.463791	0.101979	0	0.122256	1.38576	1.13003	0.400432	0	0.199182	0.168741	0.709039	0	0.118215	0.199789	0.122774	1.14503	0.75422	0.513057	0	0.72036	0.239519
Cluster_265172	15.9384	31.4722	35.3376	30.3031	36.4404	9.87097	12.4515	22.6513	17.3	35.525	23.9747	13.5356	23.9747	18.152	33.6565	31.4722	15.5789	23.8156	15.756	27.0571	23.1628	28.5087	26.0195	30.0936	12.2321	22.1387	21.53	21.619	17.687	24.0003	24.9565	21.715	23.8156	17.7954	13.0917	15.4828	12.212	12.4282	9.23848	13.4929	27.1407	31.4722	15.7911	17.3	11.7663	27.5427	23.1428	21.801	36.4363
Cluster_266284	0.89993	12.1781	16.3206	12.9158	38.3948	3.06828	5.66339	16.4867	3.31816	14.9361	1.83917	5.49581	1.83917	5.41995	13.1949	12.1781	4.93579	9.68807	11.6519	4.00214	7.07581	4.60239	4.28975	8.85367	5.7803	7.65386	7.36565	5.45465	3.96012	9.73266	14.4654	9.21294	9.68807	0.630914	13.9128	4.77675	5.26232	7.66096	7.37824	8.24093	14.6546	12.1781	7.75127	3.31816	6.47087	4.57268	2.94174	5.43863	8.92644
Cluster_273394	0	1.23676	1.1062	1.41731	1.1531	2.52115	1.45145	0.681596	2.7118	0.588358	1.82598	2.91672	1.82598	1.78442	0.647149	1.23676	0.749987	3.0059	1.72408	1.88227	0.586955	0.944078	2.1761	0.962408	1.20811	1.15133	2.86114	2.35868	1.34454	0.527567	0.522665	1.45091	3.0059	2.79587	1.86069	2.10043	0.652407	0.568922	1.19446	0.828443	0.234254	1.23676	0.940839	2.7118	1.49189	0.513057	0.284298	0.279576	1.29832
Cluster_276809	0	0	0.173379	0	0	0	0	0	0	0	0	0	0	0.234265	0	0	0	0	0	0	0	0	0	0	0.137042	0.0930812	0.10426	0	0.171727	0.101979	0	0.147427	0	0	0	0	0	0.168741	0	0	0.0980411	0	0	0	0	0	0.23168	0	0
Cluster_279327	0.123548	0.295639	0.657208	0.183917	0.303387	0	0	0	0.130702	0.44647	0	0	0	0.731521	0.257253	0.295639	0	0.315373	0.376925	0.214866	0.0931166	0.736965	0	0.679093	0	0.180399	0.239873	0.192881	0	0.261324	0.103837	0.117309	0.315373	0.123249	0.514583	0	0.760251	0.906403	0.228667	0	0.118215	0.295639	0	0.130702	0.11262	0	0.578248	0.272205	0
Cluster_286340	0.396989	0	0	0	0.389804	0	0.259104	0.203527	0	0.485078	0.357996	0	0.357996	0	0.257253	0	0	0	0.357478	0.105398	0	0.0773945	0.193431	0.27654	0	0.456761	0.236083	0.0913178	0	0	0.207674	0.234619	0	0	0.18213	0	0	0.168741	0.451875	0	0.294123	0	0.195219	0	0.120765	0.607429	0.66308	1.38476	0.246589
Cluster_298719	0	0.848804	1.1914	0.458043	0.341893	0.786235	0.259104	0.362883	0	0.146726	0.256536	0.601995	0.256536	0.202487	0.133874	0.848804	0.611522	0	0.113968	0	0.213812	0.322354	0.35878	0.414658	0.137042	0.186162	0.481037	0.0913178	0	0.504164	0.390473	0	0	0	0	0.478279	0	0.43868	0	0	0.325936	0.848804	0.265316	0	0	0.256529	0.23168	0	0
Cluster_301132	9.17125	4.18518	4.70053	2.40769	4.42225	25.8811	0.272623	1.64487	2.82562	1.97648	1.76455	1.32431	1.76455	1.6368	7.54016	4.18518	43.9896	1.70113	1.40004	1.1517	1.62627	1.42774	2.03179	1.94758	0.918691	2.52454	2.2308	1.97744	2.10993	1.3893	0.573272	0.514195	1.70113	1.56194	1.40594	1.00072	0.516838	1.27339	0	2.22676	3.76152	4.18518	6.10877	2.82562	1.14172	0.594745	1.05664	1.46674	1.50521
Cluster_308182	0.379393	0.430616	1.74573	0.917539	1.18857	1.79702	1.7989	1.22116	0.387969	0.745356	0.256536	0.663748	0.256536	0.468529	0.246758	0.430616	0.133752	0.967761	0.565996	1.19746	0.205561	0.505648	0.89462	0.837156	0.953013	1.01422	1.01544	1.77547	0.431051	0.933474	0.431461	0.474184	0.967761	0.629941	0.839853	0.662488	0.533639	0.168741	0.228667	0.201176	0.499838	0.430616	0.957816	0.387969	0.337598	0	0	0	0.858982
Cluster_312281	2.58426	2.04834	4.40884	1.81634	1.29262	2.68402	2.63028	1.72641	3.8015	2.65069	2.4274	3.68816	2.4274	0.378832	1.21871	2.04834	0.873115	3.89181	3.29723	2.06538	1.36071	1.29051	2.54193	1.96642	5.14678	2.54165	2.54205	2.15941	1.201	0.875621	1.72847	3.44119	3.89181	6.75515	0.693895	1.77815	1.62864	1.37943	2.44139	2.23004	1.39232	2.04834	2.26616	3.8015	1.66698	1.83133	1.37315	2.1035	1.74766
Cluster_312979	0	0	0.621416	0	0.0917394	0.174165	0	0	0	0.25951	0	0.127549	0	0	0	0	0.333393	0	0	0	0.106906	0.0773945	0	0	0	0	0	0	0.153078	0.0821323	0.103837	0	0	0.355093	0	0	0.442595	0.168741	0	0.414221	0.118215	0	0	0	0.44181	0.745261	0	0	0
Cluster_328824	8.78368	23.0349	37.9935	13.2483	23.4747	16.3459	14.9453	18.9994	10.8234	29.8904	12.3271	9.2382	12.3271	8.13228	20.7724	23.0349	9.04054	11.7479	11.5166	16.7505	26.3445	17.2834	14.9075	22.8409	7.37136	14.7814	11.8701	12.8917	8.84544	18.2219	20.1348	16.6081	11.7479	11.824	12.3025	8.74772	14.1999	11.354	9.93837	13.3055	19.5416	23.0349	11.4852	10.8234	9.03628	10.3359	8.2129	8.01859	20.1124
Cluster_339274	0.313245	0.157124	0	0.316901	0.293927	1.8474	0	0	0.755597	0.293452	1.00813	2.05211	1.00813	2.72101	0	0.157124	0	2.10219	0.598169	0.445605	0.424912	0.161177	0.556874	0.967738	1.37923	0.413474	0.633606	1.14801	0	0.159344	0.207674	0.273136	2.10219	2.65259	0.919204	0.493157	0	0.158194	0	0	0	0.157124	0	0.755597	0.104213	0	0.23168	0.825609	0.21967
Cluster_345922	0	0	0	0	0.129417	0	0	0	0.120532	0	0	0.255098	0	0	0	0	0	0.769145	0.189071	0	0	0.123459	0	0	0	0.0925685	0	0.0932354	0.445143	0.261324	0	0	0.769145	0.553229	0	0.211945	0	0.23144	0.228667	0	0.116039	0	0	0.120532	0.0958227	0	0	0	0.21967
Cluster_355979	8.03909	3.56985	3.75202	1.36058	3.18977	3.90632	1.04993	1.6007	2.16685	6.13997	1.49047	3.34242	1.49047	2.62873	2.40514	3.56985	3.84847	1.95716	4.96523	2.94552	2.18499	1.93891	3.09414	10.8767	2.99218	2.8454	4.98032	3.37941	3.33869	3.14956	3.9679	2.56348	1.95716	11.2741	1.87435	2.02853	2.1093	3.13661	2.1162	1.71138	1.28064	3.56985	2.57797	2.16685	4.97585	2.20396	0.69504	0.91496	2.39111
Cluster_359053	2.75117	3.23443	4.80086	4.13928	3.71331	3.9495	3.52297	4.55473	1.81714	5.64432	4.21342	1.77882	4.21342	4.22812	5.04264	3.23443	1.69302	3.89931	3.25411	4.83099	5.49714	4.35486	3.32031	5.1047	2.48956	3.73679	2.79791	3.40154	0.913491	5.64527	5.14485	4.16992	3.89931	2.86208	1.31545	2.64703	2.70655	2.85573	2.09316	4.57298	5.87582	3.23443	2.40673	1.81714	1.50921	2.65442	1.24108	2.19239	5.90015
Cluster_3815	9578.26	8241.52	8827.19	12524.6	11277	11126.1	11917.8	11113.5	13126.1	20783	16185	13764.3	16185	15527.9	7088.48	8241.52	6618.12	15789.1	10732.7	10404.6	9016.12	10925.8	14321.7	15580.5	9039.11	12354.4	14021.4	14093.5	13948.5	14113.2	10447.4	7897.16	15789.1	10197.5	6370.44	9285.92	10520.1	13227.1	11004.5	12156.9	7258.9	8241.52	8822	13126.1	12590.1	12985.7	12590.4	13234.3	14229
Cluster_40322	0.29838	0	0.931867	0.0906116	0.245493	0	0.272623	0.793722	0.389432	0.39699	0.357996	0	0.357996	0	0.133874	0	0	0.843497	0.515948	0	0.213812	0.295582	0.556874	0.384801	1.12438	0.299049	0.261911	0.277685	0.292065	0.445435	0.560174	0.117309	0.843497	0	0.257291	0.958109	0.516838	0	0.981755	0	0.383799	0	0.469024	0.389432	0.521081	0.234798	0	0	0.189972
Cluster_41546	343.943	284.778	322.223	386.403	365.608	382.498	359.516	352.404	408.342	644.085	473.633	412.858	473.633	455.292	224.873	284.778	217.479	477.477	343.247	293.74	280.108	352.898	458.33	616.698	289.875	360.589	414.234	427.775	376.693	421.41	331.564	246.832	477.477	340.07	203.204	261.383	269.015	356.012	315.247	320.136	232.91	284.778	261.512	408.342	358.034	403.687	392.657	414.628	393.259
Cluster_42505	2.48159	4.79436	5.80876	4.15882	5.02488	5.06552	6.33124	7.44081	3.0715	9.78603	3.78422	3.0757	3.78422	3.8867	5.54032	4.79436	2.67864	4.77108	3.71251	4.99121	4.56338	3.268	4.69689	6.22892	1.79033	5.15584	5.25169	2.44753	6.91957	4.6517	3.39416	2.86972	4.77108	2.50581	1.3043	2.29905	3.6305	3.85123	1.64129	7.49343	4.86311	4.79436	2.4915	3.0715	2.60099	4.11315	2.79464	6.46596	8.02232
Cluster_4527	0.330841	0.449226	0.795272	0.497722	2.44279	1.55933	2.1869	1.45493	1.80715	0.539136	2.02061	0.924914	2.02061	1.31589	0.466434	0.449226	0.380008	2.19068	1.69517	0.985531	1.22907	1.05649	0.910992	0.787354	1.1153	2.58959	2.4687	1.32442	1.53492	1.34686	0.667491	0.87619	2.19068	2.45357	1.58525	0.691775	0.824159	0.462881	0.485418	0.201176	0.21408	0.449226	0.611566	1.80715	0.962628	0.256529	1.14147	0.551782	0.89575
Cluster_48354	0.189697	0.157124	0.207139	0.0933051	0.0458697	0	0	0.203527	0	0.146726	0	0	0	0	0	0.157124	0	0	0	0.0983917	0	0	0.193431	0	0	0	0.10426	0	0	0	0	0	0	0	0	0	0.243413	0.23144	0.26221	0	0.191899	0.157124	0	0	0	0	0	0	0
Cluster_52881	0.488077	1.21815	1.76548	1.90884	2.3222	1.44869	2.11208	2.70294	1.93621	3.60702	1.56952	1.8738	1.56952	0.468529	1.02909	1.21815	0.976365	4.05465	3.74289	2.16523	1.09662	1.49191	2.53488	1.66553	1.3784	1.33513	2.91806	2.25617	1.51627	1.50517	1.70058	1.03547	4.05465	2.19231	2.45996	1.68986	1.41883	1.19	1.83095	0.985545	0.731915	1.21815	1.85447	1.93621	1.58797	2.74882	0.531006	1.90753	1.75751
Cluster_55368	0	0.310712	0.173379	0.274528	0.163969	0.385684	0	0	0.537799	0.112784	0.203392	2.86595	0.203392	0.436752	0.189701	0.310712	0.133752	1.82539	1.02002	0.611369	0.458571	0.229359	0.906329	0.324466	1.50354	0.710154	0.431437	1.04474	0.310713	0.154424	0.767849	0	1.82539	1.28612	0.451936	0.437216	0.624977	0	0.932247	0.376082	0.0980411	0.310712	0	0.537799	0.721134	0.37263	0.23168	0	0
Cluster_55583	990.473	1196.55	1464.97	688.529	695.679	1100.93	1037.79	775.019	517.727	745.428	677.156	533.598	677.156	477.934	773.074	1196.55	452.77	774.007	623.259	680.252	606.164	639.047	559.028	492.476	896.49	762.514	598.496	519.591	308.283	669.625	648.219	614.323	774.007	382.959	636.296	486.581	613.645	439.966	509.16	620.255	627.252	1196.55	612.151	517.727	421.479	454.739	418.799	459.433	779.253
Cluster_59647	29.8642	26.39	8.67892	23.3218	26.1081	6.57316	23.7493	31.6558	11.7481	10.219	14.7203	5.46728	14.7203	8.93714	21.9079	26.39	12.3373	15.4775	6.75894	4.4322	14.2675	8.35851	8.93524	8.21795	7.57729	34.6399	8.57632	21.85	11.4912	13.2394	8.13985	12.7055	15.4775	0.304423	15.8002	23.4022	10.6224	10.2832	10.0626	8.95236	14.9252	26.39	24.4402	11.7481	18.4574	8.87457	9.00378	15.0034	18.8286
Cluster_67808	0.189697	0.157124	0.362364	0	0.102142	0.211519	0	0.193334	0.257267	0.107947	0	0.471559	0	0	0	0.157124	0	0.212751	0	0.325061	0.106906	0.0837825	0.193431	0.090192	0.137042	0	0.239873	0.275871	0.138986	0	0	0.147427	0.212751	0.214719	0	0.225271	0	0	0	0	0.118215	0.157124	0.142542	0.257267	0	0	0	0	0
Cluster_82756	0.174832	0.314249	0.173379	0.594123	0.893982	1.22587	0.259104	0.600388	1.14382	0.608305	0.203392	0.734161	0.203392	0.879138	0.514505	0.314249	0.785977	2.23676	0.788826	0.313257	0.326257	0.306753	0.547549	0.829937	1.59893	0.50553	0.6997	0.849917	1.05248	0.430186	0.144825	0.534419	2.23676	1.93776	1.12217	0.464952	0.425795	0	1.19404	0.207111	0	0.314249	0.142542	1.14382	0.216587	0.297372	0.46336	0	0.246589
Cluster_99282	3.6705	5.48878	11.4272	8.59023	12.6347	15.5677	11.3179	8.25152	13.395	8.93474	11.8277	8.46852	11.8277	8.55721	1.88542	5.48878	5.74319	14.5089	24.6821	10.349	6.83524	6.68617	10.7362	8.04108	7.14745	7.95543	11.5866	11.1184	8.23853	8.52684	10.9397	6.32797	14.5089	14.3578	8.89979	8.84962	10.2183	5.46665	9.88845	3.4871	5.23991	5.48878	8.15927	13.395	6.96799	6.6018	7.39247	4.73001	5.10779
Cluster_99842	28.8935	10.5467	13.9331	4.07825	5.14865	6.14585	3.81042	7.10544	3.84097	18.003	4.3685	4.46645	4.3685	4.58081	8.37281	10.5467	5.91609	4.59028	11.8499	6.4463	4.99072	4.19468	6.56582	23.1788	4.34252	7.20474	12.6803	4.82165	9.62622	12.7278	9.33313	2.93042	4.59028	28.3805	7.3812	2.98663	1.73648	2.68273	1.59178	0.900616	3.72849	10.5467	7.59316	3.84097	11.2754	3.22746	2.05663	2.18573	4.62446
b, DME analysis for each MIRNA loci.
Cluster name	1Sb_1D	1Sb_3D	1Sb_h2D	1La_1D	1La_3D	1La_h2D	2Sa_h2D	2Sa_deletion_h2D	3Sb_1D	3Sb_3D	3Sb_h2D	3La_1D	3La_3D	3La_h2D	4Sa_1D	4Sa_3D	4Sa_h2D	4Lb_1D	4Lb_3D	4Lb_h2D	5Sc_1D	5Sc_3D	5Sc_4D	5Sc_h2D	5Lb_1D	5Lb_3D	5Lb_h2D	6Sa_3D	6Sa_4D	6Lc_1D	6Lc_3D	6Lc_h2D	7Sc_h2D	7Lb_1D	7Lb_3D	7Lb_h2D	8Lc_1D	8Lc_3D	8Lc_h2D	9Sd_1D	9Sd_3D	9Sd_h2D	9Lc_1D	9Lc_3D	9Lc_h2D	10L18_1D	10L18_3D	10L18_4D	10L19_h2D
Cluster_102258	0.81123	0.0347024	0.101141	0.956705	0.837869	0.373994	0.000905111	0.332807	0.947622	0.000996646	1	0.40878	0.953913	0.10916	0.277291	0.955075	0.456219	1	0.59623	0.462335	0.648835	1	0.612662	0.939307	0.0995922	0.274183	0.0488839	1	1	0.344639	0.508126	0.500012	0.000487933	0.000511694	0.918395	0.853938	1	0.484172	0.892032	0.898903	1	0.111014	0.703649	0.926066	0.972701	0.0470627	0.857544	0.469622	0.632658
Cluster_10611	0.477472	0.672111	0.480176	0.956705	0.689879	1	1	1	1	1	0.743303	1	1	0.851489	0.785841	0.715481	1	1	1	0.678925	1	1	1	1	1	0.46548	0.448989	1	1	1	1	0.540454	0.976378	0.448111	0.976558	0.491332	0.359306	1	0.525376	1	1	0.257091	1	1	1	1	1	0.601359	1
Cluster_10766	0.0136506	0.0224846	0.0144951	0.956705	0.436409	0.0726447	1	0.171407	0.947622	0.255783	0.0212241	0.40878	0.327956	1	0.608887	0.7255	0.903655	0.939947	1	0.000252624	0.703298	1	0.68299	0.521835	0.5738	0.769946	0.526217	1	0.557911	0.262662	0.31944	0.0290555	0.737999	0.236222	0.452001	1	0.963221	0.615451	0.0671358	0.362433	0.399921	0.697033	1	1	1	0.806061	0.919132	0.802211	0.532882
Cluster_114884	0.790565	0.899678	0.00192366	1	0.974965	0.00871102	0.0144127	0.361039	0.947622	0.859549	0.83272	1	0.835137	0.195656	0.6049	1	0.403468	1	1	1	0.648835	0.819562	0.351046	0.264152	0.689375	0.988632	0.231382	1	1	0.925205	0.744894	0.259007	0.213493	0.658051	0.208309	1	0.535134	0.484172	0.0671358	0.523018	0.71049	0.364342	1	0.926066	0.905576	0.614423	1	0.780125	0.341271
Cluster_127532	0.12028	0.811408	0.564507	1	0.502076	0.795304	0.168034	0.346973	0.780905	0.833122	1	0.671136	0.587161	1	0.747325	1	0.837122	0.939947	0.942699	0.642556	0.648835	0.636618	0.0843075	0.116479	0.918515	0.988632	1	1	1	0.165853	1	0.598687	0.484535	0.55104	0.0445984	1	0.649977	1	0.355817	0.886575	0.71049	0.0909083	0.684411	1	0.893215	0.469685	1	0.601359	0.841144
Cluster_133421	0.0328722	0.796365	6.04627e-08	0.00849233	0.164452	0.00188234	0.451582	0.551845	0.112039	6.35909e-27	0.743303	1	0.835137	0.793261	0.702485	0.955075	0.403468	0.939947	1	0.829176	0.00331253	1	1	0.543902	0.689375	0.370543	0.126459	0.796445	0.192542	0.518383	0.865712	0.556672	0.00743804	0.448111	0.885473	1	0.0499191	1	0.917773	0.902813	0.71049	0.0985468	0.690877	1	0.525662	0.125101	0.919132	0.398852	0.911524
Cluster_136992	0.477472	1	0.830394	1	1	0.0920064	1	1	1	1	1	0.671136	0.76744	0.690679	0.611841	0.715481	0.871415	0.742106	1	0.678925	1	1	1	1	1	1	0.231382	1	1	0.943923	0.508126	0.540454	0.692433	0.36957	1	1	0.932516	0.53291	0.739137	1	0.71049	0.497211	0.930859	0.926066	1	0.469685	1	1	1
Cluster_141502	0.477472	1	0.480176	0.0167125	0.502076	1	0.412512	0.491068	0.00472007	3.56406e-28	1	0.671136	0.691654	0.488322	0.6049	0.955075	0.519523	0.939947	0.942699	0.554718	0.273804	1	1	1	0.0805563	0.000874311	1	1	1	1	0.588197	1	1	0.658051	0.885473	1	0.096787	0.418692	1	0.610651	0.71049	1	0.930859	1	0.143958	0.923248	0.655141	0.780125	0.188242
Cluster_146002	0.790565	0.301475	0.928279	1	0.689879	0.186924	0.25969	0.346973	0.780905	0.859549	1	0.986989	0.76744	0.488322	0.520595	0.7255	0.0404344	0.331725	0.59623	1	0.463512	0.819562	0.338088	0.521835	1	1	1	1	1	0.165853	1	0.117228	0.206718	0.79199	0.687015	0.505922	0.598296	0.615451	0.525376	0.902813	0.774726	0.792753	1	1	0.819396	0.702451	0.857544	0.977349	0.841144
Cluster_15779	1.26293e-09	0.000125007	1.23749e-19	1	0.00450204	0.00477663	0.0606917	1	0.947622	0.399704	0.733125	0.968299	0.835137	0.32647	0.184508	1	0.0770073	0.647719	1	1	0.00424645	0.8966	9.66556e-05	0.000242983	0.115641	1	0.119595	0.817394	0.557911	3.08142e-08	0.659131	0.866563	0.908364	0.00502175	0.885473	0.00148033	1	1	0.0671358	0.018806	0.0975598	5.04224e-10	0.248615	1	1	0.68902	0.622954	0.780125	1
Cluster_158979	0.25943	0.796365	0.194347	0.285875	1	0.0223046	0.25969	0.755724	1	0.726167	0.0212241	0.852217	0.931327	0.240309	0.702485	0.955075	0.935111	0.494524	1	0.613202	0.509883	0.642948	0.0216352	0.246303	0.740403	0.50063	0.0869855	1	1	0.00704406	0.865712	0.733522	0.228322	0.673274	0.904835	1	0.963221	1	0.993688	0.912791	0.148502	0.586231	1	0.926066	0.744429	0.0174856	0.314957	0.207419	0.0159375
Cluster_161059	0.790565	0.893573	0.612308	1	0.236347	0.373994	0.343385	0.171407	0.947622	0.212001	1	0.968299	1	0.690679	0.6049	0.38452	0.285541	1	1	1	0.482852	1	0.920445	0.768057	0.326575	0.370543	0.323876	1	0.92276	0.262662	0.953907	0.866606	0.820567	0.0229039	0.885473	0.853938	0.529746	0.744254	0.579939	0.663708	0.329301	1	0.998948	1	0.480746	0.702354	0.862249	0.137004	0.366092
Cluster_161142	1	1	0.0527686	1	1	1	0.412512	1	1	0.427706	1	1	1	1	1	1	1	1	1	1	0.273804	1	1	1	1	1	1	1	1	1	1	1	0.484535	0.448111	0.706095	1	1	1	0.4094	1	0.71049	1	1	1	1	1	0.655141	1	1
Cluster_165899	1.18507e-05	0.0224846	0.0008856	1	0.0143132	0.116253	0.22557	0.449103	0.00716531	1.71948e-05	0.743303	0.968299	0.835137	0.409069	0.608887	0.955075	0.287252	0.742106	1	0.461735	0.0358619	1	0.585405	0.461511	1	1.33594e-09	0.139418	1	1	2.67698e-05	0.000566695	0.186321	0.00276843	0.774999	0.0445984	0.30834	0.0103925	0.418692	0.102806	0.0207184	0.992657	0.621273	0.460517	1	0.480746	7.58502e-20	0.703518	0.0012395	0.154114
Cluster_170541	0.32173	0.497343	0.501269	0.956705	1	9.44268e-06	0.0147498	0.182048	0.694543	0.587011	0.6637	0.01854	0.587161	0.00837767	0.6049	0.524101	0.147217	0.331725	1	0.591767	1	0.636618	0.13365	0.156253	1	0.710784	0.119595	1	1	0.262662	0.865712	0.0857204	0.000947419	1	0.252043	0.0356976	0.0652671	0.615451	0.0671358	0.912791	0.36808	0.799219	0.4499	1	0.00111479	0.716505	0.723081	1	0.154114
Cluster_180482	2.00617e-06	0.695736	0.000523425	1	0.00461086	0.483671	0.261638	1	0.38802	2.49618e-09	0.449774	0.663267	0.76744	0.288502	1	0.715481	0.403468	0.494524	1	1	0.703298	1	0.920445	0.00245154	0.0831638	4.26268e-13	0.432219	0.552543	0.466477	5.73336e-05	0.292852	0.00698001	0.00266248	0.0221535	0.687015	0.794806	0.963221	0.418692	0.525376	0.912791	0.992657	0.94039	0.142699	1	0.480746	0.00775577	0.857544	0.137004	0.263457
Cluster_181033	7.37483e-09	0.481762	6.04627e-08	1	0.179366	9.29206e-07	1	1	0.411683	0.000298718	0.0534595	0.40878	0.911908	0.00837767	1	0.7255	0.835258	0.666139	1	0.309529	0.509883	0.819562	7.22079e-07	1.14559e-06	0.777521	0.000874311	0.0488839	0.0769237	0.605371	0.000371585	0.292852	0.0177355	0.00743804	1.21852e-17	0.208309	0.853938	0.0891238	0.00242655	0.917773	0.898903	0.760672	0.497211	1	1	1	0.908822	0.622954	0.414948	0.396779
Cluster_182185	0.835353	0.893573	0.792616	1	1	1	1	1	1	0.534694	1	1	1	1	1	1	0.871415	1	1	1	0.509883	1	0.920445	1	0.380966	0.317972	1	1	1	0.939846	1	1	0.976378	0.647799	0.976558	1	1	1	0.917773	1	0.913509	0.799219	1	1	1	0.512398	1	1	0.655655
Cluster_182399	0.517408	0.77921	0.0754302	1	0.689879	0.126422	1	0.491068	0.988724	1	1	1	0.953913	0.37706	0.400825	0.715481	0.519523	0.331725	1	1	0.463512	1	1	0.402278	0.689375	0.200467	1	0.817394	0.728725	0.943923	0.982326	0.540454	0.976378	0.124833	0.687015	0.26067	0.996108	0.628186	0.4094	0.470245	1	0.497211	1	1	0.480746	0.0701665	0.655141	1	1
Cluster_185311	0.000852301	0.938657	0.0559905	1	0.164452	0.13655	0.0201401	1	0.0918046	0.105818	0.733125	1	0.823488	0.190121	0.184508	0.7255	0.135491	0.579007	0.947866	0.554718	0.841152	0.636618	0.0306777	1.06818e-05	0.689375	0.0876084	0.119595	1	0.788406	0.000938226	1	0.0896255	0.107345	0.0158056	0.976558	1	0.347661	0.53291	0.355817	0.0476776	0.969734	0.0985468	0.0873041	1	1	0.000277407	0.56412	0.977349	0.0156825
Cluster_20009	0.624014	0.497343	0.0141194	0.537781	0.672059	0.00827047	0.343385	0.491068	0.947622	0.483085	1	0.968299	0.823488	0.977982	0.6049	1	0.147217	0.807479	1	0.885536	0.648835	1	0.382267	0.603135	0.689375	0.818225	0.139418	1	0.795538	0.078564	0.925469	1	0.976378	0.0655279	0.976558	0.491332	0.783569	1	0.0671358	0.898903	0.71049	1	0.732035	1	0.00188613	0.0817473	0.163695	0.414948	0.884421
Cluster_203651	0.790565	0.140716	0.0559905	1	0.161069	0.259696	0.952226	0.332807	0.947622	0.149451	0.6637	0.986656	0.911908	0.690679	0.608887	0.957917	0.871415	0.469429	1	0.459207	0.784298	1	0.585405	0.603135	0.5738	0.0339354	0.0884672	1	0.953452	0.262662	0.31944	0.051196	0.976378	0.774999	0.505505	0.0243639	0.64382	1	0.892032	0.898903	0.774726	1	0.460517	1	0.18636	1	0.919132	0.469622	0.532882
Cluster_209624	0.015787	0.942479	0.013146	0.864066	0.436409	0.151057	0.000958074	0.171407	0.214371	0.439962	0.0534595	0.671136	0.76744	6.41174e-07	0.6049	0.7255	0.285541	1	1	1.97892e-06	0.429654	1	0.728114	0.167682	7.56342e-05	0.710784	0.0488839	0.552543	0.949995	0.939846	0.744894	0.037776	0.0989507	0.297757	0.918395	0.000927501	0.103918	0.744254	0.950421	0.902813	0.71049	0.228304	0.00138181	1	0.480746	0.00545571	0.56412	0.137004	0.863682
Cluster_211907	0.991253	0.67909	0.832648	0.518616	0.837869	0.000500793	0.412512	1	0.947622	0.483085	0.6637	1	0.931327	0.690679	0.771309	1	0.535347	0.807479	0.839138	0.554718	0.429654	1	0.289549	0.127971	0.145558	0.370543	0.0156956	1	0.538017	0.902294	0.536246	1	0.333599	0.251175	0.885473	1	0.271456	0.862028	0.159769	0.758855	0.992657	0.497211	0.930859	1	1	0.409828	1	0.97204	0.366092
Cluster_217249	0.790565	0.497343	0.00110019	1	1.17597e-08	0.00279548	0.420483	0.00432415	0.947622	0.000105621	0.956354	1	0.835137	0.908255	0.515387	0.957917	0.519523	0.939947	1	1	0.0112019	1	0.788815	0.00143153	2.09665e-09	0.0224114	0.233738	1	0.538017	0.925205	0.00296194	0.0177355	0.000436636	0.0655279	0.885473	0.888035	0.963221	0.484172	0.525376	0.0207184	0.969734	0.00198944	0.00324862	1	1.21074e-06	3.02607e-05	0.56412	1	0.000175038
Cluster_219449	0.000129896	0.140716	0.392757	1	0.859809	0.169265	0.000905111	0.873978	0.780905	0.000233902	0.785028	1	0.76744	0.876142	1	0.935833	0.871415	0.579007	1	1	0.123117	1	0.360611	0.603135	0.0152776	0.260955	0.613365	0.964873	1	5.77115e-13	0.865712	0.00698001	0.222429	0.0221535	0.918395	0.00374975	0.00557459	0.79746	0.525376	0.470245	0.399921	0.192488	1.80121e-06	1	0.893215	0.00334938	0.00464555	0.469622	4.17055e-10
Cluster_219450	1.51038e-05	0.893573	0.405431	0.956705	0.689879	0.864015	0.837861	0.472593	0.355503	0.0118139	1	0.40878	0.76744	0.876142	0.611841	0.195697	0.137992	0.647719	1	0.161034	0.171743	1	0.640017	0.506729	0.689375	0.661566	0.578781	1	1	3.06288e-05	0.536246	0.0413051	0.0993448	0.128596	0.378534	0.000927501	0.535134	1	0.640248	0.0476776	0.624721	0.94039	0.690877	1	0.0126947	0.00768459	0.163695	1	4.6781e-09
Cluster_2196	0.0127	0.05188	1.49205e-05	0.956705	0.179366	0.0275405	1	0.449103	0.395115	0.394117	0.729898	0.40878	0.587161	0.195656	0.686644	0.715481	0.973457	0.331725	0.839138	0.554718	0.429654	1	0.30752	0.127971	0.5738	0.253751	1	0.552543	1	0.00234628	0.982326	0.037776	0.174776	0.0158251	0.885473	0.161912	0.103918	0.418692	0.640248	0.523018	0.992657	0.0985468	0.732035	1	0.083039	0.000691302	0.622954	0.469622	0.841144
Cluster_229507	0.790565	0.811408	0.17024	1	0.37292	0.0401534	0.417583	1	0.059276	0.0301244	0.6637	0.40878	0.231364	0.288502	0.608887	0.955075	0.197949	0.0355014	1	0.0503183	0.648835	0.636618	1	0.402278	0.0152776	0.218432	0.358608	1	1	0.0057987	0.00237205	1	0.943838	0.774999	0.984909	0.853938	0.932516	1	0.640248	0.912791	0.564402	0.621273	1	1	0.0121625	0.611742	0.849472	0.977349	0.93697
Cluster_229850	0.00109268	2.01785e-05	0.270633	1	0.859809	0.0589354	0.108133	0.0123401	0.947622	0.0413912	0.4392	0.533802	0.76744	1.47171e-11	0.515387	0.752967	0.456219	0.331725	0.876347	0.554718	0.0101216	1	0.105199	1	1	0.961704	0.0884672	1	1	0.165853	0.292852	1	0.484535	0.267164	0.976558	0.478135	0.183141	0.585283	0.437846	0.610651	0.329301	0.00108211	2.28906e-05	1	0.248735	7.38928e-06	1	0.0656807	0.00162708
Cluster_247215	0.471253	0.893573	0.0550868	0.956705	0.689879	9.29206e-07	0.0615957	0.56322	1	0.742516	0.234422	0.40878	0.536798	0.488322	0.6049	0.524101	0.147217	1	0.947866	1	0.856233	0.636618	0.382267	0.00588605	0.46453	1	0.370004	1	0.538017	0.624154	0.316918	0.0491052	1	0.0089434	0.885473	0.000927501	0.183141	0.750897	0.739137	0.898903	0.845458	0.288518	0.611498	1	0.227341	0.291095	0.849472	1	0.653412
Cluster_253439	1	1	0.405431	0.956705	0.371272	1	0.875287	0.346973	1	0.427706	1	0.671136	0.587161	0.690679	0.611841	0.7255	0.204465	1	1	1	0.463512	1	1	0.402278	0.385133	0.317972	0.448989	1	1	0.165853	0.466498	1	1	0.800656	0.494479	0.26067	0.963221	1	1	0.132713	0.913509	0.497211	0.4499	1	1	0.611742	0.849472	1	0.491517
Cluster_254833	1	1	8.83029e-17	0.956705	2.36871e-05	5.08791e-18	1.89043e-05	0.0123401	0.0918046	0.483085	0.785028	0.986656	0.231364	3.08527e-23	0.6049	0.524101	6.03521e-12	0.338077	0.739594	0.309529	0.222641	1	0.0216352	0.0233052	0.827763	0.063834	0.233738	0.817394	1	0.0057987	2.56295e-06	0.037776	0.0108685	0.36957	0.000262011	0.0232935	0.103918	0.437427	0.0509148	0.37277	0.399921	2.79819e-11	0.684411	1	0.000163129	9.56638e-05	0.849472	0.572156	0.841144
Cluster_261872	0.790565	0.893573	0.0746855	1	0.894151	0.000237113	0.343385	0.346973	1	0.427706	1	1	0.835137	0.498578	0.674402	0.524101	0.903655	0.742106	0.850203	1	0.273804	0.819562	0.585405	0.116479	1	1	0.690348	0.789978	1	0.943923	0.752194	0.540454	0.976378	0.448111	0.976558	1	0.649977	1	0.437846	0.902813	0.992657	0.982886	0.998948	1	0.190316	0.175393	0.56412	0.780125	0.841144
Cluster_265172	2.93535e-05	0.978284	0.110612	1	0.179366	0.205888	0.0606917	0.449103	0.38802	0.0175061	1	1	0.931327	0.902149	0.608887	0.955075	0.535347	0.483882	1	1	0.648835	0.819562	0.13365	0.461511	1	0.000241436	0.303039	1	0.557911	0.000235679	0.0920878	0.0984109	0.019379	1	0.208309	0.794806	0.0977244	0.585283	0.487286	0.168521	1	1	0.684411	1	0.61332	0.000278925	0.849472	0.165937	0.11736
Cluster_266284	1.26293e-09	0.724518	0.000413155	0.954703	0.0108397	0.00446542	0.0100889	0.0835431	0.666284	0.0637593	0.6637	0.40878	0.587161	0.57488	1	0.955075	0.50591	0.297712	1	0.000206432	0.000231913	1	0.928213	1	0.243429	0.317972	0.277507	0.817394	1	0.131276	0.211143	0.000430696	0.000262699	0.128596	6.91807e-10	6.88083e-19	1	1	0.324262	0.898903	0.71049	0.642213	1	1	0.00235606	9.56638e-05	0.849472	0.0656807	0.0374897
Cluster_273394	0.00414066	0.893573	0.830394	0.956705	0.689879	0.000237113	0.305485	1	0.769494	0.788344	1	0.40878	0.931327	0.288502	0.771309	0.524101	0.416323	0.939947	0.59623	0.815551	0.841152	0.636618	0.0556415	0.603135	0.106353	0.717421	0.370004	1	1	0.649429	0.865712	0.757687	1	0.00241331	0.043295	0.00794332	0.932516	1	0.640248	0.912791	1	0.152236	0.826447	1	0.0167193	0.109449	0.213441	0.0656807	0.11736
Cluster_276809	1	0.672111	1	1	1	1	1	0.491068	1	1	1	1	1	1	0.785841	1	0.40117	0.742106	0.850203	1	1	1	0.585405	1	0.5738	1	1	0.817394	1	1	0.588197	1	0.484535	1	1	0.341896	0.529746	1	1	1	1	0.497211	0.221724	1	0.248735	0.469685	0.655141	1	0.341271
Cluster_279327	0.790565	0.796365	0.555065	1	1	0.465843	1	0.16667	1	0.273109	0.785028	0.986656	0.587161	0.163849	0.6049	1	0.403468	0.939947	1	1	0.273804	0.636618	0.168382	0.402278	0.689375	0.28291	1	0.789978	0.728725	0.165853	0.953907	0.120936	0.111534	0.251175	0.976558	0.376278	0.649977	0.750897	0.640248	0.935928	0.845458	1	1	1	0.951026	0.611742	0.849472	0.332369	0.640816
Cluster_286340	0.259495	1	0.0338965	0.864066	0.970935	0.126422	0.25969	0.346973	0.38802	1	0.386434	0.671136	0.76744	0.912994	0.351086	0.7255	0.519523	0.331725	1	1	0.463512	1	0.585405	0.214449	0.243429	0.46548	0.448989	1	0.728725	0.46443	0.466498	1	0.484535	0.171985	0.885473	0.341896	0.535134	0.628186	0.525376	0.470245	1	0.497211	0.676295	1	0.819396	0.923248	0.857544	0.469622	0.841144
Cluster_298719	0.0288167	0.893573	0.899504	0.956705	1	0.465843	0.343385	1	0.428015	1	0.743303	0.40878	0.931327	1	1	0.7255	0.519523	1	0.59623	1	0.429654	0.636618	0.846357	1	0.5738	0.439214	1	1	0.728725	0.344639	0.508126	1	0.886952	0.887154	0.944786	0.848594	0.529746	0.615451	0.31177	0.610651	1	0.497211	1	1	0.480746	0.0561374	0.655141	0.977349	0.536574
Cluster_301132	0.143024	1	0.0254227	0.00146326	0.227405	0.0614287	1	1	0.146455	5.34006e-20	0.956354	0.852217	0.847905	0.912994	0.6049	0.935833	0.903655	0.677365	1	0.985857	0.509883	0.8966	1	0.00459708	1	0.604483	0.126459	1	0.728725	0.885822	1	1	0.225624	0.143511	0.976558	0.374811	0.124239	1	0.957741	0.955208	0.992657	0.111014	0.4499	1	0.0120261	0.469685	0.5742	0.867216	0.174956
Cluster_308182	0.790565	0.213862	0.405431	1	0.837869	0.871895	0.343385	0.800797	0.988724	0.483085	1	0.40878	0.823488	1	0.785841	0.957917	0.11846	0.742106	1	1	0.648835	1	0.351046	0.986573	0.918515	0.618715	1	1	1	1	0.925469	1	0.820567	0.544252	0.976558	0.794806	0.124239	1	0.355817	0.955208	0.774726	0.0328365	0.724113	0.926066	0.744429	0.469685	1	0.469622	0.841144
Cluster_312281	0.909768	0.254964	0.509857	1	0.732478	0.0333513	0.343385	0.119785	0.947622	0.427706	0.956354	0.968299	0.931327	0.701976	0.184508	0.955075	0.406928	0.338077	0.59623	0.309529	0.530946	1	0.585405	0.768057	0.740403	1	0.130569	1	1	0.20287	0.925469	0.210446	0.0450705	0.774999	0.944786	0.103921	0.64382	1	1	0.898903	1	0.642213	1	1	0.576533	0.8098	0.849472	0.780125	0.939743
Cluster_312979	1	0.186167	0.318664	0.956705	1	0.287552	0.412512	1	1	0.148814	1	0.671136	0.953913	1	1	1	0.40117	0.939947	0.942699	0.361721	1	0.642948	0.585405	0.399328	0.5738	1	0.119595	0.789978	0.557911	0.165853	0.316918	0.540454	0.692433	0.36957	0.659436	1	0.963221	0.615451	1	0.437906	1	1	0.930859	0.926066	0.248735	0.606357	0.849472	0.980737	0.841144
Cluster_328824	6.7533e-06	0.109675	0.000343812	1	0.698624	0.0336948	0.823934	0.491068	0.947622	0.00124051	0.6637	0.40878	0.587161	0.32647	0.608887	0.715481	0.40117	0.483882	1	0.554718	0.21647	0.819562	0.928213	0.639388	1	0.0167656	0.865452	1	0.79816	0.021761	0.508126	0.911156	0.291915	0.388529	1	0.26067	0.0629991	0.615451	0.525376	0.470245	0.992657	0.697033	0.613906	1	0.0461047	0.000277407	0.56412	0.469622	0.188242
Cluster_339274	0.790565	0.67909	0.968158	0.0804891	1	0.0622686	0.261638	0.171407	0.666284	0.427706	0.6637	1	0.76744	0.794002	0.184508	0.955075	0.0178784	0.869033	1	0.591767	0.509883	0.636618	0.585405	1	0.504242	0.439214	0.130569	0.817394	0.538017	0.46443	0.290454	1	0.773837	0.658051	0.394907	0.207896	0.535134	1	0.0818347	0.955208	0.977482	0.00168885	0.992279	0.958024	0.650516	0.387519	0.6916	0.977349	0.563269
Cluster_345922	1	1	0.318664	1	1	0.228703	0.261638	1	1	1	0.743303	1	0.76744	1	0.611841	0.715481	0.388757	0.483882	1	1	0.509883	0.819562	0.920445	0.402278	0.5738	1	1	1	1	0.46443	1	0.911156	0.484535	0.928676	0.885473	0.985905	0.535134	0.947433	0.889035	0.898903	0.992657	0.497211	1	1	0.819396	1	1	1	0.841144
Cluster_355979	0.15074	0.951286	0.0144951	0.524151	0.837869	0.115669	0.0787186	0.378583	0.769494	0.534694	0.0441411	1	0.847905	0.00239258	0.608887	0.715481	1	0.483882	1	0.000149176	0.703298	1	1	0.682152	0.0831638	0.604483	0.112207	0.817394	0.728725	0.732419	0.508126	0.0599989	0.687095	0.331107	0.885473	0.034934	0.168342	1	0.889035	0.523018	0.399921	0.977468	0.0136734	1	1	0.228424	0.56412	0.510089	0.163768
Cluster_359053	0.790565	0.808835	0.968158	1	0.792713	0.228703	0.25969	1	0.38802	0.427706	0.966607	0.671136	0.691654	0.564665	0.978183	0.715481	0.0615307	0.742106	1	1	0.703298	1	0.917183	0.274058	0.0805563	0.618715	0.975121	0.817394	1	0.251413	0.667215	1	0.801483	0.0321589	0.944786	0.794806	0.535134	1	0.739137	0.902813	0.896414	0.982886	0.992279	1	0.744429	0.469685	0.655141	0.780125	0.027129
Cluster_3815	0.861788	0.893573	0.729555	1	1	1	1	1	0.972855	0.580197	1	1	1	1	1	1	0.871415	1	1	1	0.648835	1	0.995117	0.648398	0.504242	0.317972	1	1	0.923941	0.966429	0.992787	1	0.976378	0.869956	0.918395	1	1	1	0.993688	1	0.992657	0.982886	1	1	1	0.598267	1	1	0.536574
Cluster_40322	0.259495	0.0648355	0.407235	0.864066	0.698624	0.795304	0.25969	0.346973	0.666284	1	1	0.40878	1	0.851489	0.184508	1	0.973457	0.742106	0.850203	0.186886	0.509883	0.8966	0.0388296	0.053123	0.145558	0.218432	0.865452	0.817394	0.728725	0.46443	0.588197	1	0.400621	0.143511	0.208309	0.341896	0.963221	0.750897	0.525376	0.898903	0.992657	0.79793	0.460517	1	0.0792859	0.611742	0.849472	0.137004	0.154114
Cluster_41546	0.790565	0.893573	0.729555	1	0.924754	1	0.823934	1	0.666284	0.966549	1	1	0.953913	0.243063	0.785841	1	0.40117	1	1	1	0.509883	1	0.920445	0.603135	0.689375	0.317972	0.683255	1	1	0.670005	0.529281	0.907923	1	0.774999	0.976558	1	0.932516	1	0.917445	0.898903	0.845458	0.792753	0.732035	1	0.819396	0.387519	1	0.469622	0.841144
Cluster_42505	0.115491	0.899678	0.405431	1	0.865208	0.0231727	1	1	0.666284	0.427706	1	0.968299	0.691654	0.851489	0.373752	0.957917	0.00420878	1	1	1	0.821829	1	0.920445	0.00449781	0.778735	0.218432	0.959388	1	0.728725	0.120222	0.781098	0.500012	0.908364	0.774999	0.659436	0.853938	0.649977	0.484172	0.94375	0.955208	0.71049	1	0.4499	1	0.480746	0.305996	0.849472	0.387793	0.491517
Cluster_4527	0.790565	0.893573	0.000343812	1	0.837869	0.00477663	0.451582	0.705565	1	1	1	0.968299	0.847905	0.876142	0.608887	0.955075	0.871415	0.869033	1	0.705208	0.376086	1	0.585405	0.603135	0.689375	0.988632	0.4405	0.817394	1	0.881313	0.744894	0.636159	0.908364	0.88184	0.659436	0.853938	0.649977	0.862028	0.525376	0.902813	0.770107	0.00680543	0.855403	0.926066	0.480746	0.823727	0.655141	0.837148	0.841144
Cluster_48354	1	1	0.830394	1	0.689879	0.465843	1	1	0.666284	0.427706	1	0.671136	1	0.37706	1	0.715481	1	1	1	1	1	0.819562	0.585405	0.402278	0.918515	0.439214	1	1	1	1	1	1	0.828266	1	1	1	1	1	0.525376	0.610651	0.71049	0.497211	1	0.926066	0.480746	1	0.655141	1	0.491517
Cluster_52881	0.259656	0.893573	0.501269	1	0.837869	0.8422	0.642076	0.332807	1	0.972674	0.785028	0.755252	0.953913	0.488322	0.785841	0.62322	0.535347	0.807479	1	1	0.454086	1	0.528348	0.402278	0.689375	0.717421	0.959388	0.552543	0.933966	0.20287	0.225505	1	0.976378	0.130811	0.944786	1	0.963221	1	0.917773	0.912791	0.760672	0.589826	0.33769	1	0.0399276	0.222655	0.849472	0.882907	0.939743
Cluster_55368	0.248841	0.893573	0.719428	0.864066	1	0.0920064	0.000905111	0.800797	0.947622	0.743141	1	0.986656	0.823488	0.32647	0.400825	0.752967	0.285541	0.331725	0.425761	1	0.870442	1	0.170377	0.461511	0.689375	0.28291	0.783333	1	0.728725	0.165853	0.598404	0.866606	0.462658	0.658051	0.885473	0.505922	0.793442	0.53291	0.892032	0.902813	0.992657	0.195402	0.992279	1	0.0601365	0.0817473	0.857544	0.780125	0.816418
Cluster_55583	0.285834	0.67909	0.545111	1	0.436409	0.716114	0.823934	0.378583	0.0314595	0.00161327	1	0.852217	0.76744	0.312626	0.303173	0.62322	0.0007032	0.494524	1	1	0.00270001	1	0.0120244	0.861931	8.56819e-14	1.45557e-05	0.656787	1	1	0.885822	0.466498	0.891574	0.174776	0.209353	0.885473	1	0.529746	1	0.529122	0.898903	0.148502	0.000232338	0.00108803	1	0.0643702	0.00191758	0.27383	0.780125	4.46961e-05
Cluster_59647	1	0.000486285	0.509857	0.212683	0.698624	0.126422	0.00491064	0.52046	1	0.148814	0.677388	0.100359	0.587161	0.851489	0.226102	0.195697	0.108218	0.869033	0.59623	1.3099e-07	1	0.234532	0.000983769	0.603135	0.326575	1	0.425618	1	0.557911	0.000235679	0.529281	1	0.0117979	0.065248	0.043295	8.99351e-11	0.124239	0.99284	0.640248	0.00283179	0.361001	0.287162	0.221724	1	1.93288e-11	1	0.919132	0.0012395	1.60911e-17
Cluster_67808	1	0.893573	0.318664	0.956705	0.689879	0.373994	0.168034	1	0.666284	0.427706	0.6637	0.852217	0.953913	0.851489	0.526881	0.62322	0.835258	1	0.850203	1	0.509883	0.819562	0.382267	1	1	1	0.231382	1	1	0.344639	0.982326	0.911156	0.976378	0.0583031	1	1	0.0652671	0.418692	0.355817	1	0.71049	0.621273	0.635252	1	1	0.387519	1	0.469622	0.988122
Cluster_82756	0.790565	0.893573	0.466999	0.864066	0.837869	0.116592	0.343385	0.378583	0.769494	0.38901	0.733125	1	0.951632	0.851489	0.184508	0.955075	0.837122	0.742106	0.739594	0.917489	0.429654	1	0.170377	0.156253	0.243429	0.717421	0.119595	1	0.728725	0.943923	0.588197	1	0.976378	0.130811	0.944786	0.853938	0.535134	0.615451	0.525376	0.955208	0.783177	0.192488	0.724113	1	1	0.175393	0.857544	0.469622	0.863682
Cluster_99282	0.259495	0.0967444	0.0250336	0.956705	0.689879	0.000237113	0.875287	0.491068	0.0918046	0.427706	0.00674216	0.906519	0.835137	0.409069	0.976115	0.935833	0.43103	0.338077	1	0.554718	0.509883	1	0.0511972	0.00146086	0.867348	0.423247	0.0920103	1	0.728725	5.73336e-05	0.466498	0.0491052	0.976378	0.36957	0.691068	1	0.932516	1	0.0671358	0.362433	0.992657	0.497211	0.895073	1	0.0539714	0.449138	0.919132	0.780125	0.670197
Cluster_99842	0.00109268	0.811408	0.383437	1	0.436409	0.000500793	0.723369	0.993527	0.947622	0.38901	0.0314909	1	0.76744	6.82924e-05	0.813928	0.62322	0.0394998	1	0.425761	0.000106788	0.0101216	0.819562	0.585405	0.506729	0.00189383	0.374356	0.0488839	1	0.830223	0.165853	0.641108	0.00698001	0.213493	0.267164	0.394907	0.0623637	0.103918	0.615451	0.640248	0.7051	0.71049	1	1.80121e-06	1	0.0201066	0.233592	0.655141	0.00651455	0.863682
[truncated: 43 more columns]
