# Supplementary material for: Dosage-sensitive miRNAs trigger modulation of gene expression during genomic imbalance in maize
Source: Nat Commun. 2022 May 31;13:3014. doi: 10.1038/s41467-022-30704-x (PMC9156689; doi:10.1038/s41467-022-30704-x)
Supplement: Supplementary file 7 — Supplementary Data 5 [file 41467_2022_30704_MOESM7_ESM.xlsx]

## Sheet: Supplementary Data 5
Supplementary Data 5. Mean, median, SD for ratios of miRNAs with extreme values (ratio >6 or < 1/6) excluded.
	mean					median					SD
	1D/2D	3D/2D	4D/2D	4D/3D	h2D/h1D	1D/2D	3D/2D	4D/2D	4D/3D	h2D/h1D	1D/2D	3D/2D	4D/2D	4D/3D	h2D/h1D
10L18	1.31056	1.27898	1.11911	1.12995	NA	1.3456	1.15235	1.03727	0.944204	NA	0.644598	0.692751	0.651713	0.689631	NA
10L19	NA	NA	NA	NA	1.29563	NA	NA	NA	NA	1.00722	NA	NA	NA	NA	0.976786
1La	1.32967	1.40699	NA	NA	1.68799	0.998956	1.28206	NA	NA	1.58617	1.04754	0.854754	NA	NA	1.25103
1Sb	1.15086	1.47357	NA	NA	1.45143	0.944229	1.27682	NA	NA	1.27892	0.819891	0.864487	NA	NA	0.812674
2Sa deletion	NA	NA	NA	NA	1.21951	NA	NA	NA	NA	0.960926	NA	NA	NA	NA	0.901525
2Sa	NA	NA	NA	NA	1.26195	NA	NA	NA	NA	0.970202	NA	NA	NA	NA	0.784878
3La	1.42116	1.08106	NA	NA	1.32455	1.15846	0.985031	NA	NA	1.08475	0.965126	0.560738	NA	NA	0.851859
3Sb	1.0158	0.667779	NA	NA	0.896803	0.914173	0.523436	NA	NA	0.798654	0.396345	0.490528	NA	NA	0.495857
4Lb	1.17319	0.946312	NA	NA	1.00217	1.04928	0.862454	NA	NA	0.817075	0.48879	0.453887	NA	NA	0.879147
4Sa	1.01643	1.08212	NA	NA	0.914311	0.755213	0.98727	NA	NA	0.832014	0.771889	0.471717	NA	NA	0.505938
5Lb	0.78206	0.919645	NA	NA	1.02183	0.837288	0.744096	NA	NA	0.834884	0.318347	0.458481	NA	NA	0.613476
5Sc	1.26816	1.09504	1.15869	1.08112	1.20328	1.21552	1.0292	0.983577	0.935365	0.913431	0.644856	0.653554	0.912862	0.566384	1.08557
6Lc	1.341	0.784469	NA	NA	1.38767	1.08563	0.760332	NA	NA	0.98607	0.797184	0.314808	NA	NA	1.14086
6Sa	NA	1.03432	1.2608	1.35489	NA	NA	0.946507	1.04054	1.13117	NA	NA	0.682285	0.722479	0.653661	NA
7Lb	1.25165	0.998274	NA	NA	1.24798	1.13348	0.985999	NA	NA	1.00982	0.6257	0.335205	NA	NA	0.776817
7Sc	NA	NA	NA	NA	1.25822	NA	NA	NA	NA	1.08958	NA	NA	NA	NA	0.632428
8Lc	1.26414	1.01089	NA	NA	1.13658	1.13214	0.985399	NA	NA	0.988031	0.580182	0.354923	NA	NA	0.667033
9Lc	1.50322	0.919897	NA	NA	1.01168	1.21219	0.93207	NA	NA	0.884621	1.00262	0.261131	NA	NA	0.729926
9Sd	1.12741	1.07328	NA	NA	0.892958	1.11781	1.02469	NA	NA	0.946502	0.405875	0.428076	NA	NA	0.358057
Dp4	NA	1.33449	1.37681	1.01529	NA	NA	1.13694	1.14131	0.995406	NA	NA	0.818479	1.01146	0.519256	NA
	mean	median	SD
1X/2X	1.18337	0.897806	0.6696
3X/2X	1.2593	1.18891	0.513869
4X/2X	1.35017	1.04428	0.962899
1B/0B	1.20608	1.08836	0.563658
