# Supplementary material for: Dosage-sensitive miRNAs trigger modulation of gene expression during genomic imbalance in maize
Source: Nat Commun. 2022 May 31;13:3014. doi: 10.1038/s41467-022-30704-x (PMC9156689; doi:10.1038/s41467-022-30704-x)
Supplement: Supplementary file 8 — Supplementary Data 6 [file 41467_2022_30704_MOESM8_ESM.xlsx]

## Sheet: Supplementary Data 6
Supplementary Data 6. Predicted targets of miRNAs identified by psRNATarget. Analysis was performed as described in Methods.
miRNA_Acc.	Target_Acc.	Expectation	UPE$	miRNA_start	miRNA_end	Target_start	Target_end	miRNA_aligned_fragment	alignment	Target_aligned_fragment	Inhibition	Target_Desc.	Multiplicity
Cluster_136992	Zm00001d029531_T001	0	-1	1	21	1583	1603	CCAUUUUUCCAAGGGAUUUCC	::::::::::::::::::::	AGAAAUCCCUUGGAAAAAUGG	Cleavage	cdna chromosome:AGPv4:1:75094561:75099294:-1 gene:Zm00001d029531 gene_biotype:protein_coding transcript_biotype:protein_coding description:Zm00001d029531	1
Cluster_136992	Zm00001d029531_T002	0	-1	1	21	2034	2054	CCAUUUUUCCAAGGGAUUUCC	::::::::::::::::::::	AGAAAUCCCUUGGAAAAAUGG	Cleavage	cdna chromosome:AGPv4:1:75094561:75101160:-1 gene:Zm00001d029531 gene_biotype:protein_coding transcript_biotype:protein_coding description:Zm00001d029531	1
Cluster_136992	Zm00001d031764_T006	0	-1	1	21	1802	1822	CCAUUUUUCCAAGGGAUUUCC	: :::::::::::::::::::	GAAAAUCCCUUGGAAAAAUGG	Cleavage	cdna chromosome:AGPv4:1:201106101:201111674:-1 gene:Zm00001d031764 gene_biotype:protein_coding transcript_biotype:protein_coding description:Zm00001d031764	1
Cluster_161059	Zm00001d011994_T001	0	-1	1	20	1143	1162	UUGGCAUUCUGUCCACCUCC	::::::::::::::::::::	GGAGGUGGACAGAAUGCCAA	Cleavage	cdna chromosome:AGPv4:8:166064478:166068375:1 gene:Zm00001d011994 gene_biotype:protein_coding transcript_biotype:protein_coding description:Zm00001d011994	1
Cluster_161059	Zm00001d042309_T001	0	-1	1	20	1170	1189	UUGGCAUUCUGUCCACCUCC	::::::::::::::::::::	GGAGGUGGACAGAAUGCCAA	Cleavage	cdna chromosome:AGPv4:3:160269957:160273101:1 gene:Zm00001d042309 gene_biotype:protein_coding transcript_biotype:protein_coding description:Zm00001d042309	1
Cluster_211907	Zm00001d011994_T001	0	-1	1	20	1143	1162	UUGGCAUUCUGUCCACCUCC	::::::::::::::::::::	GGAGGUGGACAGAAUGCCAA	Cleavage	cdna chromosome:AGPv4:8:166064478:166068375:1 gene:Zm00001d011994 gene_biotype:protein_coding transcript_biotype:protein_coding description:Zm00001d011994	1
Cluster_211907	Zm00001d042309_T001	0	-1	1	20	1170	1189	UUGGCAUUCUGUCCACCUCC	::::::::::::::::::::	GGAGGUGGACAGAAUGCCAA	Cleavage	cdna chromosome:AGPv4:3:160269957:160273101:1 gene:Zm00001d042309 gene_biotype:protein_coding transcript_biotype:protein_coding description:Zm00001d042309	1
Cluster_229507	Zm00001d014013_T001	0	-1	1	21	3471	3491	UGCCUGGCUCCCUGUAUGCCA	::::::::::::::::::::	AGGCAUACAGGGAGCCAGGCA	Cleavage	cdna chromosome:AGPv4:5:28634910:28639636:-1 gene:Zm00001d014013 gene_biotype:protein_coding transcript_biotype:protein_coding description:Auxin response factor [Source:UniProtKB/TrEMBL;Acc:D9HNU4]	1
Cluster_229507	Zm00001d014013_T003	0	-1	1	21	3493	3513	UGCCUGGCUCCCUGUAUGCCA	::::::::::::::::::::	AGGCAUACAGGGAGCCAGGCA	Cleavage	cdna chromosome:AGPv4:5:28635048:28639658:-1 gene:Zm00001d014013 gene_biotype:protein_coding transcript_biotype:protein_coding description:Auxin response factor [Source:UniProtKB/TrEMBL;Acc:D9HNU4]	1
Cluster_229507	Zm00001d014507_T002	0	-1	1	21	2061	2081	UGCCUGGCUCCCUGUAUGCCA	::::::::::::::::::::	AGGCAUACAGGGAGCCAGGCA	Cleavage	cdna chromosome:AGPv4:5:50795874:50799332:1 gene:Zm00001d014507 gene_biotype:protein_coding transcript_biotype:protein_coding description:Auxin response factor [Source:UniProtKB/TrEMBL;Acc:A0A1D6GTU9]	1
Cluster_229507	Zm00001d014013_T004	0	-1	1	21	2189	2209	UGCCUGGCUCCCUGUAUGCCA	::::::::::::::::::::	AGGCAUACAGGGAGCCAGGCA	Cleavage	cdna chromosome:AGPv4:5:28635049:28639614:-1 gene:Zm00001d014013 gene_biotype:protein_coding transcript_biotype:protein_coding description:Auxin response factor [Source:UniProtKB/TrEMBL;Acc:D9HNU4]	1
Cluster_229507	Zm00001d014507_T001	0	-1	1	21	1896	1916	UGCCUGGCUCCCUGUAUGCCA	::::::::::::::::::::	AGGCAUACAGGGAGCCAGGCA	Cleavage	cdna chromosome:AGPv4:5:50795874:50799332:1 gene:Zm00001d014507 gene_biotype:protein_coding transcript_biotype:protein_coding description:Auxin response factor [Source:UniProtKB/TrEMBL;Acc:A0A1D6GTU9]	1
Cluster_229507	Zm00001d032683_T001	0	-1	1	21	1686	1706	UGCCUGGCUCCCUGUAUGCCA	::::::::::::::::::::	AGGCAUACAGGGAGCCAGGCA	Cleavage	cdna chromosome:AGPv4:1:234266863:234271357:-1 gene:Zm00001d032683 gene_biotype:protein_coding transcript_biotype:protein_coding description:Auxin response factor [Source:UniProtKB/TrEMBL;Acc:C0HDR1]	1
Cluster_229507	Zm00001d000358_T001	0	-1	1	21	1720	1740	UGCCUGGCUCCCUGUAUGCCA	::::::::::::::::::::	AGGCAUACAGGGAGCCAGGCA	Cleavage	cdna contig:AGPv4:B73V4_ctg115:30305:33567:-1 gene:Zm00001d000358 gene_biotype:protein_coding transcript_biotype:protein_coding description:Auxin response factor [Source:UniProtKB/TrEMBL;Acc:K7UYC8]	1
Cluster_229507	Zm00001d014013_T002	0	-1	1	21	1757	1777	UGCCUGGCUCCCUGUAUGCCA	::::::::::::::::::::	AGGCAUACAGGGAGCCAGGCA	Cleavage	cdna chromosome:AGPv4:5:28635046:28639671:-1 gene:Zm00001d014013 gene_biotype:protein_coding transcript_biotype:protein_coding description:Auxin response factor [Source:UniProtKB/TrEMBL;Acc:D9HNU4]	1
Cluster_229507	Zm00001d014507_T004	0	-1	1	21	1774	1794	UGCCUGGCUCCCUGUAUGCCA	::::::::::::::::::::	AGGCAUACAGGGAGCCAGGCA	Cleavage	cdna chromosome:AGPv4:5:50796081:50798965:1 gene:Zm00001d014507 gene_biotype:protein_coding transcript_biotype:protein_coding description:Auxin response factor [Source:UniProtKB/TrEMBL;Acc:A0A1D6GTU9]	1
Cluster_229507	Zm00001d014507_T003	0	-1	1	21	1672	1692	UGCCUGGCUCCCUGUAUGCCA	::::::::::::::::::::	AGGCAUACAGGGAGCCAGGCA	Cleavage	cdna chromosome:AGPv4:5:50796058:50798965:1 gene:Zm00001d014507 gene_biotype:protein_coding transcript_biotype:protein_coding description:Auxin response factor [Source:UniProtKB/TrEMBL;Acc:A0A1D6GTU9]	1
Cluster_229507	Zm00001d025871_T001	0	-1	1	21	1481	1501	UGCCUGGCUCCCUGUAUGCCA	::::::::::::::::::::	AGGCAUACAGGGAGCCAGGCA	Cleavage	cdna chromosome:AGPv4:10:132193858:132195808:1 gene:Zm00001d025871 gene_biotype:protein_coding transcript_biotype:protein_coding description:Auxin response factor [Source:UniProtKB/TrEMBL;Acc:K7UKA6]	1
Cluster_266284	Zm00001d049165_T001	0	-1	1	21	907	927	AUGACAGAAGAGAGAGAGCAC	:::::::::::::::::::::	GUGCUCUCUCUCUUCUGUCAU	Cleavage	cdna chromosome:AGPv4:4:18638440:18650497:1 gene:Zm00001d049165 gene_biotype:protein_coding transcript_biotype:protein_coding description:SBP transcription factor [Source:UniProtKB/TrEMBL;Acc:C0P8S5]	1
Cluster_266284	Zm00001d049165_T002	0	-1	1	21	937	957	AUGACAGAAGAGAGAGAGCAC	:::::::::::::::::::::	GUGCUCUCUCUCUUCUGUCAU	Cleavage	cdna chromosome:AGPv4:4:18638637:18650497:1 gene:Zm00001d049165 gene_biotype:protein_coding transcript_biotype:protein_coding description:SBP transcription factor [Source:UniProtKB/TrEMBL;Acc:C0P8S5]	1
Cluster_266284	Zm00001d026175_T001	0	-1	1	21	756	776	AUGACAGAAGAGAGAGAGCAC	:::::::::::::::::::::	GUGCUCUCUCUCUUCUGUCAU	Cleavage	cdna chromosome:AGPv4:10:140333912:140336785:-1 gene:Zm00001d026175 gene_biotype:protein_coding transcript_biotype:protein_coding description:Zm00001d026175	1
Cluster_266284	Zm00001d021056_T001	0	-1	1	21	1022	1042	AUGACAGAAGAGAGAGAGCAC	:::::::::::::::::::::	GUGCUCUCUCUCUUCUGUCAU	Cleavage	cdna chromosome:AGPv4:7:141662438:141666340:1 gene:Zm00001d021056 gene_biotype:protein_coding transcript_biotype:protein_coding description:Zm00001d021056	1
Cluster_266284	Zm00001d006091_T001	0	-1	1	21	1544	1564	AUGACAGAAGAGAGAGAGCAC	:::::::::::::::::::::	GUGCUCUCUCUCUUCUGUCAU	Cleavage	cdna chromosome:AGPv4:2:197898982:197903861:1 gene:Zm00001d006091 gene_biotype:protein_coding transcript_biotype:protein_coding description:Zm00001d006091	1
Cluster_266284	Zm00001d021573_T002	0	-1	1	21	314	334	AUGACAGAAGAGAGAGAGCAC	::::::::::::::::::::	AUGCUCUCUCUCUUCUGUCAU	Cleavage	cdna chromosome:AGPv4:7:156465481:156466317:-1 gene:Zm00001d021573 gene_biotype:protein_coding transcript_biotype:protein_coding description:Zm00001d021573	1
Cluster_266284	Zm00001d006451_T001	0	-1	1	21	769	789	AUGACAGAAGAGAGAGAGCAC	::::::::::::::::::::	AUGCUCUCUCUCUUCUGUCAU	Cleavage	cdna chromosome:AGPv4:2:208544401:208546453:-1 gene:Zm00001d006451 gene_biotype:protein_coding transcript_biotype:protein_coding description:Zm00001d006451	1
Cluster_266284	Zm00001d021573_T001	0	-1	1	21	724	744	AUGACAGAAGAGAGAGAGCAC	::::::::::::::::::::	AUGCUCUCUCUCUUCUGUCAU	Cleavage	cdna chromosome:AGPv4:7:156465329:156466981:-1 gene:Zm00001d021573 gene_biotype:protein_coding transcript_biotype:protein_coding description:Zm00001d021573	1
Cluster_279327	Zm00001d002455_T002	0	-1	1	21	267	287	CCUCCCCCAUGGAUCCCCUUC	:::::::::::::::::::	CUAGGGGAUCCAUGGGGGAGG	Cleavage	cdna chromosome:AGPv4:2:13189111:13192192:-1 gene:Zm00001d002455 gene_biotype:protein_coding transcript_biotype:protein_coding description:Zm00001d002455	1
Cluster_279327	Zm00001d002455_T003	0	-1	1	21	134	154	CCUCCCCCAUGGAUCCCCUUC	:::::::::::::::::::	CUAGGGGAUCCAUGGGGGAGG	Cleavage	cdna chromosome:AGPv4:2:13189137:13192059:-1 gene:Zm00001d002455 gene_biotype:protein_coding transcript_biotype:protein_coding description:Zm00001d002455	1
Cluster_312979	Zm00001d008731_T007	0	-1	1	21	910	930	UAGUUUGGGAACCUCAUUUCC	: :::::::::::::::::::	GAAAAUGAGGUUCCCAAACUA	Cleavage	cdna chromosome:AGPv4:8:17974847:17976886:-1 gene:Zm00001d008731 gene_biotype:protein_coding transcript_biotype:protein_coding description:Zm00001d008731	2
Cluster_312979	Zm00001d027536_T004	0	-1	1	21	1446	1466	UAGUUUGGGAACCUCAUUUCC	: :::::::::::::::::::	GAAAAUGAGGUUCCCAAACUA	Cleavage	cdna chromosome:AGPv4:1:7686600:7689327:-1 gene:Zm00001d027536 gene_biotype:protein_coding transcript_biotype:protein_coding description:Zm00001d027536	1
Cluster_312979	Zm00001d038531_T004	0	-1	1	21	654	674	UAGUUUGGGAACCUCAUUUCC	: :::::::::::::::::::	GAAAAUGAGGUUCCCAAACUA	Cleavage	cdna chromosome:AGPv4:6:159372304:159375365:1 gene:Zm00001d038531 gene_biotype:protein_coding transcript_biotype:protein_coding description:Zm00001d038531	1
Cluster_312979	Zm00001d027536_T001	0	-1	1	21	1446	1466	UAGUUUGGGAACCUCAUUUCC	: :::::::::::::::::::	GAAAAUGAGGUUCCCAAACUA	Cleavage	cdna chromosome:AGPv4:1:7686285:7689327:-1 gene:Zm00001d027536 gene_biotype:protein_coding transcript_biotype:protein_coding description:Zm00001d027536	1
Cluster_312979	Zm00001d027536_T006	0	-1	1	21	2661	2681	UAGUUUGGGAACCUCAUUUCC	: :::::::::::::::::::	GAAAAUGAGGUUCCCAAACUA	Cleavage	cdna chromosome:AGPv4:1:7686600:7701265:-1 gene:Zm00001d027536 gene_biotype:protein_coding transcript_biotype:protein_coding description:Zm00001d027536	1
Cluster_312979	Zm00001d008731_T006	0	-1	1	21	950	970	UAGUUUGGGAACCUCAUUUCC	: :::::::::::::::::::	GAAAAUGAGGUUCCCAAACUA	Cleavage	cdna chromosome:AGPv4:8:17972887:17976926:-1 gene:Zm00001d008731 gene_biotype:protein_coding transcript_biotype:protein_coding description:Zm00001d008731	2
Cluster_312979	Zm00001d008731_T005	0	-1	1	21	950	970	UAGUUUGGGAACCUCAUUUCC	: :::::::::::::::::::	GAAAAUGAGGUUCCCAAACUA	Cleavage	cdna chromosome:AGPv4:8:17972879:17976926:-1 gene:Zm00001d008731 gene_biotype:protein_coding transcript_biotype:protein_coding description:Zm00001d008731	2
Cluster_312979	Zm00001d004986_T011	0	-1	1	21	3650	3670	UAGUUUGGGAACCUCAUUUCC	: :::::::::::::::::::	GAAAAUGAGGUUCCCAAACUA	Cleavage	cdna chromosome:AGPv4:2:152282286:152290999:-1 gene:Zm00001d004986 gene_biotype:protein_coding transcript_biotype:protein_coding description:Zm00001d004986	1
Cluster_312979	Zm00001d004986_T003	0	-1	1	21	4100	4120	UAGUUUGGGAACCUCAUUUCC	: :::::::::::::::::::	GAAAAUGAGGUUCCCAAACUA	Cleavage	cdna chromosome:AGPv4:2:152282189:152291110:-1 gene:Zm00001d004986 gene_biotype:protein_coding transcript_biotype:protein_coding description:Zm00001d004986	1
Cluster_312979	Zm00001d027536_T009	0	-1	1	21	3738	3758	UAGUUUGGGAACCUCAUUUCC	: :::::::::::::::::::	GAAAAUGAGGUUCCCAAACUA	Cleavage	cdna chromosome:AGPv4:1:7686680:7700056:-1 gene:Zm00001d027536 gene_biotype:protein_coding transcript_biotype:protein_coding description:Zm00001d027536	1
Cluster_312979	Zm00001d027536_T007	0	-1	1	21	4084	4104	UAGUUUGGGAACCUCAUUUCC	: :::::::::::::::::::	GAAAAUGAGGUUCCCAAACUA	Cleavage	cdna chromosome:AGPv4:1:7686600:7701265:-1 gene:Zm00001d027536 gene_biotype:protein_coding transcript_biotype:protein_coding description:Zm00001d027536	1
Cluster_312979	Zm00001d027536_T002	0	-1	1	21	4084	4104	UAGUUUGGGAACCUCAUUUCC	: :::::::::::::::::::	GAAAAUGAGGUUCCCAAACUA	Cleavage	cdna chromosome:AGPv4:1:7686285:7701265:-1 gene:Zm00001d027536 gene_biotype:protein_coding transcript_biotype:protein_coding description:Zm00001d027536	1
Cluster_312979	Zm00001d027536_T005	0	-1	1	21	5025	5045	UAGUUUGGGAACCUCAUUUCC	: :::::::::::::::::::	GAAAAUGAGGUUCCCAAACUA	Cleavage	cdna chromosome:AGPv4:1:7686600:7701024:-1 gene:Zm00001d027536 gene_biotype:protein_coding transcript_biotype:protein_coding description:Zm00001d027536	1
Cluster_312979	Zm00001d004986_T009	0	-1	1	21	6027	6047	UAGUUUGGGAACCUCAUUUCC	: :::::::::::::::::::	GAAAAUGAGGUUCCCAAACUA	Cleavage	cdna chromosome:AGPv4:2:152282286:152290127:-1 gene:Zm00001d004986 gene_biotype:protein_coding transcript_biotype:protein_coding description:Zm00001d004986	1
Cluster_55583	Zm00001d051456_T001	0	-1	1	21	625	645	UCCACAGGCUUUCUUGAACUG	: :::::::::::::::::::	CCGUUCAAGAAAGCCUGUGGA	Cleavage	cdna chromosome:AGPv4:4:159322444:159323547:1 gene:Zm00001d051456 gene_biotype:protein_coding transcript_biotype:protein_coding description:GRF transcription factor [Source:UniProtKB/TrEMBL;Acc:K7TZB5]	1
Cluster_55583	Zm00001d017602_T002	0	-1	1	21	612	632	UCCACAGGCUUUCUUGAACUG	: :::::::::::::::::::	CCGUUCAAGAAAGCCUGUGGA	Cleavage	cdna chromosome:AGPv4:5:201330996:201332140:1 gene:Zm00001d017602 gene_biotype:protein_coding transcript_biotype:protein_coding description:Zm00001d017602	1
Cluster_55583	Zm00001d017602_T001	0	-1	1	21	605	625	UCCACAGGCUUUCUUGAACUG	: :::::::::::::::::::	CCGUUCAAGAAAGCCUGUGGA	Cleavage	cdna chromosome:AGPv4:5:201330993:201332190:1 gene:Zm00001d017602 gene_biotype:protein_coding transcript_biotype:protein_coding description:Zm00001d017602	1
Cluster_55583	Zm00001d002429_T005	0	-1	1	21	194	214	UCCACAGGCUUUCUUGAACUG	: :::::::::::::::::::	CCGUUCAAGAAAGCCUGUGGA	Cleavage	cdna chromosome:AGPv4:2:12493656:12495968:1 gene:Zm00001d002429 gene_biotype:protein_coding transcript_biotype:protein_coding description:Zm00001d002429	1
Cluster_55583	Zm00001d017742_T002	0	-1	1	21	109	129	UCCACAGGCUUUCUUGAACUG	: :::::::::::::::::::	CCGUUCAAGAAAGCCUGUGGA	Cleavage	cdna chromosome:AGPv4:5:205734320:205737675:-1 gene:Zm00001d017742 gene_biotype:protein_coding transcript_biotype:protein_coding description:GRF transcription factor [Source:UniProtKB/TrEMBL;Acc:A0A060D764]	1
Cluster_55583	Zm00001d002429_T002	0	-1	1	21	404	424	UCCACAGGCUUUCUUGAACUG	: :::::::::::::::::::	CCGUUCAAGAAAGCCUGUGGA	Cleavage	cdna chromosome:AGPv4:2:12492600:12495662:1 gene:Zm00001d002429 gene_biotype:protein_coding transcript_biotype:protein_coding description:Zm00001d002429	1
Cluster_55583	Zm00001d035965_T002	0	-1	1	21	242	262	UCCACAGGCUUUCUUGAACUG	: :::::::::::::::::::	CCGUUCAAGAAAGCCUGUGGA	Cleavage	cdna chromosome:AGPv4:6:62968983:62971161:-1 gene:Zm00001d035965 gene_biotype:protein_coding transcript_biotype:protein_coding description:Zm00001d035965	1
Cluster_55583	Zm00001d052112_T003	0	-1	1	21	166	186	UCCACAGGCUUUCUUGAACUG	: :::::::::::::::::::	CCGUUCAAGAAAGCCUGUGGA	Cleavage	cdna chromosome:AGPv4:4:180148151:180150049:1 gene:Zm00001d052112 gene_biotype:protein_coding transcript_biotype:protein_coding description:Zm00001d052112	1
Cluster_55583	Zm00001d026240_T005	0	-1	1	21	339	359	UCCACAGGCUUUCUUGAACUG	: :::::::::::::::::::	CCGUUCAAGAAAGCCUGUGGA	Cleavage	cdna chromosome:AGPv4:10:141714630:141717945:-1 gene:Zm00001d026240 gene_biotype:protein_coding transcript_biotype:protein_coding description:Zm00001d026240	1
Cluster_55583	Zm00001d026240_T002	0	-1	1	21	419	439	UCCACAGGCUUUCUUGAACUG	: :::::::::::::::::::	CCGUUCAAGAAAGCCUGUGGA	Cleavage	cdna chromosome:AGPv4:10:141714625:141718321:-1 gene:Zm00001d026240 gene_biotype:protein_coding transcript_biotype:protein_coding description:Zm00001d026240	1
Cluster_55583	Zm00001d002429_T003	0	-1	1	21	404	424	UCCACAGGCUUUCUUGAACUG	: :::::::::::::::::::	CCGUUCAAGAAAGCCUGUGGA	Cleavage	cdna chromosome:AGPv4:2:12492600:12496031:1 gene:Zm00001d002429 gene_biotype:protein_coding transcript_biotype:protein_coding description:Zm00001d002429	1
Cluster_55583	Zm00001d037117_T001	0	-1	1	21	498	518	UCCACAGGCUUUCUUGAACUG	: :::::::::::::::::::	CCGUUCAAGAAAGCCUGUGGA	Cleavage	cdna chromosome:AGPv4:6:112965440:112967072:1 gene:Zm00001d037117 gene_biotype:protein_coding transcript_biotype:protein_coding description:Zm00001d037117	1
Cluster_55583	Zm00001d035965_T003	0	-1	1	21	570	590	UCCACAGGCUUUCUUGAACUG	: :::::::::::::::::::	CCGUUCAAGAAAGCCUGUGGA	Cleavage	cdna chromosome:AGPv4:6:62968985:62972013:-1 gene:Zm00001d035965 gene_biotype:protein_coding transcript_biotype:protein_coding description:Zm00001d035965	1
Cluster_55583	Zm00001d013555_T004	0	-1	1	21	685	705	UCCACAGGCUUUCUUGAACUG	: :::::::::::::::::::	CCGUUCAAGAAAGCCUGUGGA	Cleavage	cdna chromosome:AGPv4:5:14173428:14176278:-1 gene:Zm00001d013555 gene_biotype:protein_coding transcript_biotype:protein_coding description:Zm00001d013555	1
Cluster_55583	Zm00001d026240_T006	0	-1	1	21	664	684	UCCACAGGCUUUCUUGAACUG	: :::::::::::::::::::	CCGUUCAAGAAAGCCUGUGGA	Cleavage	cdna chromosome:AGPv4:10:141714630:141718409:-1 gene:Zm00001d026240 gene_biotype:protein_coding transcript_biotype:protein_coding description:Zm00001d026240	1
Cluster_55583	Zm00001d026240_T001	0	-1	1	21	664	684	UCCACAGGCUUUCUUGAACUG	: :::::::::::::::::::	CCGUUCAAGAAAGCCUGUGGA	Cleavage	cdna chromosome:AGPv4:10:141714589:141718409:-1 gene:Zm00001d026240 gene_biotype:protein_coding transcript_biotype:protein_coding description:Zm00001d026240	1
Cluster_55583	Zm00001d035965_T004	0	-1	1	21	570	590	UCCACAGGCUUUCUUGAACUG	: :::::::::::::::::::	CCGUUCAAGAAAGCCUGUGGA	Cleavage	cdna chromosome:AGPv4:6:62968987:62972013:-1 gene:Zm00001d035965 gene_biotype:protein_coding transcript_biotype:protein_coding description:Zm00001d035965	1
Cluster_55583	Zm00001d017742_T001	0	-1	1	21	590	610	UCCACAGGCUUUCUUGAACUG	: :::::::::::::::::::	CCGUUCAAGAAAGCCUGUGGA	Cleavage	cdna chromosome:AGPv4:5:205734245:205737674:-1 gene:Zm00001d017742 gene_biotype:protein_coding transcript_biotype:protein_coding description:GRF transcription factor [Source:UniProtKB/TrEMBL;Acc:A0A060D764]	1
Cluster_55583	Zm00001d052112_T002	0	-1	1	21	594	614	UCCACAGGCUUUCUUGAACUG	: :::::::::::::::::::	CCGUUCAAGAAAGCCUGUGGA	Cleavage	cdna chromosome:AGPv4:4:180148151:180150048:1 gene:Zm00001d052112 gene_biotype:protein_coding transcript_biotype:protein_coding description:Zm00001d052112	1
Cluster_55583	Zm00001d035965_T001	0	-1	1	21	631	651	UCCACAGGCUUUCUUGAACUG	: :::::::::::::::::::	CCGUUCAAGAAAGCCUGUGGA	Cleavage	cdna chromosome:AGPv4:6:62968941:62972074:-1 gene:Zm00001d035965 gene_biotype:protein_coding transcript_biotype:protein_coding description:Zm00001d035965	1
Cluster_55583	Zm00001d033396_T004	0	-1	1	21	740	760	UCCACAGGCUUUCUUGAACUG	: :::::::::::::::::::	CCGUUCAAGAAAGCCUGUGGA	Cleavage	cdna chromosome:AGPv4:1:261791393:261794039:-1 gene:Zm00001d033396 gene_biotype:protein_coding transcript_biotype:protein_coding description:Zm00001d033396	1
Cluster_55583	Zm00001d013555_T002	0	-1	1	21	692	712	UCCACAGGCUUUCUUGAACUG	: :::::::::::::::::::	CCGUUCAAGAAAGCCUGUGGA	Cleavage	cdna chromosome:AGPv4:5:14173339:14176252:-1 gene:Zm00001d013555 gene_biotype:protein_coding transcript_biotype:protein_coding description:Zm00001d013555	1
Cluster_55583	Zm00001d045533_T001	0	-1	1	21	537	557	UCCACAGGCUUUCUUGAACUG	: :::::::::::::::::::	CCGUUCAAGAAAGCCUGUGGA	Cleavage	cdna chromosome:AGPv4:9:25739313:25742304:1 gene:Zm00001d045533 gene_biotype:protein_coding transcript_biotype:protein_coding description:Zm00001d045533	1
Cluster_55583	Zm00001d033396_T001	0	-1	1	21	696	716	UCCACAGGCUUUCUUGAACUG	: :::::::::::::::::::	CCGUUCAAGAAAGCCUGUGGA	Cleavage	cdna chromosome:AGPv4:1:261791305:261794020:-1 gene:Zm00001d033396 gene_biotype:protein_coding transcript_biotype:protein_coding description:Zm00001d033396	1
Cluster_55583	Zm00001d000238_T001	0	-1	1	21	649	669	UCCACAGGCUUUCUUGAACUG	: :::::::::::::::::::	CCGUUCAAGAAAGCCUGUGGA	Cleavage	cdna contig:AGPv4:B73V4_ctg49:34019:35965:1 gene:Zm00001d000238 gene_biotype:protein_coding transcript_biotype:protein_coding description:Zm00001d000238	1
Cluster_55583	Zm00001d013555_T003	0	-1	1	21	710	730	UCCACAGGCUUUCUUGAACUG	: :::::::::::::::::::	CCGUUCAAGAAAGCCUGUGGA	Cleavage	cdna chromosome:AGPv4:5:14173339:14176278:-1 gene:Zm00001d013555 gene_biotype:protein_coding transcript_biotype:protein_coding description:Zm00001d013555	1
Cluster_55583	Zm00001d013555_T001	0	-1	1	21	717	737	UCCACAGGCUUUCUUGAACUG	: :::::::::::::::::::	CCGUUCAAGAAAGCCUGUGGA	Cleavage	cdna chromosome:AGPv4:5:14173339:14176252:-1 gene:Zm00001d013555 gene_biotype:protein_coding transcript_biotype:protein_coding description:Zm00001d013555	1
Cluster_55583	Zm00001d033396_T002	0	-1	1	21	720	740	UCCACAGGCUUUCUUGAACUG	: :::::::::::::::::::	CCGUUCAAGAAAGCCUGUGGA	Cleavage	cdna chromosome:AGPv4:1:261791305:261794020:-1 gene:Zm00001d033396 gene_biotype:protein_coding transcript_biotype:protein_coding description:Zm00001d033396	1
Cluster_55583	Zm00001d018260_T001	0	-1	1	21	578	598	UCCACAGGCUUUCUUGAACUG	: :::::::::::::::::::	CCGUUCAAGAAAGCCUGUGGA	Cleavage	cdna chromosome:AGPv4:5:217546954:217548912:-1 gene:Zm00001d018260 gene_biotype:protein_coding transcript_biotype:protein_coding description:Zm00001d018260	1
Cluster_55583	Zm00001d033396_T003	0	-1	1	21	766	786	UCCACAGGCUUUCUUGAACUG	: :::::::::::::::::::	CCGUUCAAGAAAGCCUGUGGA	Cleavage	cdna chromosome:AGPv4:1:261791305:261794041:-1 gene:Zm00001d033396 gene_biotype:protein_coding transcript_biotype:protein_coding description:Zm00001d033396	1
Cluster_55583	Zm00001d002429_T001	0	-1	1	21	1318	1338	UCCACAGGCUUUCUUGAACUG	: :::::::::::::::::::	CCGUUCAAGAAAGCCUGUGGA	Cleavage	cdna chromosome:AGPv4:2:12492416:12496031:1 gene:Zm00001d002429 gene_biotype:protein_coding transcript_biotype:protein_coding description:Zm00001d002429	1
Cluster_55583	Zm00001d052112_T001	0	-1	1	21	1389	1409	UCCACAGGCUUUCUUGAACUG	: :::::::::::::::::::	CCGUUCAAGAAAGCCUGUGGA	Cleavage	cdna chromosome:AGPv4:4:180147356:180150053:1 gene:Zm00001d052112 gene_biotype:protein_coding transcript_biotype:protein_coding description:Zm00001d052112	1
Cluster_136992	Zm00001d008731_T007	0.5	-1	1	21	778	798	CCAUUUUUCCAAGGGAUUUCC	::::::.::::::::::::::	GGAAAUUCCUUGGAAAAAUGG	Cleavage	cdna chromosome:AGPv4:8:17974847:17976886:-1 gene:Zm00001d008731 gene_biotype:protein_coding transcript_biotype:protein_coding description:Zm00001d008731	2
Cluster_136992	Zm00001d008731_T006	0.5	-1	1	21	818	838	CCAUUUUUCCAAGGGAUUUCC	::::::.::::::::::::::	GGAAAUUCCUUGGAAAAAUGG	Cleavage	cdna chromosome:AGPv4:8:17972887:17976926:-1 gene:Zm00001d008731 gene_biotype:protein_coding transcript_biotype:protein_coding description:Zm00001d008731	2
Cluster_136992	Zm00001d008731_T005	0.5	-1	1	21	818	838	CCAUUUUUCCAAGGGAUUUCC	::::::.::::::::::::::	GGAAAUUCCUUGGAAAAAUGG	Cleavage	cdna chromosome:AGPv4:8:17972879:17976926:-1 gene:Zm00001d008731 gene_biotype:protein_coding transcript_biotype:protein_coding description:Zm00001d008731	2
Cluster_136992	Zm00001d045269_T039	0.5	-1	1	21	785	805	CCAUUUUUCCAAGGGAUUUCC	:::::.::::::::::::::	AGAAAUUCCUUGGAAAAAUGG	Cleavage	cdna chromosome:AGPv4:9:17515370:17523771:1 gene:Zm00001d045269 gene_biotype:protein_coding transcript_biotype:protein_coding description:Multidrug resistance-associated protein3 [Source:UniProtKB/TrEMBL;Acc:K7W6A4]	1
Cluster_136992	Zm00001d034509_T004	0.5	-1	1	21	3124	3144	CCAUUUUUCCAAGGGAUUUCC	:.::::::::::::::::::	UGGAAUCCCUUGGAAAAAUGG	Cleavage	cdna chromosome:AGPv4:1:294982048:294986508:-1 gene:Zm00001d034509 gene_biotype:protein_coding transcript_biotype:protein_coding description:Zm00001d034509	1
Cluster_136992	Zm00001d045269_T041	0.5	-1	1	21	720	740	CCAUUUUUCCAAGGGAUUUCC	:::::.::::::::::::::	AGAAAUUCCUUGGAAAAAUGG	Cleavage	cdna chromosome:AGPv4:9:17515435:17523777:1 gene:Zm00001d045269 gene_biotype:protein_coding transcript_biotype:protein_coding description:Multidrug resistance-associated protein3 [Source:UniProtKB/TrEMBL;Acc:K7W6A4]	1
Cluster_136992	Zm00001d032905_T004	0.5	-1	1	21	1662	1682	CCAUUUUUCCAAGGGAUUUCC	:.::::::::::::::::::	AGGAAUCCCUUGGAAAAAUGG	Cleavage	cdna chromosome:AGPv4:1:242404403:242413137:-1 gene:Zm00001d032905 gene_biotype:protein_coding transcript_biotype:protein_coding description:Zm00001d032905	1
Cluster_136992	Zm00001d032905_T003	0.5	-1	1	21	1662	1682	CCAUUUUUCCAAGGGAUUUCC	:.::::::::::::::::::	AGGAAUCCCUUGGAAAAAUGG	Cleavage	cdna chromosome:AGPv4:1:242404403:242413137:-1 gene:Zm00001d032905 gene_biotype:protein_coding transcript_biotype:protein_coding description:Zm00001d032905	1
Cluster_136992	Zm00001d032905_T002	0.5	-1	1	21	1662	1682	CCAUUUUUCCAAGGGAUUUCC	:.::::::::::::::::::	AGGAAUCCCUUGGAAAAAUGG	Cleavage	cdna chromosome:AGPv4:1:242404403:242413137:-1 gene:Zm00001d032905 gene_biotype:protein_coding transcript_biotype:protein_coding description:Zm00001d032905	1
Cluster_136992	Zm00001d034509_T001	0.5	-1	1	21	3401	3421	CCAUUUUUCCAAGGGAUUUCC	:.::::::::::::::::::	UGGAAUCCCUUGGAAAAAUGG	Cleavage	cdna chromosome:AGPv4:1:294981881:294987978:-1 gene:Zm00001d034509 gene_biotype:protein_coding transcript_biotype:protein_coding description:Zm00001d034509	1
Cluster_136992	Zm00001d043009_T001	0.5	-1	1	21	1679	1699	CCAUUUUUCCAAGGGAUUUCC	::::::::::::.:::::::	AGAAAUCCCUUGGGAAAAUGG	Cleavage	cdna chromosome:AGPv4:3:186342199:186347672:-1 gene:Zm00001d043009 gene_biotype:protein_coding transcript_biotype:protein_coding description:Thioredoxin family protein [Source:UniProtKB/TrEMBL;Acc:B6TC88]	2
Cluster_136992	Zm00001d046456_T006	0.5	-1	1	21	3362	3382	CCAUUUUUCCAAGGGAUUUCC	: :::::::::::.:::::::	GUAAAUCCCUUGGGAAAAUGG	Cleavage	cdna chromosome:AGPv4:9:90823221:90836706:-1 gene:Zm00001d046456 gene_biotype:protein_coding transcript_biotype:protein_coding description:Zm00001d046456	1
Cluster_136992	Zm00001d029297_T002	0.5	-1	1	21	3892	3912	CCAUUUUUCCAAGGGAUUUCC	:::::::::::.:::::::	AAAAAUCCCUUGGGAAAAUGG	Cleavage	cdna chromosome:AGPv4:1:65308658:65317095:1 gene:Zm00001d029297 gene_biotype:protein_coding transcript_biotype:protein_coding description:Zm00001d029297	1
Cluster_182399	Zm00001d022034_T001	0.5	-1	1	21	45	65	UGAUUGAGCCGUGCCAAUAUC	:::::::::.:::::::::::	GAUAUUGGCGCGGCUCAAUCA	Cleavage	cdna chromosome:AGPv4:7:168331519:168332583:-1 gene:Zm00001d022034 gene_biotype:protein_coding transcript_biotype:protein_coding description:Zm00001d022034	1
Cluster_182399	Zm00001d045589_T001	0.5	-1	1	21	477	497	UGAUUGAGCCGUGCCAAUAUC	:::::::::.:::::::::::	GAUAUUGGCGCGGCUCAAUCA	Cleavage	cdna chromosome:AGPv4:9:27423699:27425201:-1 gene:Zm00001d045589 gene_biotype:protein_coding transcript_biotype:protein_coding description:Zm00001d045589	1
Cluster_182399	Zm00001d017513_T001	0.5	-1	1	21	1104	1124	UGAUUGAGCCGUGCCAAUAUC	:::::::::.:::::::::::	GAUAUUGGCGCGGCUCAAUCA	Cleavage	cdna chromosome:AGPv4:5:198244236:198246356:1 gene:Zm00001d017513 gene_biotype:protein_coding transcript_biotype:protein_coding description:Zm00001d017513	1
Cluster_182399	Zm00001d051387_T001	0.5	-1	1	21	1107	1127	UGAUUGAGCCGUGCCAAUAUC	:::::::::.:::::::::::	GAUAUUGGCGCGGCUCAAUCA	Cleavage	cdna chromosome:AGPv4:4:156767880:156770006:1 gene:Zm00001d051387 gene_biotype:protein_coding transcript_biotype:protein_coding description:GRAS transcription factor [Source:UniProtKB/TrEMBL;Acc:C0P5D5]	1
Cluster_182399	Zm00001d026158_T001	0.5	-1	1	21	1137	1157	UGAUUGAGCCGUGCCAAUAUC	:::::::::.:::::::::::	GAUAUUGGCGCGGCUCAAUCA	Cleavage	cdna chromosome:AGPv4:10:140012416:140014572:-1 gene:Zm00001d026158 gene_biotype:protein_coding transcript_biotype:protein_coding description:GRAS transcription factor [Source:UniProtKB/TrEMBL;Acc:C0HI72]	1
Cluster_182399	Zm00001d002718_T001	0.5	-1	1	21	1146	1166	UGAUUGAGCCGUGCCAAUAUC	:::::::::.:::::::::::	GAUAUUGGCGCGGCUCAAUCA	Cleavage	cdna chromosome:AGPv4:2:20400045:20402210:-1 gene:Zm00001d002718 gene_biotype:protein_coding transcript_biotype:protein_coding description:Zm00001d002718	1
Cluster_185311	Zm00001d035873_T001	0.5	-1	1	21	165	185	UUGAGCCGCGUCAAUAUCUCC	:::::::::.::::::::::	CGAGAUAUUGGCGCGGCUCAA	Cleavage	cdna chromosome:AGPv4:6:58019428:58020376:-1 gene:Zm00001d035873 gene_biotype:protein_coding transcript_biotype:protein_coding description:Zm00001d035873	1
Cluster_185311	Zm00001d022034_T001	0.5	-1	1	21	42	62	UUGAGCCGCGUCAAUAUCUCC	:::::::::.::::::::::	CGAGAUAUUGGCGCGGCUCAA	Cleavage	cdna chromosome:AGPv4:7:168331519:168332583:-1 gene:Zm00001d022034 gene_biotype:protein_coding transcript_biotype:protein_coding description:Zm00001d022034	1
Cluster_185311	Zm00001d027569_T001	0.5	-1	1	21	173	193	UUGAGCCGCGUCAAUAUCUCC	:::::::::.::::::::::	CGAGAUAUUGGCGCGGCUCAA	Cleavage	cdna chromosome:AGPv4:1:8246625:8247566:1 gene:Zm00001d027569 gene_biotype:protein_coding transcript_biotype:protein_coding description:Zm00001d027569	1
Cluster_185311	Zm00001d045589_T001	0.5	-1	1	21	474	494	UUGAGCCGCGUCAAUAUCUCC	:::::::::.::::::::::	CGAGAUAUUGGCGCGGCUCAA	Cleavage	cdna chromosome:AGPv4:9:27423699:27425201:-1 gene:Zm00001d045589 gene_biotype:protein_coding transcript_biotype:protein_coding description:Zm00001d045589	1
Cluster_185311	Zm00001d029855_T001	0.5	-1	1	21	903	923	UUGAGCCGCGUCAAUAUCUCC	:::::::::.::::::::::	CGAGAUAUUGGCGCGGCUCAA	Cleavage	cdna chromosome:AGPv4:1:90443929:90445866:-1 gene:Zm00001d029855 gene_biotype:protein_coding transcript_biotype:protein_coding description:GRAS transcription factor [Source:UniProtKB/TrEMBL;Acc:A0A060D6K6]	1
Cluster_185311	Zm00001d051387_T001	0.5	-1	1	21	1104	1124	UUGAGCCGCGUCAAUAUCUCC	:::::::::.::::::::::	AGAGAUAUUGGCGCGGCUCAA	Cleavage	cdna chromosome:AGPv4:4:156767880:156770006:1 gene:Zm00001d051387 gene_biotype:protein_coding transcript_biotype:protein_coding description:GRAS transcription factor [Source:UniProtKB/TrEMBL;Acc:C0P5D5]	1
Cluster_185311	Zm00001d026158_T001	0.5	-1	1	21	1134	1154	UUGAGCCGCGUCAAUAUCUCC	:::::::::.::::::::::	CGAGAUAUUGGCGCGGCUCAA	Cleavage	cdna chromosome:AGPv4:10:140012416:140014572:-1 gene:Zm00001d026158 gene_biotype:protein_coding transcript_biotype:protein_coding description:GRAS transcription factor [Source:UniProtKB/TrEMBL;Acc:C0HI72]	1
Cluster_185311	Zm00001d002718_T001	0.5	-1	1	21	1143	1163	UUGAGCCGCGUCAAUAUCUCC	:::::::::.::::::::::	AGAGAUAUUGGCGCGGCUCAA	Cleavage	cdna chromosome:AGPv4:2:20400045:20402210:-1 gene:Zm00001d002718 gene_biotype:protein_coding transcript_biotype:protein_coding description:Zm00001d002718	1
Cluster_2196	Zm00001d022034_T001	0.5	-1	1	21	45	65	UGAUUGAGCCGUGCCAAUAUC	:::::::::.:::::::::::	GAUAUUGGCGCGGCUCAAUCA	Cleavage	cdna chromosome:AGPv4:7:168331519:168332583:-1 gene:Zm00001d022034 gene_biotype:protein_coding transcript_biotype:protein_coding description:Zm00001d022034	1
Cluster_2196	Zm00001d045589_T001	0.5	-1	1	21	477	497	UGAUUGAGCCGUGCCAAUAUC	:::::::::.:::::::::::	GAUAUUGGCGCGGCUCAAUCA	Cleavage	cdna chromosome:AGPv4:9:27423699:27425201:-1 gene:Zm00001d045589 gene_biotype:protein_coding transcript_biotype:protein_coding description:Zm00001d045589	1
Cluster_2196	Zm00001d017513_T001	0.5	-1	1	21	1104	1124	UGAUUGAGCCGUGCCAAUAUC	:::::::::.:::::::::::	GAUAUUGGCGCGGCUCAAUCA	Cleavage	cdna chromosome:AGPv4:5:198244236:198246356:1 gene:Zm00001d017513 gene_biotype:protein_coding transcript_biotype:protein_coding description:Zm00001d017513	1
Cluster_2196	Zm00001d051387_T001	0.5	-1	1	21	1107	1127	UGAUUGAGCCGUGCCAAUAUC	:::::::::.:::::::::::	GAUAUUGGCGCGGCUCAAUCA	Cleavage	cdna chromosome:AGPv4:4:156767880:156770006:1 gene:Zm00001d051387 gene_biotype:protein_coding transcript_biotype:protein_coding description:GRAS transcription factor [Source:UniProtKB/TrEMBL;Acc:C0P5D5]	1
Cluster_2196	Zm00001d026158_T001	0.5	-1	1	21	1137	1157	UGAUUGAGCCGUGCCAAUAUC	:::::::::.:::::::::::	GAUAUUGGCGCGGCUCAAUCA	Cleavage	cdna chromosome:AGPv4:10:140012416:140014572:-1 gene:Zm00001d026158 gene_biotype:protein_coding transcript_biotype:protein_coding description:GRAS transcription factor [Source:UniProtKB/TrEMBL;Acc:C0HI72]	1
Cluster_2196	Zm00001d002718_T001	0.5	-1	1	21	1146	1166	UGAUUGAGCCGUGCCAAUAUC	:::::::::.:::::::::::	GAUAUUGGCGCGGCUCAAUCA	Cleavage	cdna chromosome:AGPv4:2:20400045:20402210:-1 gene:Zm00001d002718 gene_biotype:protein_coding transcript_biotype:protein_coding description:Zm00001d002718	1
Cluster_229507	Zm00001d002929_T001	0.5	-1	1	21	1280	1300	UGCCUGGCUCCCUGUAUGCCA	: ::::.::::::::::::::	UAGCAUGCAGGGAGCCAGGCA	Cleavage	cdna chromosome:AGPv4:2:26786830:26791581:-1 gene:Zm00001d002929 gene_biotype:protein_coding transcript_biotype:protein_coding description:Auxin response factor [Source:UniProtKB/TrEMBL;Acc:C0PGA8]	1
Cluster_254833	Zm00001d028526_T001	0.5	-1	1	22	439	460	UGAGCCGAGCCAAUAUCACUUC	..::::::::::.::::::::	CGGGUGAUAUUGGUUCGGCUCA	Cleavage	cdna chromosome:AGPv4:1:38187938:38189632:1 gene:Zm00001d028526 gene_biotype:protein_coding transcript_biotype:protein_coding description:GRAS transcription factor [Source:UniProtKB/TrEMBL;Acc:A0A060CZR1]	1
Cluster_279327	Zm00001d023267_T002	0.5	-1	1	21	4292	4312	CCUCCCCCAUGGAUCCCCUUC	:::::::::.::::::::::	CAAGGGGAUCUAUGGGGGAGG	Cleavage	cdna chromosome:AGPv4:10:1680859:1687111:-1 gene:Zm00001d023267 gene_biotype:protein_coding transcript_biotype:protein_coding description:Zm00001d023267	1
Cluster_308182	Zm00001d038087_T003	0.5	-1	1	21	1940	1960	CGCGACAAUUCAGUUUGAAAU	:::::::::::::::::.:::	AUUUCAAACUGAAUUGUUGCG	Cleavage	cdna chromosome:AGPv4:6:147379164:147385691:1 gene:Zm00001d038087 gene_biotype:protein_coding transcript_biotype:protein_coding description:Zm00001d038087	1
Cluster_308182	Zm00001d038087_T006	0.5	-1	1	21	2814	2834	CGCGACAAUUCAGUUUGAAAU	:::::::::::::::::.:::	AUUUCAAACUGAAUUGUUGCG	Cleavage	cdna chromosome:AGPv4:6:147381395:147385691:1 gene:Zm00001d038087 gene_biotype:protein_coding transcript_biotype:protein_coding description:Zm00001d038087	1
Cluster_308182	Zm00001d053761_T008	0.5	-1	1	21	2561	2581	CGCGACAAUUCAGUUUGAAAU	:::::::::::::::::.:::	AUUUCAAACUGAAUUGUUGCG	Cleavage	cdna chromosome:AGPv4:4:240633520:240644806:1 gene:Zm00001d053761 gene_biotype:protein_coding transcript_biotype:protein_coding description:Zm00001d053761	1
Cluster_308182	Zm00001d053761_T003	0.5	-1	1	21	2885	2905	CGCGACAAUUCAGUUUGAAAU	:::::::::::::::::.:::	AUUUCAAACUGAAUUGUUGCG	Cleavage	cdna chromosome:AGPv4:4:240633425:240644806:1 gene:Zm00001d053761 gene_biotype:protein_coding transcript_biotype:protein_coding description:Zm00001d053761	1
Cluster_308182	Zm00001d053761_T004	0.5	-1	1	21	2921	2941	CGCGACAAUUCAGUUUGAAAU	:::::::::::::::::.:::	AUUUCAAACUGAAUUGUUGCG	Cleavage	cdna chromosome:AGPv4:4:240633425:240644806:1 gene:Zm00001d053761 gene_biotype:protein_coding transcript_biotype:protein_coding description:Zm00001d053761	1
Cluster_312979	Zm00001d043263_T005	0.5	-1	1	21	2680	2700	UAGUUUGGGAACCUCAUUUCC	:::::::.:::::::::::::	GGAAAUGGGGUUCCCAAACUA	Cleavage	cdna chromosome:AGPv4:3:193696416:193701219:1 gene:Zm00001d043263 gene_biotype:protein_coding transcript_biotype:protein_coding description:Diacylglycerol kinase [Source:UniProtKB/TrEMBL;Acc:A0A1D6N9T9]	1
Cluster_312979	Zm00001d013334_T007	0.5	-1	1	21	4651	4671	UAGUUUGGGAACCUCAUUUCC	::::::::::::.::::::::	GGAAAUGAGGUUUCCAAACUA	Cleavage	cdna chromosome:AGPv4:5:8847622:8853220:1 gene:Zm00001d013334 gene_biotype:protein_coding transcript_biotype:protein_coding description:Zm00001d013334	1
Cluster_312979	Zm00001d018732_T007	0.5	-1	1	21	914	934	UAGUUUGGGAACCUCAUUUCC	: ::::::::::.::::::::	GAAAAUGAGGUUUCCAAACUA	Cleavage	cdna chromosome:AGPv4:7:3339075:3343365:-1 gene:Zm00001d018732 gene_biotype:protein_coding transcript_biotype:protein_coding description:Zm00001d018732	1
Cluster_312979	Zm00001d018732_T005	0.5	-1	1	21	970	990	UAGUUUGGGAACCUCAUUUCC	: ::::::::::.::::::::	GAAAAUGAGGUUUCCAAACUA	Cleavage	cdna chromosome:AGPv4:7:3338961:3343406:-1 gene:Zm00001d018732 gene_biotype:protein_coding transcript_biotype:protein_coding description:Zm00001d018732	1
Cluster_312979	Zm00001d018732_T004	0.5	-1	1	21	1005	1025	UAGUUUGGGAACCUCAUUUCC	: ::::::::::.::::::::	GAAAAUGAGGUUUCCAAACUA	Cleavage	cdna chromosome:AGPv4:7:3338961:3343378:-1 gene:Zm00001d018732 gene_biotype:protein_coding transcript_biotype:protein_coding description:Zm00001d018732	1
Cluster_312979	Zm00001d018732_T001	0.5	-1	1	21	1892	1912	UAGUUUGGGAACCUCAUUUCC	: ::::::::::.::::::::	GAAAAUGAGGUUUCCAAACUA	Cleavage	cdna chromosome:AGPv4:7:3338958:3343366:-1 gene:Zm00001d018732 gene_biotype:protein_coding transcript_biotype:protein_coding description:Zm00001d018732	1
Cluster_312979	Zm00001d018732_T002	0.5	-1	1	21	2138	2158	UAGUUUGGGAACCUCAUUUCC	: ::::::::::.::::::::	GAAAAUGAGGUUUCCAAACUA	Cleavage	cdna chromosome:AGPv4:7:3338958:3343406:-1 gene:Zm00001d018732 gene_biotype:protein_coding transcript_biotype:protein_coding description:Zm00001d018732	1
Cluster_312979	Zm00001d018732_T006	0.5	-1	1	21	2363	2383	UAGUUUGGGAACCUCAUUUCC	: ::::::::::.::::::::	GAAAAUGAGGUUUCCAAACUA	Cleavage	cdna chromosome:AGPv4:7:3339065:3343379:-1 gene:Zm00001d018732 gene_biotype:protein_coding transcript_biotype:protein_coding description:Zm00001d018732	1
Cluster_312979	Zm00001d044330_T008	0.5	-1	1	21	981	1001	UAGUUUGGGAACCUCAUUUCC	::::::::::.::::::::	UAAAAUGAGGUUUCCAAACUA	Cleavage	cdna chromosome:AGPv4:3:225346869:225349224:1 gene:Zm00001d044330 gene_biotype:protein_coding transcript_biotype:protein_coding gene_symbol:SMH2 description:Single myb histone 2 [Source:UniProtKB/Swiss-Prot;Acc:B4FT40]	1
Cluster_312979	Zm00001d002600_T009	0.5	-1	1	21	758	778	UAGUUUGGGAACCUCAUUUCC	: :::::.:::::::::::::	GAAAAUGGGGUUCCCAAACUA	Cleavage	cdna chromosome:AGPv4:2:16448264:16452965:-1 gene:Zm00001d002600 gene_biotype:protein_coding transcript_biotype:protein_coding description:Zm00001d002600	1
Cluster_312979	Zm00001d044330_T009	0.5	-1	1	21	1065	1085	UAGUUUGGGAACCUCAUUUCC	::::::::::.::::::::	UAAAAUGAGGUUUCCAAACUA	Cleavage	cdna chromosome:AGPv4:3:225346869:225349224:1 gene:Zm00001d044330 gene_biotype:protein_coding transcript_biotype:protein_coding gene_symbol:SMH2 description:Single myb histone 2 [Source:UniProtKB/Swiss-Prot;Acc:B4FT40]	1
Cluster_312979	Zm00001d044330_T002	0.5	-1	1	21	1652	1672	UAGUUUGGGAACCUCAUUUCC	::::::::::.::::::::	UAAAAUGAGGUUUCCAAACUA	Cleavage	cdna chromosome:AGPv4:3:225344316:225349224:1 gene:Zm00001d044330 gene_biotype:protein_coding transcript_biotype:protein_coding gene_symbol:SMH2 description:Single myb histone 2 [Source:UniProtKB/Swiss-Prot;Acc:B4FT40]	1
Cluster_312979	Zm00001d046456_T006	0.5	-1	1	21	3375	3395	UAGUUUGGGAACCUCAUUUCC	: :::::.:::::::::::::	GAAAAUGGGGUUCCCAAACUA	Cleavage	cdna chromosome:AGPv4:9:90823221:90836706:-1 gene:Zm00001d046456 gene_biotype:protein_coding transcript_biotype:protein_coding description:Zm00001d046456	1
Cluster_312979	Zm00001d006457_T001	0.5	-1	1	21	2352	2372	UAGUUUGGGAACCUCAUUUCC	:::::.:::::::::::::	AAAAAUGGGGUUCCCAAACUA	Cleavage	cdna chromosome:AGPv4:2:208849437:208854741:-1 gene:Zm00001d006457 gene_biotype:protein_coding transcript_biotype:protein_coding description:Zm00001d006457	1
Cluster_312979	Zm00001d014187_T009	0.5	-1	1	21	2351	2371	UAGUUUGGGAACCUCAUUUCC	::::::::::::.::::::	AAAAAUGAGGUUCCUAAACUA	Cleavage	cdna chromosome:AGPv4:5:35495627:35510727:1 gene:Zm00001d014187 gene_biotype:protein_coding transcript_biotype:protein_coding description:Zm00001d014187	1
Cluster_312979	Zm00001d014187_T008	0.5	-1	1	21	2441	2461	UAGUUUGGGAACCUCAUUUCC	::::::::::::.::::::	AAAAAUGAGGUUCCUAAACUA	Cleavage	cdna chromosome:AGPv4:5:35495627:35510727:1 gene:Zm00001d014187 gene_biotype:protein_coding transcript_biotype:protein_coding description:Zm00001d014187	1
Cluster_312979	Zm00001d002600_T006	0.5	-1	1	21	4212	4232	UAGUUUGGGAACCUCAUUUCC	: :::::.:::::::::::::	GAAAAUGGGGUUCCCAAACUA	Cleavage	cdna chromosome:AGPv4:2:16448132:16456419:-1 gene:Zm00001d002600 gene_biotype:protein_coding transcript_biotype:protein_coding description:Zm00001d002600	1
Cluster_312979	Zm00001d006457_T003	0.5	-1	1	21	2608	2628	UAGUUUGGGAACCUCAUUUCC	:::::.:::::::::::::	AAAAAUGGGGUUCCCAAACUA	Cleavage	cdna chromosome:AGPv4:2:208849437:208854779:-1 gene:Zm00001d006457 gene_biotype:protein_coding transcript_biotype:protein_coding description:Zm00001d006457	1
Cluster_312979	Zm00001d014187_T007	0.5	-1	1	21	2468	2488	UAGUUUGGGAACCUCAUUUCC	::::::::::::.::::::	AAAAAUGAGGUUCCUAAACUA	Cleavage	cdna chromosome:AGPv4:5:35495627:35510727:1 gene:Zm00001d014187 gene_biotype:protein_coding transcript_biotype:protein_coding description:Zm00001d014187	1
Cluster_312979	Zm00001d014187_T011	0.5	-1	1	21	2522	2542	UAGUUUGGGAACCUCAUUUCC	::::::::::::.::::::	AAAAAUGAGGUUCCUAAACUA	Cleavage	cdna chromosome:AGPv4:5:35495667:35510709:1 gene:Zm00001d014187 gene_biotype:protein_coding transcript_biotype:protein_coding description:Zm00001d014187	1
Cluster_312979	Zm00001d014187_T003	0.5	-1	1	21	2540	2560	UAGUUUGGGAACCUCAUUUCC	::::::::::::.::::::	AAAAAUGAGGUUCCUAAACUA	Cleavage	cdna chromosome:AGPv4:5:35495622:35510727:1 gene:Zm00001d014187 gene_biotype:protein_coding transcript_biotype:protein_coding description:Zm00001d014187	1
Cluster_312979	Zm00001d006457_T002	0.5	-1	1	21	2791	2811	UAGUUUGGGAACCUCAUUUCC	:::::.:::::::::::::	AAAAAUGGGGUUCCCAAACUA	Cleavage	cdna chromosome:AGPv4:2:208849437:208854779:-1 gene:Zm00001d006457 gene_biotype:protein_coding transcript_biotype:protein_coding description:Zm00001d006457	1
Cluster_312979	Zm00001d014187_T016	0.5	-1	1	21	3594	3614	UAGUUUGGGAACCUCAUUUCC	::::::::::::.::::::	AAAAAUGAGGUUCCUAAACUA	Cleavage	cdna chromosome:AGPv4:5:35505441:35510684:1 gene:Zm00001d014187 gene_biotype:protein_coding transcript_biotype:protein_coding description:Zm00001d014187	1
Cluster_312979	Zm00001d044330_T001	0.5	-1	1	21	3943	3963	UAGUUUGGGAACCUCAUUUCC	::::::::::.::::::::	UAAAAUGAGGUUUCCAAACUA	Cleavage	cdna chromosome:AGPv4:3:225344316:225349224:1 gene:Zm00001d044330 gene_biotype:protein_coding transcript_biotype:protein_coding gene_symbol:SMH2 description:Single myb histone 2 [Source:UniProtKB/Swiss-Prot;Acc:B4FT40]	1
Cluster_312979	Zm00001d044330_T003	0.5	-1	1	21	4166	4186	UAGUUUGGGAACCUCAUUUCC	::::::::::.::::::::	UAAAAUGAGGUUUCCAAACUA	Cleavage	cdna chromosome:AGPv4:3:225344316:225349224:1 gene:Zm00001d044330 gene_biotype:protein_coding transcript_biotype:protein_coding gene_symbol:SMH2 description:Single myb histone 2 [Source:UniProtKB/Swiss-Prot;Acc:B4FT40]	1
Cluster_312979	Zm00001d014187_T014	0.5	-1	1	21	4752	4772	UAGUUUGGGAACCUCAUUUCC	::::::::::::.::::::	AAAAAUGAGGUUCCUAAACUA	Cleavage	cdna chromosome:AGPv4:5:35495764:35510595:1 gene:Zm00001d014187 gene_biotype:protein_coding transcript_biotype:protein_coding description:Zm00001d014187	1
Cluster_312979	Zm00001d014187_T010	0.5	-1	1	21	4755	4775	UAGUUUGGGAACCUCAUUUCC	::::::::::::.::::::	AAAAAUGAGGUUCCUAAACUA	Cleavage	cdna chromosome:AGPv4:5:35495667:35510706:1 gene:Zm00001d014187 gene_biotype:protein_coding transcript_biotype:protein_coding description:Zm00001d014187	1
Cluster_312979	Zm00001d000002_T001	0.5	-1	1	21	5661	5681	UAGUUUGGGAACCUCAUUUCC	:::::.:::::::::::::	AAAAAUGGGGUUCCCAAACUA	Cleavage	cdna contig:AGPv4:B73V4_ctg150:193401:204625:-1 gene:Zm00001d000002 gene_biotype:protein_coding transcript_biotype:protein_coding description:Zm00001d000002	1
Cluster_312979	Zm00001d000002_T002	0.5	-1	1	21	5781	5801	UAGUUUGGGAACCUCAUUUCC	:::::.:::::::::::::	AAAAAUGGGGUUCCCAAACUA	Cleavage	cdna contig:AGPv4:B73V4_ctg150:193401:204736:-1 gene:Zm00001d000002 gene_biotype:protein_coding transcript_biotype:protein_coding description:Zm00001d000002	1
Cluster_328824	Zm00001d022034_T001	0.5	-1	1	21	45	65	UGAUUGAGCCGUGCCAAUAUC	:::::::::.:::::::::::	GAUAUUGGCGCGGCUCAAUCA	Cleavage	cdna chromosome:AGPv4:7:168331519:168332583:-1 gene:Zm00001d022034 gene_biotype:protein_coding transcript_biotype:protein_coding description:Zm00001d022034	1
Cluster_328824	Zm00001d045589_T001	0.5	-1	1	21	477	497	UGAUUGAGCCGUGCCAAUAUC	:::::::::.:::::::::::	GAUAUUGGCGCGGCUCAAUCA	Cleavage	cdna chromosome:AGPv4:9:27423699:27425201:-1 gene:Zm00001d045589 gene_biotype:protein_coding transcript_biotype:protein_coding description:Zm00001d045589	1
Cluster_328824	Zm00001d017513_T001	0.5	-1	1	21	1104	1124	UGAUUGAGCCGUGCCAAUAUC	:::::::::.:::::::::::	GAUAUUGGCGCGGCUCAAUCA	Cleavage	cdna chromosome:AGPv4:5:198244236:198246356:1 gene:Zm00001d017513 gene_biotype:protein_coding transcript_biotype:protein_coding description:Zm00001d017513	1
Cluster_328824	Zm00001d051387_T001	0.5	-1	1	21	1107	1127	UGAUUGAGCCGUGCCAAUAUC	:::::::::.:::::::::::	GAUAUUGGCGCGGCUCAAUCA	Cleavage	cdna chromosome:AGPv4:4:156767880:156770006:1 gene:Zm00001d051387 gene_biotype:protein_coding transcript_biotype:protein_coding description:GRAS transcription factor [Source:UniProtKB/TrEMBL;Acc:C0P5D5]	1
Cluster_328824	Zm00001d026158_T001	0.5	-1	1	21	1137	1157	UGAUUGAGCCGUGCCAAUAUC	:::::::::.:::::::::::	GAUAUUGGCGCGGCUCAAUCA	Cleavage	cdna chromosome:AGPv4:10:140012416:140014572:-1 gene:Zm00001d026158 gene_biotype:protein_coding transcript_biotype:protein_coding description:GRAS transcription factor [Source:UniProtKB/TrEMBL;Acc:C0HI72]	1
Cluster_328824	Zm00001d002718_T001	0.5	-1	1	21	1146	1166	UGAUUGAGCCGUGCCAAUAUC	:::::::::.:::::::::::	GAUAUUGGCGCGGCUCAAUCA	Cleavage	cdna chromosome:AGPv4:2:20400045:20402210:-1 gene:Zm00001d002718 gene_biotype:protein_coding transcript_biotype:protein_coding description:Zm00001d002718	1
Cluster_40322	Zm00001d012735_T006	0.5	-1	1	21	3965	3985	UAAAUUAUAUGUUGUUUUGGC	::::::::::::::::::::.	GCCAAAACAACAUAUAAUUUG	Cleavage	cdna chromosome:AGPv4:8:179516404:179522226:1 gene:Zm00001d012735 gene_biotype:protein_coding transcript_biotype:protein_coding description:Heat-and acid-stable phosphoprotein [Source:UniProtKB/TrEMBL;Acc:B4FS53]	1
Cluster_40322	Zm00001d012735_T001	0.5	-1	1	21	2711	2731	UAAAUUAUAUGUUGUUUUGGC	::::::::::::::::::::.	GCCAAAACAACAUAUAAUUUG	Cleavage	cdna chromosome:AGPv4:8:179516302:179522672:1 gene:Zm00001d012735 gene_biotype:protein_coding transcript_biotype:protein_coding description:Heat-and acid-stable phosphoprotein [Source:UniProtKB/TrEMBL;Acc:B4FS53]	1
Cluster_40322	Zm00001d012735_T005	0.5	-1	1	21	3436	3456	UAAAUUAUAUGUUGUUUUGGC	::::::::::::::::::::.	GCCAAAACAACAUAUAAUUUG	Cleavage	cdna chromosome:AGPv4:8:179516370:179522301:1 gene:Zm00001d012735 gene_biotype:protein_coding transcript_biotype:protein_coding description:Heat-and acid-stable phosphoprotein [Source:UniProtKB/TrEMBL;Acc:B4FS53]	1
Cluster_40322	Zm00001d012735_T010	0.5	-1	1	21	3393	3413	UAAAUUAUAUGUUGUUUUGGC	::::::::::::::::::::.	GCCAAAACAACAUAUAAUUUG	Cleavage	cdna chromosome:AGPv4:8:179516976:179522316:1 gene:Zm00001d012735 gene_biotype:protein_coding transcript_biotype:protein_coding description:Heat-and acid-stable phosphoprotein [Source:UniProtKB/TrEMBL;Acc:B4FS53]	1
Cluster_40322	Zm00001d012735_T004	0.5	-1	1	21	3436	3456	UAAAUUAUAUGUUGUUUUGGC	::::::::::::::::::::.	GCCAAAACAACAUAUAAUUUG	Cleavage	cdna chromosome:AGPv4:8:179516370:179522301:1 gene:Zm00001d012735 gene_biotype:protein_coding transcript_biotype:protein_coding description:Heat-and acid-stable phosphoprotein [Source:UniProtKB/TrEMBL;Acc:B4FS53]	1
Cluster_40322	Zm00001d012735_T007	0.5	-1	1	21	3965	3985	UAAAUUAUAUGUUGUUUUGGC	::::::::::::::::::::.	GCCAAAACAACAUAUAAUUUG	Cleavage	cdna chromosome:AGPv4:8:179516404:179522672:1 gene:Zm00001d012735 gene_biotype:protein_coding transcript_biotype:protein_coding description:Heat-and acid-stable phosphoprotein [Source:UniProtKB/TrEMBL;Acc:B4FS53]	1
Cluster_42505	Zm00001d002718_T001	0.5	-1	1	21	1143	1163	UUGAGCCGCGUCAAUAUCUCC	:::::::::.::::::::::	AGAGAUAUUGGCGCGGCUCAA	Cleavage	cdna chromosome:AGPv4:2:20400045:20402210:-1 gene:Zm00001d002718 gene_biotype:protein_coding transcript_biotype:protein_coding description:Zm00001d002718	1
Cluster_42505	Zm00001d026158_T001	0.5	-1	1	21	1134	1154	UUGAGCCGCGUCAAUAUCUCC	:::::::::.::::::::::	CGAGAUAUUGGCGCGGCUCAA	Cleavage	cdna chromosome:AGPv4:10:140012416:140014572:-1 gene:Zm00001d026158 gene_biotype:protein_coding transcript_biotype:protein_coding description:GRAS transcription factor [Source:UniProtKB/TrEMBL;Acc:C0HI72]	1
Cluster_42505	Zm00001d051387_T001	0.5	-1	1	21	1104	1124	UUGAGCCGCGUCAAUAUCUCC	:::::::::.::::::::::	AGAGAUAUUGGCGCGGCUCAA	Cleavage	cdna chromosome:AGPv4:4:156767880:156770006:1 gene:Zm00001d051387 gene_biotype:protein_coding transcript_biotype:protein_coding description:GRAS transcription factor [Source:UniProtKB/TrEMBL;Acc:C0P5D5]	1
Cluster_42505	Zm00001d029855_T001	0.5	-1	1	21	903	923	UUGAGCCGCGUCAAUAUCUCC	:::::::::.::::::::::	CGAGAUAUUGGCGCGGCUCAA	Cleavage	cdna chromosome:AGPv4:1:90443929:90445866:-1 gene:Zm00001d029855 gene_biotype:protein_coding transcript_biotype:protein_coding description:GRAS transcription factor [Source:UniProtKB/TrEMBL;Acc:A0A060D6K6]	1
Cluster_42505	Zm00001d045589_T001	0.5	-1	1	21	474	494	UUGAGCCGCGUCAAUAUCUCC	:::::::::.::::::::::	CGAGAUAUUGGCGCGGCUCAA	Cleavage	cdna chromosome:AGPv4:9:27423699:27425201:-1 gene:Zm00001d045589 gene_biotype:protein_coding transcript_biotype:protein_coding description:Zm00001d045589	1
Cluster_42505	Zm00001d027569_T001	0.5	-1	1	21	173	193	UUGAGCCGCGUCAAUAUCUCC	:::::::::.::::::::::	CGAGAUAUUGGCGCGGCUCAA	Cleavage	cdna chromosome:AGPv4:1:8246625:8247566:1 gene:Zm00001d027569 gene_biotype:protein_coding transcript_biotype:protein_coding description:Zm00001d027569	1
Cluster_42505	Zm00001d022034_T001	0.5	-1	1	21	42	62	UUGAGCCGCGUCAAUAUCUCC	:::::::::.::::::::::	CGAGAUAUUGGCGCGGCUCAA	Cleavage	cdna chromosome:AGPv4:7:168331519:168332583:-1 gene:Zm00001d022034 gene_biotype:protein_coding transcript_biotype:protein_coding description:Zm00001d022034	1
Cluster_42505	Zm00001d035873_T001	0.5	-1	1	21	165	185	UUGAGCCGCGUCAAUAUCUCC	:::::::::.::::::::::	CGAGAUAUUGGCGCGGCUCAA	Cleavage	cdna chromosome:AGPv4:6:58019428:58020376:-1 gene:Zm00001d035873 gene_biotype:protein_coding transcript_biotype:protein_coding description:Zm00001d035873	1
Cluster_48354	Zm00001d022034_T001	0.5	-1	1	21	45	65	UGAUUGAGCCGUGCCAAUAUC	:::::::::.:::::::::::	GAUAUUGGCGCGGCUCAAUCA	Cleavage	cdna chromosome:AGPv4:7:168331519:168332583:-1 gene:Zm00001d022034 gene_biotype:protein_coding transcript_biotype:protein_coding description:Zm00001d022034	1
Cluster_48354	Zm00001d045589_T001	0.5	-1	1	21	477	497	UGAUUGAGCCGUGCCAAUAUC	:::::::::.:::::::::::	GAUAUUGGCGCGGCUCAAUCA	Cleavage	cdna chromosome:AGPv4:9:27423699:27425201:-1 gene:Zm00001d045589 gene_biotype:protein_coding transcript_biotype:protein_coding description:Zm00001d045589	1
Cluster_48354	Zm00001d017513_T001	0.5	-1	1	21	1104	1124	UGAUUGAGCCGUGCCAAUAUC	:::::::::.:::::::::::	GAUAUUGGCGCGGCUCAAUCA	Cleavage	cdna chromosome:AGPv4:5:198244236:198246356:1 gene:Zm00001d017513 gene_biotype:protein_coding transcript_biotype:protein_coding description:Zm00001d017513	1
Cluster_48354	Zm00001d051387_T001	0.5	-1	1	21	1107	1127	UGAUUGAGCCGUGCCAAUAUC	:::::::::.:::::::::::	GAUAUUGGCGCGGCUCAAUCA	Cleavage	cdna chromosome:AGPv4:4:156767880:156770006:1 gene:Zm00001d051387 gene_biotype:protein_coding transcript_biotype:protein_coding description:GRAS transcription factor [Source:UniProtKB/TrEMBL;Acc:C0P5D5]	1
Cluster_48354	Zm00001d026158_T001	0.5	-1	1	21	1137	1157	UGAUUGAGCCGUGCCAAUAUC	:::::::::.:::::::::::	GAUAUUGGCGCGGCUCAAUCA	Cleavage	cdna chromosome:AGPv4:10:140012416:140014572:-1 gene:Zm00001d026158 gene_biotype:protein_coding transcript_biotype:protein_coding description:GRAS transcription factor [Source:UniProtKB/TrEMBL;Acc:C0HI72]	1
Cluster_48354	Zm00001d002718_T001	0.5	-1	1	21	1146	1166	UGAUUGAGCCGUGCCAAUAUC	:::::::::.:::::::::::	GAUAUUGGCGCGGCUCAAUCA	Cleavage	cdna chromosome:AGPv4:2:20400045:20402210:-1 gene:Zm00001d002718 gene_biotype:protein_coding transcript_biotype:protein_coding description:Zm00001d002718	1
Cluster_67808	Zm00001d017112_T002	0.5	-1	1	22	2059	2080	AAGAGAAGCGCACAGAUGAAGA	:::.:::::::::::::::::	GCUUUAUCUGUGCGCUUCUCUU	Cleavage	cdna chromosome:AGPv4:5:185773132:185776771:-1 gene:Zm00001d017112 gene_biotype:protein_coding transcript_biotype:protein_coding description:Zm00001d017112	1
Cluster_67808	Zm00001d017112_T001	0.5	-1	1	22	3050	3071	AAGAGAAGCGCACAGAUGAAGA	:::.:::::::::::::::::	GCUUUAUCUGUGCGCUUCUCUU	Cleavage	cdna chromosome:AGPv4:5:185773130:185777679:-1 gene:Zm00001d017112 gene_biotype:protein_coding transcript_biotype:protein_coding description:Zm00001d017112	1
Cluster_82756	Zm00001d003013_T001	0.5	-1	1	21	1216	1236	UUGGUCCGUUAGAUUUAGAUC	::::::.::::::::::::::	GAUCUAGAUCUAACGGACCAA	Cleavage	cdna chromosome:AGPv4:2:29406645:29411158:-1 gene:Zm00001d003013 gene_biotype:protein_coding transcript_biotype:protein_coding description:Cytokinin riboside 5'-monophosphate phosphoribohydrolase [Source:UniProtKB/TrEMBL;Acc:A0A1D6E5Y3]	1
Cluster_102258	Zm00001d010863_T002	1	-1	1	21	983	1003	UCCAAAGGGAUCGCAUUGAUC	::::::::::::::::::	AGACAAUGCGAUCCCUUUGGA	Cleavage	cdna chromosome:AGPv4:8:130918744:130924131:-1 gene:Zm00001d010863 gene_biotype:protein_coding transcript_biotype:protein_coding description:Zm00001d010863	1
Cluster_102258	Zm00001d010863_T001	1	-1	1	21	1550	1570	UCCAAAGGGAUCGCAUUGAUC	::::::::::::::::::	AGACAAUGCGAUCCCUUUGGA	Cleavage	cdna chromosome:AGPv4:8:130918702:130923954:-1 gene:Zm00001d010863 gene_biotype:protein_coding transcript_biotype:protein_coding description:Zm00001d010863	1
Cluster_102258	Zm00001d003911_T027	1	-1	1	21	1816	1836	UCCAAAGGGAUCGCAUUGAUC	::::::::::::::::::	AGACAAUGCGAUCCCUUUGGA	Cleavage	cdna chromosome:AGPv4:2:66816397:66819659:1 gene:Zm00001d003911 gene_biotype:protein_coding transcript_biotype:protein_coding description:Zm00001d003911	1
Cluster_102258	Zm00001d003911_T018	1	-1	1	21	2090	2110	UCCAAAGGGAUCGCAUUGAUC	::::::::::::::::::	AGACAAUGCGAUCCCUUUGGA	Cleavage	cdna chromosome:AGPv4:2:66816002:66819551:1 gene:Zm00001d003911 gene_biotype:protein_coding transcript_biotype:protein_coding description:Zm00001d003911	1
Cluster_102258	Zm00001d003911_T019	1	-1	1	21	2090	2110	UCCAAAGGGAUCGCAUUGAUC	::::::::::::::::::	AGACAAUGCGAUCCCUUUGGA	Cleavage	cdna chromosome:AGPv4:2:66816002:66819561:1 gene:Zm00001d003911 gene_biotype:protein_coding transcript_biotype:protein_coding description:Zm00001d003911	1
Cluster_102258	Zm00001d003911_T020	1	-1	1	21	2090	2110	UCCAAAGGGAUCGCAUUGAUC	::::::::::::::::::	AGACAAUGCGAUCCCUUUGGA	Cleavage	cdna chromosome:AGPv4:2:66816002:66819563:1 gene:Zm00001d003911 gene_biotype:protein_coding transcript_biotype:protein_coding description:Zm00001d003911	1
Cluster_102258	Zm00001d003911_T023	1	-1	1	21	2090	2110	UCCAAAGGGAUCGCAUUGAUC	::::::::::::::::::	AGACAAUGCGAUCCCUUUGGA	Cleavage	cdna chromosome:AGPv4:2:66816002:66820504:1 gene:Zm00001d003911 gene_biotype:protein_coding transcript_biotype:protein_coding description:Zm00001d003911	1
Cluster_102258	Zm00001d025268_T012	1	-1	1	21	2181	2201	UCCAAAGGGAUCGCAUUGAUC	::::::::::::::::::	ACACAAUGCGAUCCCUUUGGA	Cleavage	cdna chromosome:AGPv4:10:111867786:111872191:-1 gene:Zm00001d025268 gene_biotype:protein_coding transcript_biotype:protein_coding description:Zm00001d025268	1
Cluster_102258	Zm00001d003911_T025	1	-1	1	21	2019	2039	UCCAAAGGGAUCGCAUUGAUC	::::::::::::::::::	AGACAAUGCGAUCCCUUUGGA	Cleavage	cdna chromosome:AGPv4:2:66816093:66820062:1 gene:Zm00001d003911 gene_biotype:protein_coding transcript_biotype:protein_coding description:Zm00001d003911	1
Cluster_102258	Zm00001d025268_T011	1	-1	1	21	2183	2203	UCCAAAGGGAUCGCAUUGAUC	::::::::::::::::::	ACACAAUGCGAUCCCUUUGGA	Cleavage	cdna chromosome:AGPv4:10:111867785:111872193:-1 gene:Zm00001d025268 gene_biotype:protein_coding transcript_biotype:protein_coding description:Zm00001d025268	1
Cluster_102258	Zm00001d025268_T005	1	-1	1	21	2189	2209	UCCAAAGGGAUCGCAUUGAUC	::::::::::::::::::	ACACAAUGCGAUCCCUUUGGA	Cleavage	cdna chromosome:AGPv4:10:111867724:111872199:-1 gene:Zm00001d025268 gene_biotype:protein_coding transcript_biotype:protein_coding description:Zm00001d025268	1
Cluster_102258	Zm00001d025268_T004	1	-1	1	21	2189	2209	UCCAAAGGGAUCGCAUUGAUC	::::::::::::::::::	ACACAAUGCGAUCCCUUUGGA	Cleavage	cdna chromosome:AGPv4:10:111867724:111872199:-1 gene:Zm00001d025268 gene_biotype:protein_coding transcript_biotype:protein_coding description:Zm00001d025268	1
Cluster_102258	Zm00001d025268_T007	1	-1	1	21	2189	2209	UCCAAAGGGAUCGCAUUGAUC	::::::::::::::::::	ACACAAUGCGAUCCCUUUGGA	Cleavage	cdna chromosome:AGPv4:10:111867753:111872199:-1 gene:Zm00001d025268 gene_biotype:protein_coding transcript_biotype:protein_coding description:Zm00001d025268	1
Cluster_102258	Zm00001d025268_T010	1	-1	1	21	2222	2242	UCCAAAGGGAUCGCAUUGAUC	::::::::::::::::::	ACACAAUGCGAUCCCUUUGGA	Cleavage	cdna chromosome:AGPv4:10:111867775:111871621:-1 gene:Zm00001d025268 gene_biotype:protein_coding transcript_biotype:protein_coding description:Zm00001d025268	1
Cluster_102258	Zm00001d003911_T002	1	-1	1	21	2241	2261	UCCAAAGGGAUCGCAUUGAUC	::::::::::::::::::	AGACAAUGCGAUCCCUUUGGA	Cleavage	cdna chromosome:AGPv4:2:66815688:66820606:1 gene:Zm00001d003911 gene_biotype:protein_coding transcript_biotype:protein_coding description:Zm00001d003911	1
Cluster_102258	Zm00001d003911_T008	1	-1	1	21	2339	2359	UCCAAAGGGAUCGCAUUGAUC	::::::::::::::::::	AGACAAUGCGAUCCCUUUGGA	Cleavage	cdna chromosome:AGPv4:2:66815892:66820517:1 gene:Zm00001d003911 gene_biotype:protein_coding transcript_biotype:protein_coding description:Zm00001d003911	1
Cluster_102258	Zm00001d025268_T001	1	-1	1	21	2194	2214	UCCAAAGGGAUCGCAUUGAUC	::::::::::::::::::	ACACAAUGCGAUCCCUUUGGA	Cleavage	cdna chromosome:AGPv4:10:111867459:111872204:-1 gene:Zm00001d025268 gene_biotype:protein_coding transcript_biotype:protein_coding description:Zm00001d025268	1
Cluster_102258	Zm00001d003911_T022	1	-1	1	21	2766	2786	UCCAAAGGGAUCGCAUUGAUC	::::::::::::::::::	AGACAAUGCGAUCCCUUUGGA	Cleavage	cdna chromosome:AGPv4:2:66816002:66819659:1 gene:Zm00001d003911 gene_biotype:protein_coding transcript_biotype:protein_coding description:Zm00001d003911	1
Cluster_102258	Zm00001d003911_T026	1	-1	1	21	1957	1977	UCCAAAGGGAUCGCAUUGAUC	::::::::::::::::::	AGACAAUGCGAUCCCUUUGGA	Cleavage	cdna chromosome:AGPv4:2:66816375:66820514:1 gene:Zm00001d003911 gene_biotype:protein_coding transcript_biotype:protein_coding description:Zm00001d003911	1
Cluster_102258	Zm00001d003911_T024	1	-1	1	21	2102	2122	UCCAAAGGGAUCGCAUUGAUC	::::::::::::::::::	AGACAAUGCGAUCCCUUUGGA	Cleavage	cdna chromosome:AGPv4:2:66816002:66820531:1 gene:Zm00001d003911 gene_biotype:protein_coding transcript_biotype:protein_coding description:Zm00001d003911	1
Cluster_102258	Zm00001d003911_T012	1	-1	1	21	2849	2869	UCCAAAGGGAUCGCAUUGAUC	::::::::::::::::::	AGACAAUGCGAUCCCUUUGGA	Cleavage	cdna chromosome:AGPv4:2:66815896:66819713:1 gene:Zm00001d003911 gene_biotype:protein_coding transcript_biotype:protein_coding description:Zm00001d003911	1
Cluster_102258	Zm00001d003911_T001	1	-1	1	21	2543	2563	UCCAAAGGGAUCGCAUUGAUC	::::::::::::::::::	AGACAAUGCGAUCCCUUUGGA	Cleavage	cdna chromosome:AGPv4:2:66815688:66820589:1 gene:Zm00001d003911 gene_biotype:protein_coding transcript_biotype:protein_coding description:Zm00001d003911	1
Cluster_102258	Zm00001d025268_T002	1	-1	1	21	2624	2644	UCCAAAGGGAUCGCAUUGAUC	::::::::::::::::::	ACACAAUGCGAUCCCUUUGGA	Cleavage	cdna chromosome:AGPv4:10:111867721:111871621:-1 gene:Zm00001d025268 gene_biotype:protein_coding transcript_biotype:protein_coding description:Zm00001d025268	1
Cluster_102258	Zm00001d025268_T008	1	-1	1	21	2187	2207	UCCAAAGGGAUCGCAUUGAUC	::::::::::::::::::	ACACAAUGCGAUCCCUUUGGA	Cleavage	cdna chromosome:AGPv4:10:111867758:111872199:-1 gene:Zm00001d025268 gene_biotype:protein_coding transcript_biotype:protein_coding description:Zm00001d025268	1
Cluster_102258	Zm00001d003911_T013	1	-1	1	21	2818	2838	UCCAAAGGGAUCGCAUUGAUC	::::::::::::::::::	AGACAAUGCGAUCCCUUUGGA	Cleavage	cdna chromosome:AGPv4:2:66815912:66820514:1 gene:Zm00001d003911 gene_biotype:protein_coding transcript_biotype:protein_coding description:Zm00001d003911	1
Cluster_102258	Zm00001d003911_T004	1	-1	1	21	2290	2310	UCCAAAGGGAUCGCAUUGAUC	::::::::::::::::::	AGACAAUGCGAUCCCUUUGGA	Cleavage	cdna chromosome:AGPv4:2:66815773:66820606:1 gene:Zm00001d003911 gene_biotype:protein_coding transcript_biotype:protein_coding description:Zm00001d003911	1
Cluster_102258	Zm00001d003911_T010	1	-1	1	21	2339	2359	UCCAAAGGGAUCGCAUUGAUC	::::::::::::::::::	AGACAAUGCGAUCCCUUUGGA	Cleavage	cdna chromosome:AGPv4:2:66815892:66820603:1 gene:Zm00001d003911 gene_biotype:protein_coding transcript_biotype:protein_coding description:Zm00001d003911	1
Cluster_102258	Zm00001d003911_T003	1	-1	1	21	2543	2563	UCCAAAGGGAUCGCAUUGAUC	::::::::::::::::::	AGACAAUGCGAUCCCUUUGGA	Cleavage	cdna chromosome:AGPv4:2:66815688:66820606:1 gene:Zm00001d003911 gene_biotype:protein_coding transcript_biotype:protein_coding description:Zm00001d003911	1
Cluster_102258	Zm00001d003911_T006	1	-1	1	21	3179	3199	UCCAAAGGGAUCGCAUUGAUC	::::::::::::::::::	AGACAAUGCGAUCCCUUUGGA	Cleavage	cdna chromosome:AGPv4:2:66815773:66820606:1 gene:Zm00001d003911 gene_biotype:protein_coding transcript_biotype:protein_coding description:Zm00001d003911	1
Cluster_102258	Zm00001d003911_T011	1	-1	1	21	3228	3248	UCCAAAGGGAUCGCAUUGAUC	::::::::::::::::::	AGACAAUGCGAUCCCUUUGGA	Cleavage	cdna chromosome:AGPv4:2:66815892:66820606:1 gene:Zm00001d003911 gene_biotype:protein_coding transcript_biotype:protein_coding description:Zm00001d003911	1
Cluster_102258	Zm00001d003911_T005	1	-1	1	21	2804	2824	UCCAAAGGGAUCGCAUUGAUC	::::::::::::::::::	AGACAAUGCGAUCCCUUUGGA	Cleavage	cdna chromosome:AGPv4:2:66815773:66820606:1 gene:Zm00001d003911 gene_biotype:protein_coding transcript_biotype:protein_coding description:Zm00001d003911	1
Cluster_102258	Zm00001d003911_T007	1	-1	1	21	2940	2960	UCCAAAGGGAUCGCAUUGAUC	::::::::::::::::::	AGACAAUGCGAUCCCUUUGGA	Cleavage	cdna chromosome:AGPv4:2:66815890:66820565:1 gene:Zm00001d003911 gene_biotype:protein_coding transcript_biotype:protein_coding description:Zm00001d003911	1
Cluster_102258	Zm00001d003911_T009	1	-1	1	21	3228	3248	UCCAAAGGGAUCGCAUUGAUC	::::::::::::::::::	AGACAAUGCGAUCCCUUUGGA	Cleavage	cdna chromosome:AGPv4:2:66815892:66820559:1 gene:Zm00001d003911 gene_biotype:protein_coding transcript_biotype:protein_coding description:Zm00001d003911	1
Cluster_10611	Zm00001d047362_T009	1	-1	1	21	2883	2903	UUCUGGAUAUAUAGUUUUUGC	::::::.:::::::::.::::	GCAAAAGCUAUAUAUCUAGAA	Cleavage	cdna chromosome:AGPv4:9:127731352:127738152:1 gene:Zm00001d047362 gene_biotype:protein_coding transcript_biotype:protein_coding description:Zm00001d047362	2
Cluster_10611	Zm00001d047362_T006	1	-1	1	21	4599	4619	UUCUGGAUAUAUAGUUUUUGC	::::::.:::::::::.::::	GCAAAAGCUAUAUAUCUAGAA	Cleavage	cdna chromosome:AGPv4:9:127731191:127738162:1 gene:Zm00001d047362 gene_biotype:protein_coding transcript_biotype:protein_coding description:Zm00001d047362	2
Cluster_10611	Zm00001d029212_T001	1	-1	1	21	3196	3216	UUCUGGAUAUAUAGUUUUUGC	:::::::::.::::::.::::	GCAAAAACUGUAUAUCUAGAA	Cleavage	cdna chromosome:AGPv4:1:62494272:62507237:-1 gene:Zm00001d029212 gene_biotype:protein_coding transcript_biotype:protein_coding description:Zm00001d029212	1
Cluster_10611	Zm00001d047362_T001	1	-1	1	21	5020	5040	UUCUGGAUAUAUAGUUUUUGC	::::::.:::::::::.::::	GCAAAAGCUAUAUAUCUAGAA	Cleavage	cdna chromosome:AGPv4:9:127731191:127738152:1 gene:Zm00001d047362 gene_biotype:protein_coding transcript_biotype:protein_coding description:Zm00001d047362	2
Cluster_10611	Zm00001d047362_T002	1	-1	1	21	5350	5370	UUCUGGAUAUAUAGUUUUUGC	::::::.:::::::::.::::	GCAAAAGCUAUAUAUCUAGAA	Cleavage	cdna chromosome:AGPv4:9:127731191:127738152:1 gene:Zm00001d047362 gene_biotype:protein_coding transcript_biotype:protein_coding description:Zm00001d047362	2
Cluster_10611	Zm00001d034045_T001	1	-1	1	21	402	422	UUCUGGAUAUAUAGUUUUUGC	:.:::::::::.::::.::::	GUAAAAACUAUGUAUCUAGAA	Cleavage	cdna chromosome:AGPv4:1:282136174:282138532:-1 gene:Zm00001d034045 gene_biotype:protein_coding transcript_biotype:protein_coding description:Zm00001d034045	1
Cluster_10611	Zm00001d034045_T002	1	-1	1	21	1796	1816	UUCUGGAUAUAUAGUUUUUGC	:.:::::::::.::::.::::	GUAAAAACUAUGUAUCUAGAA	Cleavage	cdna chromosome:AGPv4:1:282136200:282139926:-1 gene:Zm00001d034045 gene_biotype:protein_coding transcript_biotype:protein_coding description:Zm00001d034045	1
Cluster_10611	Zm00001d034045_T006	1	-1	1	21	3464	3484	UUCUGGAUAUAUAGUUUUUGC	:.:::::::::.::::.::::	GUAAAAACUAUGUAUCUAGAA	Cleavage	cdna chromosome:AGPv4:1:282136886:282141594:-1 gene:Zm00001d034045 gene_biotype:protein_coding transcript_biotype:protein_coding description:Zm00001d034045	1
Cluster_10611	Zm00001d040678_T013	1	-1	1	21	2496	2516	UUCUGGAUAUAUAGUUUUUGC	::::::::.::::::.::::	ACAAAAACUGUAUAUCUAGAA	Cleavage	cdna chromosome:AGPv4:3:57611397:57618940:1 gene:Zm00001d040678 gene_biotype:protein_coding transcript_biotype:protein_coding description:Zm00001d040678	1
Cluster_10611	Zm00001d040678_T011	1	-1	1	21	2519	2539	UUCUGGAUAUAUAGUUUUUGC	::::::::.::::::.::::	ACAAAAACUGUAUAUCUAGAA	Cleavage	cdna chromosome:AGPv4:3:57611374:57618920:1 gene:Zm00001d040678 gene_biotype:protein_coding transcript_biotype:protein_coding description:Zm00001d040678	1
Cluster_10611	Zm00001d028269_T006	1	-1	1	21	2393	2413	UUCUGGAUAUAUAGUUUUUGC	.:::::::::.::::.::::	AUAAAAACUAUGUAUCUAGAA	Cleavage	cdna chromosome:AGPv4:1:28715176:28721367:1 gene:Zm00001d028269 gene_biotype:protein_coding transcript_biotype:protein_coding description:Zm00001d028269	1
Cluster_10611	Zm00001d040166_T040	1	-1	1	21	3873	3893	UUCUGGAUAUAUAGUUUUUGC	.:::::::::.::::.::::	UUAAAAACUAUGUAUCUAGAA	Cleavage	cdna chromosome:AGPv4:3:30089874:30144074:-1 gene:Zm00001d040166 gene_biotype:protein_coding transcript_biotype:protein_coding description:Phosphoglycerate mutase [Source:UniProtKB/TrEMBL;Acc:A0A1D6MNK7]	1
Cluster_10611	Zm00001d045603_T058	1	-1	1	21	88	108	UUCUGGAUAUAUAGUUUUUGC	.:::::::::.::::.::::	UUAAAAACUAUGUAUCUAGAA	Cleavage	cdna chromosome:AGPv4:9:28449329:28457222:1 gene:Zm00001d045603 gene_biotype:protein_coding transcript_biotype:protein_coding description:Zm00001d045603	1
Cluster_10611	Zm00001d014442_T010	1	-1	1	21	2077	2097	UUCUGGAUAUAUAGUUUUUGC	:::::::::.::::.::::	UAAAAAACUAUGUAUCUAGAA	Cleavage	cdna chromosome:AGPv4:5:47124629:47132102:1 gene:Zm00001d014442 gene_biotype:protein_coding transcript_biotype:protein_coding description:Zm00001d014442	1
Cluster_10611	Zm00001d014442_T009	1	-1	1	21	3628	3648	UUCUGGAUAUAUAGUUUUUGC	:::::::::.::::.::::	UAAAAAACUAUGUAUCUAGAA	Cleavage	cdna chromosome:AGPv4:5:47122980:47132084:1 gene:Zm00001d014442 gene_biotype:protein_coding transcript_biotype:protein_coding description:Zm00001d014442	1
Cluster_127532	Zm00001d041767_T005	1	-1	1	21	1110	1130	UUUAGAGGUUUGGAACAGAGC	:: ::::::::::::::::::	GCCCUGUUCCAAACCUCUAAA	Cleavage	cdna chromosome:AGPv4:3:136598776:136603855:-1 gene:Zm00001d041767 gene_biotype:protein_coding transcript_biotype:protein_coding description:Zm00001d041767	1
Cluster_127532	Zm00001d033704_T001	1	-1	1	21	2937	2957	UUUAGAGGUUUGGAACAGAGC	:: ::::::::::::::::::	GCCCUGUUCCAAACCUCUAAA	Cleavage	cdna chromosome:AGPv4:1:271704791:271710875:-1 gene:Zm00001d033704 gene_biotype:protein_coding transcript_biotype:protein_coding description:Zm00001d033704	1
Cluster_133421	Zm00001d012544_T001	1	-1	1	21	1357	1377	UUGGACUGAAGGGUGCUCCCU	: ::::: :::::::::::::	AUGGAGCCCCCUUCAGUCCAA	Cleavage	cdna chromosome:AGPv4:8:176420877:176424706:-1 gene:Zm00001d012544 gene_biotype:protein_coding transcript_biotype:protein_coding description:Putative MYB DNA-binding domain superfamily protein isoform 1 [Source:UniProtKB/TrEMBL;Acc:B4FN81]	1
Cluster_136992	Zm00001d028228_T007	1	-1	1	21	2388	2408	CCAUUUUUCCAAGGGAUUUCC	:::::::::::::::::::	AGAAAUCCCUUGGAAAAAUGU	Cleavage	cdna chromosome:AGPv4:1:27291256:27293763:-1 gene:Zm00001d028228 gene_biotype:protein_coding transcript_biotype:protein_coding description:Protein DETOXIFICATION [Source:UniProtKB/TrEMBL;Acc:C0PJP2]	1
Cluster_136992	Zm00001d028228_T006	1	-1	1	21	141	161	CCAUUUUUCCAAGGGAUUUCC	:::::::::::::::::::	AGAAAUCCCUUGGAAAAAUGU	Cleavage	cdna chromosome:AGPv4:1:27286487:27291449:-1 gene:Zm00001d028228 gene_biotype:protein_coding transcript_biotype:protein_coding description:Protein DETOXIFICATION [Source:UniProtKB/TrEMBL;Acc:C0PJP2]	1
Cluster_136992	Zm00001d028228_T002	1	-1	1	21	141	161	CCAUUUUUCCAAGGGAUUUCC	:::::::::::::::::::	AGAAAUCCCUUGGAAAAAUGU	Cleavage	cdna chromosome:AGPv4:1:27284697:27291449:-1 gene:Zm00001d028228 gene_biotype:protein_coding transcript_biotype:protein_coding description:Protein DETOXIFICATION [Source:UniProtKB/TrEMBL;Acc:C0PJP2]	1
Cluster_136992	Zm00001d050293_T007	1	-1	1	21	440	460	CCAUUUUUCCAAGGGAUUUCC	:.::::::::::.:::::::	AGGAAUCCCUUGGGAAAAUGG	Cleavage	cdna chromosome:AGPv4:4:79156221:79161873:1 gene:Zm00001d050293 gene_biotype:protein_coding transcript_biotype:protein_coding description:Putative trehalose phosphatase/synthase family protein [Source:UniProtKB/TrEMBL;Acc:K7TVY0]	1
Cluster_136992	Zm00001d034759_T002	1	-1	1	21	1797	1817	CCAUUUUUCCAAGGGAUUUCC	:.::::::::::.:::::::	AGGAAUCCCUUGGGAAAAUGG	Cleavage	cdna chromosome:AGPv4:1:301498813:301507653:1 gene:Zm00001d034759 gene_biotype:protein_coding transcript_biotype:protein_coding description:Zm00001d034759	1
Cluster_136992	Zm00001d034759_T003	1	-1	1	21	1797	1817	CCAUUUUUCCAAGGGAUUUCC	:.::::::::::.:::::::	AGGAAUCCCUUGGGAAAAUGG	Cleavage	cdna chromosome:AGPv4:1:301498813:301507653:1 gene:Zm00001d034759 gene_biotype:protein_coding transcript_biotype:protein_coding description:Zm00001d034759	1
Cluster_136992	Zm00001d050293_T010	1	-1	1	21	2511	2531	CCAUUUUUCCAAGGGAUUUCC	:.::::::::::.:::::::	AGGAAUCCCUUGGGAAAAUGG	Cleavage	cdna chromosome:AGPv4:4:79156226:79162007:1 gene:Zm00001d050293 gene_biotype:protein_coding transcript_biotype:protein_coding description:Putative trehalose phosphatase/synthase family protein [Source:UniProtKB/TrEMBL;Acc:K7TVY0]	1
Cluster_136992	Zm00001d050293_T006	1	-1	1	21	2453	2473	CCAUUUUUCCAAGGGAUUUCC	:.::::::::::.:::::::	AGGAAUCCCUUGGGAAAAUGG	Cleavage	cdna chromosome:AGPv4:4:79156183:79161917:1 gene:Zm00001d050293 gene_biotype:protein_coding transcript_biotype:protein_coding description:Putative trehalose phosphatase/synthase family protein [Source:UniProtKB/TrEMBL;Acc:K7TVY0]	1
Cluster_136992	Zm00001d050293_T009	1	-1	1	21	2511	2531	CCAUUUUUCCAAGGGAUUUCC	:.::::::::::.:::::::	AGGAAUCCCUUGGGAAAAUGG	Cleavage	cdna chromosome:AGPv4:4:79156226:79162007:1 gene:Zm00001d050293 gene_biotype:protein_coding transcript_biotype:protein_coding description:Putative trehalose phosphatase/synthase family protein [Source:UniProtKB/TrEMBL;Acc:K7TVY0]	1
Cluster_136992	Zm00001d028536_T004	1	-1	1	21	1873	1893	CCAUUUUUCCAAGGGAUUUCC	: .:::::.::::::::::::	GAGAAUCCUUUGGAAAAAUGG	Cleavage	cdna chromosome:AGPv4:1:38520951:38524598:-1 gene:Zm00001d028536 gene_biotype:protein_coding transcript_biotype:protein_coding description:Anthranilate synthase component I-1 [Source:UniProtKB/TrEMBL;Acc:B4F8P4]	1
Cluster_136992	Zm00001d028536_T006	1	-1	1	21	2612	2632	CCAUUUUUCCAAGGGAUUUCC	: .:::::.::::::::::::	GAGAAUCCUUUGGAAAAAUGG	Cleavage	cdna chromosome:AGPv4:1:38520951:38526529:-1 gene:Zm00001d028536 gene_biotype:protein_coding transcript_biotype:protein_coding description:Anthranilate synthase component I-1 [Source:UniProtKB/TrEMBL;Acc:B4F8P4]	1
Cluster_136992	Zm00001d028536_T005	1	-1	1	21	2729	2749	CCAUUUUUCCAAGGGAUUUCC	: .:::::.::::::::::::	GAGAAUCCUUUGGAAAAAUGG	Cleavage	cdna chromosome:AGPv4:1:38520951:38526523:-1 gene:Zm00001d028536 gene_biotype:protein_coding transcript_biotype:protein_coding description:Anthranilate synthase component I-1 [Source:UniProtKB/TrEMBL;Acc:B4F8P4]	1
Cluster_180482	Zm00001d002835_T009	1	-1	1	21	655	675	AAGCUCAGGAGGGAUAGCGCC	::: :::::::::::::::::	GGCACUAUCCCUCCUGAGCUU	Cleavage	cdna chromosome:AGPv4:2:24248515:24253470:-1 gene:Zm00001d002835 gene_biotype:protein_coding transcript_biotype:protein_coding description:Zm00001d002835	1
Cluster_180482	Zm00001d002835_T004	1	-1	1	21	659	679	AAGCUCAGGAGGGAUAGCGCC	::: :::::::::::::::::	GGCACUAUCCCUCCUGAGCUU	Cleavage	cdna chromosome:AGPv4:2:24248460:24253472:-1 gene:Zm00001d002835 gene_biotype:protein_coding transcript_biotype:protein_coding description:Zm00001d002835	1
Cluster_180482	Zm00001d002835_T006	1	-1	1	21	753	773	AAGCUCAGGAGGGAUAGCGCC	::: :::::::::::::::::	GGCACUAUCCCUCCUGAGCUU	Cleavage	cdna chromosome:AGPv4:2:24248493:24253470:-1 gene:Zm00001d002835 gene_biotype:protein_coding transcript_biotype:protein_coding description:Zm00001d002835	1
Cluster_180482	Zm00001d002835_T007	1	-1	1	21	655	675	AAGCUCAGGAGGGAUAGCGCC	::: :::::::::::::::::	GGCACUAUCCCUCCUGAGCUU	Cleavage	cdna chromosome:AGPv4:2:24248493:24253470:-1 gene:Zm00001d002835 gene_biotype:protein_coding transcript_biotype:protein_coding description:Zm00001d002835	1
Cluster_180482	Zm00001d002835_T001	1	-1	1	21	657	677	AAGCUCAGGAGGGAUAGCGCC	::: :::::::::::::::::	GGCACUAUCCCUCCUGAGCUU	Cleavage	cdna chromosome:AGPv4:2:24248332:24253470:-1 gene:Zm00001d002835 gene_biotype:protein_coding transcript_biotype:protein_coding description:Zm00001d002835	1
Cluster_180482	Zm00001d002835_T008	1	-1	1	21	862	882	AAGCUCAGGAGGGAUAGCGCC	::: :::::::::::::::::	GGCACUAUCCCUCCUGAGCUU	Cleavage	cdna chromosome:AGPv4:2:24248494:24253470:-1 gene:Zm00001d002835 gene_biotype:protein_coding transcript_biotype:protein_coding description:Zm00001d002835	1
Cluster_180482	Zm00001d002835_T002	1	-1	1	21	766	786	AAGCUCAGGAGGGAUAGCGCC	::: :::::::::::::::::	GGCACUAUCCCUCCUGAGCUU	Cleavage	cdna chromosome:AGPv4:2:24248332:24253470:-1 gene:Zm00001d002835 gene_biotype:protein_coding transcript_biotype:protein_coding description:Zm00001d002835	1
Cluster_180482	Zm00001d002835_T003	1	-1	1	21	766	786	AAGCUCAGGAGGGAUAGCGCC	::: :::::::::::::::::	GGCACUAUCCCUCCUGAGCUU	Cleavage	cdna chromosome:AGPv4:2:24248332:24253470:-1 gene:Zm00001d002835 gene_biotype:protein_coding transcript_biotype:protein_coding description:Zm00001d002835	1
Cluster_182185	Zm00001d026325_T001	1	-1	1	21	167	187	UCGGACCAGGCUUCAUUCCCC	::.:::::::::::::::.	UUGGGAUGAAGCCUGGUCCGG	Cleavage	cdna chromosome:AGPv4:10:143588470:143589138:1 gene:Zm00001d026325 gene_biotype:protein_coding transcript_biotype:protein_coding description:Zm00001d026325	1
Cluster_182185	Zm00001d014252_T001	1	-1	1	21	279	299	UCGGACCAGGCUUCAUUCCCC	::.:::::::::::::::.	UUGGGAUGAAGCCUGGUCCGG	Cleavage	cdna chromosome:AGPv4:5:38187608:38192535:-1 gene:Zm00001d014252 gene_biotype:protein_coding transcript_biotype:protein_coding description:Ribosomal protein L15 [Source:UniProtKB/TrEMBL;Acc:A0A1D6GR79]	1
Cluster_182185	Zm00001d014252_T002	1	-1	1	21	279	299	UCGGACCAGGCUUCAUUCCCC	::.:::::::::::::::.	UUGGGAUGAAGCCUGGUCCGG	Cleavage	cdna chromosome:AGPv4:5:38188359:38192535:-1 gene:Zm00001d014252 gene_biotype:protein_coding transcript_biotype:protein_coding description:Ribosomal protein L15 [Source:UniProtKB/TrEMBL;Acc:A0A1D6GR79]	1
Cluster_182185	Zm00001d031061_T009	1	-1	1	21	840	860	UCGGACCAGGCUUCAUUCCCC	::.:::::::::::::::.	UUGGGAUGAAGCCUGGUCCGG	Cleavage	cdna chromosome:AGPv4:1:175173010:175176066:-1 gene:Zm00001d031061 gene_biotype:protein_coding transcript_biotype:protein_coding description:Zm00001d031061	1
Cluster_182185	Zm00001d048527_T022	1	-1	1	21	328	348	UCGGACCAGGCUUCAUUCCCC	::.:::::::::::::::.	CUGGGAUGAAGCCUGGUCCGG	Cleavage	cdna chromosome:AGPv4:9:157816147:157822731:-1 gene:Zm00001d048527 gene_biotype:protein_coding transcript_biotype:protein_coding description:Zm00001d048527	1
Cluster_182185	Zm00001d027317_T032	1	-1	1	21	328	348	UCGGACCAGGCUUCAUUCCCC	::.:::::::::::::::.	CUGGGAUGAAGCCUGGUCCGG	Cleavage	cdna chromosome:AGPv4:1:2820561:2826490:1 gene:Zm00001d027317 gene_biotype:protein_coding transcript_biotype:protein_coding description:Zm00001d027317	1
Cluster_182185	Zm00001d031061_T006	1	-1	1	21	719	739	UCGGACCAGGCUUCAUUCCCC	::.:::::::::::::::.	UUGGGAUGAAGCCUGGUCCGG	Cleavage	cdna chromosome:AGPv4:1:175170622:175175945:-1 gene:Zm00001d031061 gene_biotype:protein_coding transcript_biotype:protein_coding description:Zm00001d031061	1
Cluster_182185	Zm00001d041489_T008	1	-1	1	21	724	744	UCGGACCAGGCUUCAUUCCCC	::.:::::::::::::::.	UUGGGAUGAAGCCUGGUCCGG	Cleavage	cdna chromosome:AGPv4:3:123607224:123613597:-1 gene:Zm00001d041489 gene_biotype:protein_coding transcript_biotype:protein_coding description:Zm00001d041489	1
Cluster_182185	Zm00001d041489_T009	1	-1	1	21	760	780	UCGGACCAGGCUUCAUUCCCC	::.:::::::::::::::.	UUGGGAUGAAGCCUGGUCCGG	Cleavage	cdna chromosome:AGPv4:3:123607224:123613597:-1 gene:Zm00001d041489 gene_biotype:protein_coding transcript_biotype:protein_coding description:Zm00001d041489	1
Cluster_182185	Zm00001d048527_T023	1	-1	1	21	799	819	UCGGACCAGGCUUCAUUCCCC	::.:::::::::::::::.	CUGGGAUGAAGCCUGGUCCGG	Cleavage	cdna chromosome:AGPv4:9:157816147:157823743:-1 gene:Zm00001d048527 gene_biotype:protein_coding transcript_biotype:protein_coding description:Zm00001d048527	1
Cluster_182185	Zm00001d041489_T007	1	-1	1	21	792	812	UCGGACCAGGCUUCAUUCCCC	::.:::::::::::::::.	UUGGGAUGAAGCCUGGUCCGG	Cleavage	cdna chromosome:AGPv4:3:123607224:123613597:-1 gene:Zm00001d041489 gene_biotype:protein_coding transcript_biotype:protein_coding description:Zm00001d041489	1
Cluster_182185	Zm00001d041489_T010	1	-1	1	21	802	822	UCGGACCAGGCUUCAUUCCCC	::.:::::::::::::::.	UUGGGAUGAAGCCUGGUCCGG	Cleavage	cdna chromosome:AGPv4:3:123607224:123613712:-1 gene:Zm00001d041489 gene_biotype:protein_coding transcript_biotype:protein_coding description:Zm00001d041489	1
Cluster_182185	Zm00001d013699_T001	1	-1	1	21	765	785	UCGGACCAGGCUUCAUUCCCC	::.:::::::::::::::.	UUGGGAUGAAGCCUGGUCCGG	Cleavage	cdna chromosome:AGPv4:5:17856864:17862605:1 gene:Zm00001d013699 gene_biotype:protein_coding transcript_biotype:protein_coding description:Zm00001d013699	1
Cluster_182185	Zm00001d027317_T031	1	-1	1	21	806	826	UCGGACCAGGCUUCAUUCCCC	::.:::::::::::::::.	CUGGGAUGAAGCCUGGUCCGG	Cleavage	cdna chromosome:AGPv4:1:2819580:2826537:1 gene:Zm00001d027317 gene_biotype:protein_coding transcript_biotype:protein_coding description:Zm00001d027317	1
Cluster_182185	Zm00001d048527_T025	1	-1	1	21	904	924	UCGGACCAGGCUUCAUUCCCC	::.:::::::::::::::.	CUGGGAUGAAGCCUGGUCCGG	Cleavage	cdna chromosome:AGPv4:9:157816147:157823833:-1 gene:Zm00001d048527 gene_biotype:protein_coding transcript_biotype:protein_coding description:Zm00001d048527	1
Cluster_182185	Zm00001d031061_T007	1	-1	1	21	840	860	UCGGACCAGGCUUCAUUCCCC	::.:::::::::::::::.	UUGGGAUGAAGCCUGGUCCGG	Cleavage	cdna chromosome:AGPv4:1:175170622:175176066:-1 gene:Zm00001d031061 gene_biotype:protein_coding transcript_biotype:protein_coding description:Zm00001d031061	1
Cluster_182185	Zm00001d048527_T028	1	-1	1	21	926	946	UCGGACCAGGCUUCAUUCCCC	::.:::::::::::::::.	CUGGGAUGAAGCCUGGUCCGG	Cleavage	cdna chromosome:AGPv4:9:157816147:157823855:-1 gene:Zm00001d048527 gene_biotype:protein_coding transcript_biotype:protein_coding description:Zm00001d048527	1
Cluster_182185	Zm00001d041489_T002	1	-1	1	21	802	822	UCGGACCAGGCUUCAUUCCCC	::.:::::::::::::::.	UUGGGAUGAAGCCUGGUCCGG	Cleavage	cdna chromosome:AGPv4:3:123607100:123613712:-1 gene:Zm00001d041489 gene_biotype:protein_coding transcript_biotype:protein_coding description:Zm00001d041489	1
Cluster_182185	Zm00001d031061_T008	1	-1	1	21	877	897	UCGGACCAGGCUUCAUUCCCC	::.:::::::::::::::.	UUGGGAUGAAGCCUGGUCCGG	Cleavage	cdna chromosome:AGPv4:1:175170622:175176066:-1 gene:Zm00001d031061 gene_biotype:protein_coding transcript_biotype:protein_coding description:Zm00001d031061	1
Cluster_182185	Zm00001d027317_T029	1	-1	1	21	890	910	UCGGACCAGGCUUCAUUCCCC	::.:::::::::::::::.	CUGGGAUGAAGCCUGGUCCGG	Cleavage	cdna chromosome:AGPv4:1:2819500:2826577:1 gene:Zm00001d027317 gene_biotype:protein_coding transcript_biotype:protein_coding description:Zm00001d027317	1
Cluster_182185	Zm00001d031061_T002	1	-1	1	21	840	860	UCGGACCAGGCUUCAUUCCCC	::.:::::::::::::::.	UUGGGAUGAAGCCUGGUCCGG	Cleavage	cdna chromosome:AGPv4:1:175170463:175176066:-1 gene:Zm00001d031061 gene_biotype:protein_coding transcript_biotype:protein_coding description:Zm00001d031061	1
Cluster_182185	Zm00001d033246_T003	1	-1	1	21	970	990	UCGGACCAGGCUUCAUUCCCC	::.:::::::::::::::.	UUGGGAUGAAGCCUGGUCCGG	Cleavage	cdna chromosome:AGPv4:1:255864303:255869980:1 gene:Zm00001d033246 gene_biotype:protein_coding transcript_biotype:protein_coding description:Zm00001d033246	1
Cluster_182185	Zm00001d048527_T030	1	-1	1	21	999	1019	UCGGACCAGGCUUCAUUCCCC	::.:::::::::::::::.	CUGGGAUGAAGCCUGGUCCGG	Cleavage	cdna chromosome:AGPv4:9:157816147:157823855:-1 gene:Zm00001d048527 gene_biotype:protein_coding transcript_biotype:protein_coding description:Zm00001d048527	1
Cluster_182185	Zm00001d027317_T019	1	-1	1	21	1057	1077	UCGGACCAGGCUUCAUUCCCC	::.:::::::::::::::.	CUGGGAUGAAGCCUGGUCCGG	Cleavage	cdna chromosome:AGPv4:1:2819427:2826448:1 gene:Zm00001d027317 gene_biotype:protein_coding transcript_biotype:protein_coding description:Zm00001d027317	1
Cluster_182185	Zm00001d027317_T024	1	-1	1	21	917	937	UCGGACCAGGCUUCAUUCCCC	::.:::::::::::::::.	CUGGGAUGAAGCCUGGUCCGG	Cleavage	cdna chromosome:AGPv4:1:2819473:2826576:1 gene:Zm00001d027317 gene_biotype:protein_coding transcript_biotype:protein_coding description:Zm00001d027317	1
Cluster_182185	Zm00001d031061_T003	1	-1	1	21	877	897	UCGGACCAGGCUUCAUUCCCC	::.:::::::::::::::.	UUGGGAUGAAGCCUGGUCCGG	Cleavage	cdna chromosome:AGPv4:1:175170463:175176066:-1 gene:Zm00001d031061 gene_biotype:protein_coding transcript_biotype:protein_coding description:Zm00001d031061	1
Cluster_182185	Zm00001d033246_T001	1	-1	1	21	970	990	UCGGACCAGGCUUCAUUCCCC	::.:::::::::::::::.	UUGGGAUGAAGCCUGGUCCGG	Cleavage	cdna chromosome:AGPv4:1:255864303:255869958:1 gene:Zm00001d033246 gene_biotype:protein_coding transcript_biotype:protein_coding description:Zm00001d033246	1
Cluster_182185	Zm00001d031061_T001	1	-1	1	21	909	929	UCGGACCAGGCUUCAUUCCCC	::.:::::::::::::::.	UUGGGAUGAAGCCUGGUCCGG	Cleavage	cdna chromosome:AGPv4:1:175170463:175176066:-1 gene:Zm00001d031061 gene_biotype:protein_coding transcript_biotype:protein_coding description:Zm00001d031061	1
Cluster_182185	Zm00001d033246_T002	1	-1	1	21	970	990	UCGGACCAGGCUUCAUUCCCC	::.:::::::::::::::.	UUGGGAUGAAGCCUGGUCCGG	Cleavage	cdna chromosome:AGPv4:1:255864303:255869980:1 gene:Zm00001d033246 gene_biotype:protein_coding transcript_biotype:protein_coding description:Zm00001d033246	1
Cluster_182185	Zm00001d032681_T003	1	-1	1	21	895	915	UCGGACCAGGCUUCAUUCCCC	::.:::::::::::::::.	CUGGGAUGAAGCCUGGUCCGG	Cleavage	cdna chromosome:AGPv4:1:234066734:234077329:-1 gene:Zm00001d032681 gene_biotype:protein_coding transcript_biotype:protein_coding description:Zm00001d032681	1
Cluster_182185	Zm00001d033246_T004	1	-1	1	21	984	1004	UCGGACCAGGCUUCAUUCCCC	::.:::::::::::::::.	UUGGGAUGAAGCCUGGUCCGG	Cleavage	cdna chromosome:AGPv4:1:255864309:255869980:1 gene:Zm00001d033246 gene_biotype:protein_coding transcript_biotype:protein_coding description:Zm00001d033246	1
Cluster_182185	Zm00001d048527_T001	1	-1	1	21	926	946	UCGGACCAGGCUUCAUUCCCC	::.:::::::::::::::.	CUGGGAUGAAGCCUGGUCCGG	Cleavage	cdna chromosome:AGPv4:9:157815873:157823855:-1 gene:Zm00001d048527 gene_biotype:protein_coding transcript_biotype:protein_coding description:Zm00001d048527	1
Cluster_182185	Zm00001d048527_T031	1	-1	1	21	928	948	UCGGACCAGGCUUCAUUCCCC	::.:::::::::::::::.	CUGGGAUGAAGCCUGGUCCGG	Cleavage	cdna chromosome:AGPv4:9:157816147:157823857:-1 gene:Zm00001d048527 gene_biotype:protein_coding transcript_biotype:protein_coding description:Zm00001d048527	1
Cluster_182185	Zm00001d027317_T023	1	-1	1	21	918	938	UCGGACCAGGCUUCAUUCCCC	::.:::::::::::::::.	CUGGGAUGAAGCCUGGUCCGG	Cleavage	cdna chromosome:AGPv4:1:2819472:2826489:1 gene:Zm00001d027317 gene_biotype:protein_coding transcript_biotype:protein_coding description:Zm00001d027317	1
Cluster_182185	Zm00001d027317_T010	1	-1	1	21	1201	1221	UCGGACCAGGCUUCAUUCCCC	::.:::::::::::::::.	CUGGGAUGAAGCCUGGUCCGG	Cleavage	cdna chromosome:AGPv4:1:2819248:2826446:1 gene:Zm00001d027317 gene_biotype:protein_coding transcript_biotype:protein_coding description:Zm00001d027317	1
Cluster_182185	Zm00001d027317_T017	1	-1	1	21	1200	1220	UCGGACCAGGCUUCAUUCCCC	::.:::::::::::::::.	CUGGGAUGAAGCCUGGUCCGG	Cleavage	cdna chromosome:AGPv4:1:2819249:2826448:1 gene:Zm00001d027317 gene_biotype:protein_coding transcript_biotype:protein_coding description:Zm00001d027317	1
Cluster_182185	Zm00001d048527_T036	1	-1	1	21	1211	1231	UCGGACCAGGCUUCAUUCCCC	::.:::::::::::::::.	CUGGGAUGAAGCCUGGUCCGG	Cleavage	cdna chromosome:AGPv4:9:157816186:157824067:-1 gene:Zm00001d048527 gene_biotype:protein_coding transcript_biotype:protein_coding description:Zm00001d048527	1
Cluster_182185	Zm00001d032681_T002	1	-1	1	21	895	915	UCGGACCAGGCUUCAUUCCCC	::.:::::::::::::::.	CUGGGAUGAAGCCUGGUCCGG	Cleavage	cdna chromosome:AGPv4:1:234066734:234077329:-1 gene:Zm00001d032681 gene_biotype:protein_coding transcript_biotype:protein_coding description:Zm00001d032681	1
Cluster_182185	Zm00001d008869_T001	1	-1	1	21	977	997	UCGGACCAGGCUUCAUUCCCC	::.:::::::::::::::.	CCGGGAUGAAGCCUGGUCCGG	Cleavage	cdna chromosome:AGPv4:8:23362875:23368001:-1 gene:Zm00001d008869 gene_biotype:protein_coding transcript_biotype:protein_coding description:Class III HD-Zip III protein HB8 [Source:UniProtKB/TrEMBL;Acc:Q147T1]	1
Cluster_182185	Zm00001d027317_T008	1	-1	1	21	1218	1238	UCGGACCAGGCUUCAUUCCCC	::.:::::::::::::::.	CUGGGAUGAAGCCUGGUCCGG	Cleavage	cdna chromosome:AGPv4:1:2819139:2826448:1 gene:Zm00001d027317 gene_biotype:protein_coding transcript_biotype:protein_coding description:Zm00001d027317	1
Cluster_182185	Zm00001d048527_T017	1	-1	1	21	1047	1067	UCGGACCAGGCUUCAUUCCCC	::.:::::::::::::::.	CUGGGAUGAAGCCUGGUCCGG	Cleavage	cdna chromosome:AGPv4:9:157816061:157823903:-1 gene:Zm00001d048527 gene_biotype:protein_coding transcript_biotype:protein_coding description:Zm00001d048527	1
Cluster_182185	Zm00001d027317_T007	1	-1	1	21	1218	1238	UCGGACCAGGCUUCAUUCCCC	::.:::::::::::::::.	CUGGGAUGAAGCCUGGUCCGG	Cleavage	cdna chromosome:AGPv4:1:2819139:2826448:1 gene:Zm00001d027317 gene_biotype:protein_coding transcript_biotype:protein_coding description:Zm00001d027317	1
Cluster_182185	Zm00001d032681_T007	1	-1	1	21	1161	1181	UCGGACCAGGCUUCAUUCCCC	::.:::::::::::::::.	CUGGGAUGAAGCCUGGUCCGG	Cleavage	cdna chromosome:AGPv4:1:234066773:234078059:-1 gene:Zm00001d032681 gene_biotype:protein_coding transcript_biotype:protein_coding description:Zm00001d032681	1
Cluster_182185	Zm00001d027317_T001	1	-1	1	21	1383	1403	UCGGACCAGGCUUCAUUCCCC	::.:::::::::::::::.	CUGGGAUGAAGCCUGGUCCGG	Cleavage	cdna chromosome:AGPv4:1:2818955:2826448:1 gene:Zm00001d027317 gene_biotype:protein_coding transcript_biotype:protein_coding description:Zm00001d027317	1
Cluster_182185	Zm00001d027317_T013	1	-1	1	21	1201	1221	UCGGACCAGGCUUCAUUCCCC	::.:::::::::::::::.	CUGGGAUGAAGCCUGGUCCGG	Cleavage	cdna chromosome:AGPv4:1:2819248:2826611:1 gene:Zm00001d027317 gene_biotype:protein_coding transcript_biotype:protein_coding description:Zm00001d027317	1
Cluster_182185	Zm00001d048527_T015	1	-1	1	21	1198	1218	UCGGACCAGGCUUCAUUCCCC	::.:::::::::::::::.	CUGGGAUGAAGCCUGGUCCGG	Cleavage	cdna chromosome:AGPv4:9:157816058:157824054:-1 gene:Zm00001d048527 gene_biotype:protein_coding transcript_biotype:protein_coding description:Zm00001d048527	1
Cluster_182185	Zm00001d027317_T005	1	-1	1	21	1383	1403	UCGGACCAGGCUUCAUUCCCC	::.:::::::::::::::.	CUGGGAUGAAGCCUGGUCCGG	Cleavage	cdna chromosome:AGPv4:1:2818955:2826611:1 gene:Zm00001d027317 gene_biotype:protein_coding transcript_biotype:protein_coding description:Zm00001d027317	1
Cluster_182185	Zm00001d032681_T005	1	-1	1	21	1161	1181	UCGGACCAGGCUUCAUUCCCC	::.:::::::::::::::.	CUGGGAUGAAGCCUGGUCCGG	Cleavage	cdna chromosome:AGPv4:1:234066734:234078059:-1 gene:Zm00001d032681 gene_biotype:protein_coding transcript_biotype:protein_coding description:Zm00001d032681	1
Cluster_182185	Zm00001d032681_T004	1	-1	1	21	1161	1181	UCGGACCAGGCUUCAUUCCCC	::.:::::::::::::::.	CUGGGAUGAAGCCUGGUCCGG	Cleavage	cdna chromosome:AGPv4:1:234066734:234078059:-1 gene:Zm00001d032681 gene_biotype:protein_coding transcript_biotype:protein_coding description:Zm00001d032681	1
Cluster_182185	Zm00001d048527_T034	1	-1	1	21	1485	1505	UCGGACCAGGCUUCAUUCCCC	::.:::::::::::::::.	CUGGGAUGAAGCCUGGUCCGG	Cleavage	cdna chromosome:AGPv4:9:157816180:157824341:-1 gene:Zm00001d048527 gene_biotype:protein_coding transcript_biotype:protein_coding description:Zm00001d048527	1
Cluster_182185	Zm00001d048527_T019	1	-1	1	21	1213	1233	UCGGACCAGGCUUCAUUCCCC	::.:::::::::::::::.	CUGGGAUGAAGCCUGGUCCGG	Cleavage	cdna chromosome:AGPv4:9:157816062:157824069:-1 gene:Zm00001d048527 gene_biotype:protein_coding transcript_biotype:protein_coding description:Zm00001d048527	1
Cluster_182185	Zm00001d048527_T011	1	-1	1	21	1047	1067	UCGGACCAGGCUUCAUUCCCC	::.:::::::::::::::.	CUGGGAUGAAGCCUGGUCCGG	Cleavage	cdna chromosome:AGPv4:9:157816035:157823903:-1 gene:Zm00001d048527 gene_biotype:protein_coding transcript_biotype:protein_coding description:Zm00001d048527	1
Cluster_182185	Zm00001d048527_T027	1	-1	1	21	914	934	UCGGACCAGGCUUCAUUCCCC	::.:::::::::::::::.	CUGGGAUGAAGCCUGGUCCGG	Cleavage	cdna chromosome:AGPv4:9:157816147:157823843:-1 gene:Zm00001d048527 gene_biotype:protein_coding transcript_biotype:protein_coding description:Zm00001d048527	1
Cluster_182185	Zm00001d027317_T027	1	-1	1	21	904	924	UCGGACCAGGCUUCAUUCCCC	::.:::::::::::::::.	CUGGGAUGAAGCCUGGUCCGG	Cleavage	cdna chromosome:AGPv4:1:2819486:2826506:1 gene:Zm00001d027317 gene_biotype:protein_coding transcript_biotype:protein_coding description:Zm00001d027317	1
Cluster_182185	Zm00001d027317_T004	1	-1	1	21	1383	1403	UCGGACCAGGCUUCAUUCCCC	::.:::::::::::::::.	CUGGGAUGAAGCCUGGUCCGG	Cleavage	cdna chromosome:AGPv4:1:2818955:2826611:1 gene:Zm00001d027317 gene_biotype:protein_coding transcript_biotype:protein_coding description:Zm00001d027317	1
Cluster_182185	Zm00001d027317_T003	1	-1	1	21	1383	1403	UCGGACCAGGCUUCAUUCCCC	::.:::::::::::::::.	CUGGGAUGAAGCCUGGUCCGG	Cleavage	cdna chromosome:AGPv4:1:2818955:2826611:1 gene:Zm00001d027317 gene_biotype:protein_coding transcript_biotype:protein_coding description:Zm00001d027317	1
Cluster_182185	Zm00001d048527_T004	1	-1	1	21	1485	1505	UCGGACCAGGCUUCAUUCCCC	::.:::::::::::::::.	CUGGGAUGAAGCCUGGUCCGG	Cleavage	cdna chromosome:AGPv4:9:157815873:157824341:-1 gene:Zm00001d048527 gene_biotype:protein_coding transcript_biotype:protein_coding description:Zm00001d048527	1
Cluster_182185	Zm00001d041489_T005	1	-1	1	21	2008	2028	UCGGACCAGGCUUCAUUCCCC	::.:::::::::::::::.	UUGGGAUGAAGCCUGGUCCGG	Cleavage	cdna chromosome:AGPv4:3:123607210:123613655:-1 gene:Zm00001d041489 gene_biotype:protein_coding transcript_biotype:protein_coding description:Zm00001d041489	1
Cluster_182399	Zm00001d035873_T001	1	-1	1	21	168	188	UGAUUGAGCCGUGCCAAUAUC	:::::::::.:::::::::.:	GAUAUUGGCGCGGCUCAAUUA	Cleavage	cdna chromosome:AGPv4:6:58019428:58020376:-1 gene:Zm00001d035873 gene_biotype:protein_coding transcript_biotype:protein_coding description:Zm00001d035873	1
Cluster_182399	Zm00001d027569_T001	1	-1	1	21	176	196	UGAUUGAGCCGUGCCAAUAUC	:::::::::.:::::::::.:	GAUAUUGGCGCGGCUCAAUUA	Cleavage	cdna chromosome:AGPv4:1:8246625:8247566:1 gene:Zm00001d027569 gene_biotype:protein_coding transcript_biotype:protein_coding description:Zm00001d027569	1
Cluster_182399	Zm00001d029855_T001	1	-1	1	21	906	926	UGAUUGAGCCGUGCCAAUAUC	:::::::::.:::::::::.:	GAUAUUGGCGCGGCUCAAUUA	Cleavage	cdna chromosome:AGPv4:1:90443929:90445866:-1 gene:Zm00001d029855 gene_biotype:protein_coding transcript_biotype:protein_coding description:GRAS transcription factor [Source:UniProtKB/TrEMBL;Acc:A0A060D6K6]	1
Cluster_203651	Zm00001d010758_T010	1	-1	1	21	1334	1354	UUUCAUAUUAGCUGUCACUCU	:::::::::::.::::.::	CAAGUGACAGCUAGUAUGGAA	Cleavage	cdna chromosome:AGPv4:8:127176772:127183341:1 gene:Zm00001d010758 gene_biotype:protein_coding transcript_biotype:protein_coding gene_symbol:HOX1A description:Homeobox protein HOX1A [Source:UniProtKB/Swiss-Prot;Acc:P46605]	1
Cluster_203651	Zm00001d010758_T009	1	-1	1	21	1342	1362	UUUCAUAUUAGCUGUCACUCU	:::::::::::.::::.::	CAAGUGACAGCUAGUAUGGAA	Cleavage	cdna chromosome:AGPv4:8:127176764:127183419:1 gene:Zm00001d010758 gene_biotype:protein_coding transcript_biotype:protein_coding gene_symbol:HOX1A description:Homeobox protein HOX1A [Source:UniProtKB/Swiss-Prot;Acc:P46605]	1
Cluster_203651	Zm00001d010758_T007	1	-1	1	21	1672	1692	UUUCAUAUUAGCUGUCACUCU	:::::::::::.::::.::	CAAGUGACAGCUAGUAUGGAA	Cleavage	cdna chromosome:AGPv4:8:127166669:127183436:1 gene:Zm00001d010758 gene_biotype:protein_coding transcript_biotype:protein_coding gene_symbol:HOX1A description:Homeobox protein HOX1A [Source:UniProtKB/Swiss-Prot;Acc:P46605]	1
Cluster_203651	Zm00001d010758_T008	1	-1	1	21	1983	2003	UUUCAUAUUAGCUGUCACUCU	:::::::::::.::::.::	CAAGUGACAGCUAGUAUGGAA	Cleavage	cdna chromosome:AGPv4:8:127175496:127183341:1 gene:Zm00001d010758 gene_biotype:protein_coding transcript_biotype:protein_coding gene_symbol:HOX1A description:Homeobox protein HOX1A [Source:UniProtKB/Swiss-Prot;Acc:P46605]	1
Cluster_203651	Zm00001d010758_T006	1	-1	1	21	2002	2022	UUUCAUAUUAGCUGUCACUCU	:::::::::::.::::.::	CAAGUGACAGCUAGUAUGGAA	Cleavage	cdna chromosome:AGPv4:8:127166516:127183341:1 gene:Zm00001d010758 gene_biotype:protein_coding transcript_biotype:protein_coding gene_symbol:HOX1A description:Homeobox protein HOX1A [Source:UniProtKB/Swiss-Prot;Acc:P46605]	1
Cluster_203651	Zm00001d010758_T003	1	-1	1	21	2152	2172	UUUCAUAUUAGCUGUCACUCU	:::::::::::.::::.::	CAAGUGACAGCUAGUAUGGAA	Cleavage	cdna chromosome:AGPv4:8:127166442:127183341:1 gene:Zm00001d010758 gene_biotype:protein_coding transcript_biotype:protein_coding gene_symbol:HOX1A description:Homeobox protein HOX1A [Source:UniProtKB/Swiss-Prot;Acc:P46605]	1
Cluster_203651	Zm00001d010758_T001	1	-1	1	21	2253	2273	UUUCAUAUUAGCUGUCACUCU	:::::::::::.::::.::	CAAGUGACAGCUAGUAUGGAA	Cleavage	cdna chromosome:AGPv4:8:127166352:127183341:1 gene:Zm00001d010758 gene_biotype:protein_coding transcript_biotype:protein_coding gene_symbol:HOX1A description:Homeobox protein HOX1A [Source:UniProtKB/Swiss-Prot;Acc:P46605]	1
Cluster_203651	Zm00001d010758_T002	1	-1	1	21	2253	2273	UUUCAUAUUAGCUGUCACUCU	:::::::::::.::::.::	CAAGUGACAGCUAGUAUGGAA	Cleavage	cdna chromosome:AGPv4:8:127166352:127183436:1 gene:Zm00001d010758 gene_biotype:protein_coding transcript_biotype:protein_coding gene_symbol:HOX1A description:Homeobox protein HOX1A [Source:UniProtKB/Swiss-Prot;Acc:P46605]	1
Cluster_209624	Zm00001d049165_T001	1	-1	1	20	907	926	UGACAGAAGAGAGUGAGCAC	:::::: :::::::::::::	GUGCUCUCUCUCUUCUGUCA	Cleavage	cdna chromosome:AGPv4:4:18638440:18650497:1 gene:Zm00001d049165 gene_biotype:protein_coding transcript_biotype:protein_coding description:SBP transcription factor [Source:UniProtKB/TrEMBL;Acc:C0P8S5]	1
Cluster_209624	Zm00001d049165_T002	1	-1	1	20	937	956	UGACAGAAGAGAGUGAGCAC	:::::: :::::::::::::	GUGCUCUCUCUCUUCUGUCA	Cleavage	cdna chromosome:AGPv4:4:18638637:18650497:1 gene:Zm00001d049165 gene_biotype:protein_coding transcript_biotype:protein_coding description:SBP transcription factor [Source:UniProtKB/TrEMBL;Acc:C0P8S5]	1
Cluster_209624	Zm00001d012015_T001	1	-1	1	20	788	807	UGACAGAAGAGAGUGAGCAC	:::::: :::::::::::::	GUGCUCUCUCUCUUCUGUCA	Cleavage	cdna chromosome:AGPv4:8:166514041:166517345:-1 gene:Zm00001d012015 gene_biotype:protein_coding transcript_biotype:protein_coding description:Zm00001d012015	1
Cluster_209624	Zm00001d026175_T001	1	-1	1	20	756	775	UGACAGAAGAGAGUGAGCAC	:::::: :::::::::::::	GUGCUCUCUCUCUUCUGUCA	Cleavage	cdna chromosome:AGPv4:10:140333912:140336785:-1 gene:Zm00001d026175 gene_biotype:protein_coding transcript_biotype:protein_coding description:Zm00001d026175	1
Cluster_209624	Zm00001d042319_T001	1	-1	1	20	836	855	UGACAGAAGAGAGUGAGCAC	:::::: :::::::::::::	GUGCUCUCUCUCUUCUGUCA	Cleavage	cdna chromosome:AGPv4:3:161006234:161009799:-1 gene:Zm00001d042319 gene_biotype:protein_coding transcript_biotype:protein_coding description:Zm00001d042319	1
Cluster_209624	Zm00001d053775_T001	1	-1	1	20	850	869	UGACAGAAGAGAGUGAGCAC	:::::: :::::::::::::	GUGCUCUCUCUCUUCUGUCA	Cleavage	cdna chromosome:AGPv4:4:240849637:240853547:-1 gene:Zm00001d053775 gene_biotype:protein_coding transcript_biotype:protein_coding description:Squamosa promoter-binding protein-like (SBP domain) transcription factor family protein [Source:UniProtKB/TrEMBL;Acc:C4JBI6]	1
Cluster_209624	Zm00001d020941_T001	1	-1	1	20	929	948	UGACAGAAGAGAGUGAGCAC	:::::: :::::::::::::	GUGCUCUCUCUCUUCUGUCA	Cleavage	cdna chromosome:AGPv4:7:137273600:137277139:-1 gene:Zm00001d020941 gene_biotype:protein_coding transcript_biotype:protein_coding description:SBP transcription factor [Source:UniProtKB/TrEMBL;Acc:B4FXD9]	1
Cluster_209624	Zm00001d031451_T001	1	-1	1	20	815	834	UGACAGAAGAGAGUGAGCAC	:::::: :::::::::::::	GUGCUCUCUCUCUUCUGUCA	Cleavage	cdna chromosome:AGPv4:1:190382866:190386589:-1 gene:Zm00001d031451 gene_biotype:protein_coding transcript_biotype:protein_coding description:Zm00001d031451	1
Cluster_209624	Zm00001d006028_T001	1	-1	1	20	932	951	UGACAGAAGAGAGUGAGCAC	:::::: :::::::::::::	GUGCUCUCUCUCUUCUGUCA	Cleavage	cdna chromosome:AGPv4:2:195579800:195583642:-1 gene:Zm00001d006028 gene_biotype:protein_coding transcript_biotype:protein_coding description:SBP transcription factor [Source:UniProtKB/TrEMBL;Acc:B4FLF0]	1
Cluster_209624	Zm00001d014698_T006	1	-1	1	20	1196	1215	UGACAGAAGAGAGUGAGCAC	:::::: :::::::::::::	GUGCUCUCUCUCUUCUGUCA	Cleavage	cdna chromosome:AGPv4:5:59822734:59826361:-1 gene:Zm00001d014698 gene_biotype:protein_coding transcript_biotype:protein_coding description:SBP transcription factor [Source:UniProtKB/TrEMBL;Acc:B6TF72]	1
Cluster_209624	Zm00001d014698_T004	1	-1	1	20	1239	1258	UGACAGAAGAGAGUGAGCAC	:::::: :::::::::::::	GUGCUCUCUCUCUUCUGUCA	Cleavage	cdna chromosome:AGPv4:5:59822725:59826361:-1 gene:Zm00001d014698 gene_biotype:protein_coding transcript_biotype:protein_coding description:SBP transcription factor [Source:UniProtKB/TrEMBL;Acc:B6TF72]	1
Cluster_209624	Zm00001d052890_T001	1	-1	1	20	1055	1074	UGACAGAAGAGAGUGAGCAC	:::::: :::::::::::::	GUGCUCUCUCUCUUCUGUCA	Cleavage	cdna chromosome:AGPv4:4:203611347:203615518:-1 gene:Zm00001d052890 gene_biotype:protein_coding transcript_biotype:protein_coding description:Squamosa promoter-binding protein-like (SBP domain) transcription factor family protein [Source:UniProtKB/TrEMBL;Acc:B7ZYE2]	1
Cluster_209624	Zm00001d053890_T006	1	-1	1	20	1088	1107	UGACAGAAGAGAGUGAGCAC	:::::: :::::::::::::	GUGCUCUCUCUCUUCUGUCA	Cleavage	cdna chromosome:AGPv4:4:243050453:243053390:-1 gene:Zm00001d053890 gene_biotype:protein_coding transcript_biotype:protein_coding description:SBP transcription factor [Source:UniProtKB/TrEMBL;Acc:C0P8B7]	1
Cluster_209624	Zm00001d049822_T001	1	-1	1	20	1202	1221	UGACAGAAGAGAGUGAGCAC	:::::: :::::::::::::	GUGCUCUCUCUCUUCUGUCA	Cleavage	cdna chromosome:AGPv4:4:46350597:46355118:1 gene:Zm00001d049822 gene_biotype:protein_coding transcript_biotype:protein_coding gene_symbol:TGA1 description:Squamosa promoter binding-like protein [Source:UniProtKB/TrEMBL;Acc:A0A1B1MQA9]	1
Cluster_209624	Zm00001d021056_T001	1	-1	1	20	1022	1041	UGACAGAAGAGAGUGAGCAC	:::::: :::::::::::::	GUGCUCUCUCUCUUCUGUCA	Cleavage	cdna chromosome:AGPv4:7:141662438:141666340:1 gene:Zm00001d021056 gene_biotype:protein_coding transcript_biotype:protein_coding description:Zm00001d021056	1
Cluster_209624	Zm00001d049824_T002	1	-1	1	20	1208	1227	UGACAGAAGAGAGUGAGCAC	:::::: :::::::::::::	GUGCUCUCUCUCUUCUGUCA	Cleavage	cdna chromosome:AGPv4:4:46625882:46630722:-1 gene:Zm00001d049824 gene_biotype:protein_coding transcript_biotype:protein_coding description:Squamosa promoter binding-like protein [Source:UniProtKB/TrEMBL;Acc:A0A1B1MQB5]	1
Cluster_209624	Zm00001d053890_T004	1	-1	1	20	1196	1215	UGACAGAAGAGAGUGAGCAC	:::::: :::::::::::::	GUGCUCUCUCUCUUCUGUCA	Cleavage	cdna chromosome:AGPv4:4:243050437:243053424:-1 gene:Zm00001d053890 gene_biotype:protein_coding transcript_biotype:protein_coding description:SBP transcription factor [Source:UniProtKB/TrEMBL;Acc:C0P8B7]	1
Cluster_209624	Zm00001d015233_T005	1	-1	1	20	1567	1586	UGACAGAAGAGAGUGAGCAC	:::::: :::::::::::::	GUGCUCUCUCUCUUCUGUCA	Cleavage	cdna chromosome:AGPv4:5:80234233:80238992:1 gene:Zm00001d015233 gene_biotype:protein_coding transcript_biotype:protein_coding description:Zm00001d015233	1
Cluster_209624	Zm00001d015233_T010	1	-1	1	20	1638	1657	UGACAGAAGAGAGUGAGCAC	:::::: :::::::::::::	GUGCUCUCUCUCUUCUGUCA	Cleavage	cdna chromosome:AGPv4:5:80234450:80238992:1 gene:Zm00001d015233 gene_biotype:protein_coding transcript_biotype:protein_coding description:Zm00001d015233	1
Cluster_209624	Zm00001d053890_T001	1	-1	1	20	1377	1396	UGACAGAAGAGAGUGAGCAC	:::::: :::::::::::::	GUGCUCUCUCUCUUCUGUCA	Cleavage	cdna chromosome:AGPv4:4:243050411:243052745:-1 gene:Zm00001d053890 gene_biotype:protein_coding transcript_biotype:protein_coding description:SBP transcription factor [Source:UniProtKB/TrEMBL;Acc:C0P8B7]	1
Cluster_209624	Zm00001d015233_T009	1	-1	1	20	1576	1595	UGACAGAAGAGAGUGAGCAC	:::::: :::::::::::::	GUGCUCUCUCUCUUCUGUCA	Cleavage	cdna chromosome:AGPv4:5:80234269:80239165:1 gene:Zm00001d015233 gene_biotype:protein_coding transcript_biotype:protein_coding description:Zm00001d015233	1
Cluster_209624	Zm00001d006091_T001	1	-1	1	20	1544	1563	UGACAGAAGAGAGUGAGCAC	:::::: :::::::::::::	GUGCUCUCUCUCUUCUGUCA	Cleavage	cdna chromosome:AGPv4:2:197898982:197903861:1 gene:Zm00001d006091 gene_biotype:protein_coding transcript_biotype:protein_coding description:Zm00001d006091	1
Cluster_209624	Zm00001d014698_T002	1	-1	1	20	1674	1693	UGACAGAAGAGAGUGAGCAC	:::::: :::::::::::::	GUGCUCUCUCUCUUCUGUCA	Cleavage	cdna chromosome:AGPv4:5:59822722:59827354:-1 gene:Zm00001d014698 gene_biotype:protein_coding transcript_biotype:protein_coding description:SBP transcription factor [Source:UniProtKB/TrEMBL;Acc:B6TF72]	1
Cluster_209624	Zm00001d015233_T008	1	-1	1	20	1561	1580	UGACAGAAGAGAGUGAGCAC	:::::: :::::::::::::	GUGCUCUCUCUCUUCUGUCA	Cleavage	cdna chromosome:AGPv4:5:80234233:80239340:1 gene:Zm00001d015233 gene_biotype:protein_coding transcript_biotype:protein_coding description:Zm00001d015233	1
Cluster_209624	Zm00001d053890_T008	1	-1	1	20	1628	1647	UGACAGAAGAGAGUGAGCAC	:::::: :::::::::::::	GUGCUCUCUCUCUUCUGUCA	Cleavage	cdna chromosome:AGPv4:4:243050459:243053429:-1 gene:Zm00001d053890 gene_biotype:protein_coding transcript_biotype:protein_coding description:SBP transcription factor [Source:UniProtKB/TrEMBL;Acc:C0P8B7]	1
Cluster_209624	Zm00001d015233_T002	1	-1	1	20	1738	1757	UGACAGAAGAGAGUGAGCAC	:::::: :::::::::::::	GUGCUCUCUCUCUUCUGUCA	Cleavage	cdna chromosome:AGPv4:5:80234208:80239200:1 gene:Zm00001d015233 gene_biotype:protein_coding transcript_biotype:protein_coding description:Zm00001d015233	1
Cluster_209624	Zm00001d053890_T002	1	-1	1	20	1615	1634	UGACAGAAGAGAGUGAGCAC	:::::: :::::::::::::	GUGCUCUCUCUCUUCUGUCA	Cleavage	cdna chromosome:AGPv4:4:243050411:243053429:-1 gene:Zm00001d053890 gene_biotype:protein_coding transcript_biotype:protein_coding description:SBP transcription factor [Source:UniProtKB/TrEMBL;Acc:C0P8B7]	1
Cluster_209624	Zm00001d014698_T001	1	-1	1	20	1889	1908	UGACAGAAGAGAGUGAGCAC	:::::: :::::::::::::	GUGCUCUCUCUCUUCUGUCA	Cleavage	cdna chromosome:AGPv4:5:59822722:59826489:-1 gene:Zm00001d014698 gene_biotype:protein_coding transcript_biotype:protein_coding description:SBP transcription factor [Source:UniProtKB/TrEMBL;Acc:B6TF72]	1
Cluster_209624	Zm00001d015233_T001	1	-1	1	20	2013	2032	UGACAGAAGAGAGUGAGCAC	:::::: :::::::::::::	GUGCUCUCUCUCUUCUGUCA	Cleavage	cdna chromosome:AGPv4:5:80234208:80238992:1 gene:Zm00001d015233 gene_biotype:protein_coding transcript_biotype:protein_coding description:Zm00001d015233	1
Cluster_209624	Zm00001d053890_T007	1	-1	1	20	1801	1820	UGACAGAAGAGAGUGAGCAC	:::::: :::::::::::::	GUGCUCUCUCUCUUCUGUCA	Cleavage	cdna chromosome:AGPv4:4:243050453:243053432:-1 gene:Zm00001d053890 gene_biotype:protein_coding transcript_biotype:protein_coding description:SBP transcription factor [Source:UniProtKB/TrEMBL;Acc:C0P8B7]	1
Cluster_209624	Zm00001d015233_T003	1	-1	1	20	2007	2026	UGACAGAAGAGAGUGAGCAC	:::::: :::::::::::::	GUGCUCUCUCUCUUCUGUCA	Cleavage	cdna chromosome:AGPv4:5:80234208:80239212:1 gene:Zm00001d015233 gene_biotype:protein_coding transcript_biotype:protein_coding description:Zm00001d015233	1
Cluster_209624	Zm00001d053890_T003	1	-1	1	20	1953	1972	UGACAGAAGAGAGUGAGCAC	:::::: :::::::::::::	GUGCUCUCUCUCUUCUGUCA	Cleavage	cdna chromosome:AGPv4:4:243050411:243053629:-1 gene:Zm00001d053890 gene_biotype:protein_coding transcript_biotype:protein_coding description:SBP transcription factor [Source:UniProtKB/TrEMBL;Acc:C0P8B7]	1
Cluster_209624	Zm00001d053890_T005	1	-1	1	20	2100	2119	UGACAGAAGAGAGUGAGCAC	:::::: :::::::::::::	GUGCUCUCUCUCUUCUGUCA	Cleavage	cdna chromosome:AGPv4:4:243050440:243053629:-1 gene:Zm00001d053890 gene_biotype:protein_coding transcript_biotype:protein_coding description:SBP transcription factor [Source:UniProtKB/TrEMBL;Acc:C0P8B7]	1
Cluster_209624	Zm00001d014698_T005	1	-1	1	20	2372	2391	UGACAGAAGAGAGUGAGCAC	:::::: :::::::::::::	GUGCUCUCUCUCUUCUGUCA	Cleavage	cdna chromosome:AGPv4:5:59822725:59826489:-1 gene:Zm00001d014698 gene_biotype:protein_coding transcript_biotype:protein_coding description:SBP transcription factor [Source:UniProtKB/TrEMBL;Acc:B6TF72]	1
Cluster_209624	Zm00001d015233_T011	1	-1	1	20	2526	2545	UGACAGAAGAGAGUGAGCAC	:::::: :::::::::::::	GUGCUCUCUCUCUUCUGUCA	Cleavage	cdna chromosome:AGPv4:5:80234450:80239175:1 gene:Zm00001d015233 gene_biotype:protein_coding transcript_biotype:protein_coding description:Zm00001d015233	1
Cluster_209624	Zm00001d014698_T003	1	-1	1	20	2641	2660	UGACAGAAGAGAGUGAGCAC	:::::: :::::::::::::	GUGCUCUCUCUCUUCUGUCA	Cleavage	cdna chromosome:AGPv4:5:59822722:59827354:-1 gene:Zm00001d014698 gene_biotype:protein_coding transcript_biotype:protein_coding description:SBP transcription factor [Source:UniProtKB/TrEMBL;Acc:B6TF72]	1
Cluster_209624	Zm00001d049824_T001	1	-1	1	20	2772	2791	UGACAGAAGAGAGUGAGCAC	:::::: :::::::::::::	GUGCUCUCUCUCUUCUGUCA	Cleavage	cdna chromosome:AGPv4:4:46625882:46629695:-1 gene:Zm00001d049824 gene_biotype:protein_coding transcript_biotype:protein_coding description:Squamosa promoter binding-like protein [Source:UniProtKB/TrEMBL;Acc:A0A1B1MQB5]	1
Cluster_209624	Zm00001d015233_T006	1	-1	1	20	3093	3112	UGACAGAAGAGAGUGAGCAC	:::::: :::::::::::::	GUGCUCUCUCUCUUCUGUCA	Cleavage	cdna chromosome:AGPv4:5:80234233:80239225:1 gene:Zm00001d015233 gene_biotype:protein_coding transcript_biotype:protein_coding description:Zm00001d015233	1
Cluster_209624	Zm00001d015233_T004	1	-1	1	20	3270	3289	UGACAGAAGAGAGUGAGCAC	:::::: :::::::::::::	GUGCUCUCUCUCUUCUGUCA	Cleavage	cdna chromosome:AGPv4:5:80234208:80239225:1 gene:Zm00001d015233 gene_biotype:protein_coding transcript_biotype:protein_coding description:Zm00001d015233	1
Cluster_209624	Zm00001d015233_T007	1	-1	1	20	3747	3766	UGACAGAAGAGAGUGAGCAC	:::::: :::::::::::::	GUGCUCUCUCUCUUCUGUCA	Cleavage	cdna chromosome:AGPv4:5:80234233:80239228:1 gene:Zm00001d015233 gene_biotype:protein_coding transcript_biotype:protein_coding description:Zm00001d015233	1
Cluster_209624	Zm00001d021573_T002	1	-1	1	20	314	333	UGACAGAAGAGAGUGAGCAC	::::: :::::::::::::	AUGCUCUCUCUCUUCUGUCA	Cleavage	cdna chromosome:AGPv4:7:156465481:156466317:-1 gene:Zm00001d021573 gene_biotype:protein_coding transcript_biotype:protein_coding description:Zm00001d021573	1
Cluster_209624	Zm00001d015410_T003	1	-1	1	20	150	169	UGACAGAAGAGAGUGAGCAC	::::: :::::::::::::	AUGCUCUCUCUCUUCUGUCA	Cleavage	cdna chromosome:AGPv4:5:89051251:89053086:1 gene:Zm00001d015410 gene_biotype:protein_coding transcript_biotype:protein_coding description:SBP transcription factor [Source:UniProtKB/TrEMBL;Acc:B4F8H7]	1
Cluster_209624	Zm00001d006451_T001	1	-1	1	20	769	788	UGACAGAAGAGAGUGAGCAC	::::: :::::::::::::	AUGCUCUCUCUCUUCUGUCA	Cleavage	cdna chromosome:AGPv4:2:208544401:208546453:-1 gene:Zm00001d006451 gene_biotype:protein_coding transcript_biotype:protein_coding description:Zm00001d006451	1
Cluster_209624	Zm00001d021573_T001	1	-1	1	20	724	743	UGACAGAAGAGAGUGAGCAC	::::: :::::::::::::	AUGCUCUCUCUCUUCUGUCA	Cleavage	cdna chromosome:AGPv4:7:156465329:156466981:-1 gene:Zm00001d021573 gene_biotype:protein_coding transcript_biotype:protein_coding description:Zm00001d021573	1
Cluster_209624	Zm00001d015410_T002	1	-1	1	20	840	859	UGACAGAAGAGAGUGAGCAC	::::: :::::::::::::	AUGCUCUCUCUCUUCUGUCA	Cleavage	cdna chromosome:AGPv4:5:89049594:89053097:1 gene:Zm00001d015410 gene_biotype:protein_coding transcript_biotype:protein_coding description:SBP transcription factor [Source:UniProtKB/TrEMBL;Acc:B4F8H7]	1
Cluster_209624	Zm00001d015410_T001	1	-1	1	20	1860	1879	UGACAGAAGAGAGUGAGCAC	::::: :::::::::::::	AUGCUCUCUCUCUUCUGUCA	Cleavage	cdna chromosome:AGPv4:5:89049594:89053034:1 gene:Zm00001d015410 gene_biotype:protein_coding transcript_biotype:protein_coding description:SBP transcription factor [Source:UniProtKB/TrEMBL;Acc:B4F8H7]	1
Cluster_2196	Zm00001d035873_T001	1	-1	1	21	168	188	UGAUUGAGCCGUGCCAAUAUC	:::::::::.:::::::::.:	GAUAUUGGCGCGGCUCAAUUA	Cleavage	cdna chromosome:AGPv4:6:58019428:58020376:-1 gene:Zm00001d035873 gene_biotype:protein_coding transcript_biotype:protein_coding description:Zm00001d035873	1
Cluster_2196	Zm00001d027569_T001	1	-1	1	21	176	196	UGAUUGAGCCGUGCCAAUAUC	:::::::::.:::::::::.:	GAUAUUGGCGCGGCUCAAUUA	Cleavage	cdna chromosome:AGPv4:1:8246625:8247566:1 gene:Zm00001d027569 gene_biotype:protein_coding transcript_biotype:protein_coding description:Zm00001d027569	1
Cluster_2196	Zm00001d029855_T001	1	-1	1	21	906	926	UGAUUGAGCCGUGCCAAUAUC	:::::::::.:::::::::.:	GAUAUUGGCGCGGCUCAAUUA	Cleavage	cdna chromosome:AGPv4:1:90443929:90445866:-1 gene:Zm00001d029855 gene_biotype:protein_coding transcript_biotype:protein_coding description:GRAS transcription factor [Source:UniProtKB/TrEMBL;Acc:A0A060D6K6]	1
Cluster_229507	Zm00001d017284_T001	1	-1	1	21	1484	1504	UGCCUGGCUCCCUGUAUGCCA	: ::::::::::::::::::	AGCCAUACAGGGAGCCAGGCA	Cleavage	cdna chromosome:AGPv4:5:191690481:191693464:1 gene:Zm00001d017284 gene_biotype:protein_coding transcript_biotype:protein_coding description:Auxin response factor [Source:UniProtKB/TrEMBL;Acc:D9HNT5]	1
Cluster_229507	Zm00001d051172_T001	1	-1	1	21	1502	1522	UGCCUGGCUCCCUGUAUGCCA	: ::::::::::::::::::	AGCCAUACAGGGAGCCAGGCA	Cleavage	cdna chromosome:AGPv4:4:147112461:147115250:1 gene:Zm00001d051172 gene_biotype:protein_coding transcript_biotype:protein_coding description:Auxin response factor [Source:UniProtKB/TrEMBL;Acc:D9HNU2]	1
Cluster_266284	Zm00001d012015_T001	1	-1	1	21	788	808	AUGACAGAAGAGAGAGAGCAC	::::::::::::::::::::	GUGCUCUCUCUCUUCUGUCAG	Cleavage	cdna chromosome:AGPv4:8:166514041:166517345:-1 gene:Zm00001d012015 gene_biotype:protein_coding transcript_biotype:protein_coding description:Zm00001d012015	1
Cluster_266284	Zm00001d042319_T001	1	-1	1	21	836	856	AUGACAGAAGAGAGAGAGCAC	::::::::::::::::::::	GUGCUCUCUCUCUUCUGUCAG	Cleavage	cdna chromosome:AGPv4:3:161006234:161009799:-1 gene:Zm00001d042319 gene_biotype:protein_coding transcript_biotype:protein_coding description:Zm00001d042319	1
Cluster_266284	Zm00001d053775_T001	1	-1	1	21	850	870	AUGACAGAAGAGAGAGAGCAC	::::::::::::::::::::	GUGCUCUCUCUCUUCUGUCAG	Cleavage	cdna chromosome:AGPv4:4:240849637:240853547:-1 gene:Zm00001d053775 gene_biotype:protein_coding transcript_biotype:protein_coding description:Squamosa promoter-binding protein-like (SBP domain) transcription factor family protein [Source:UniProtKB/TrEMBL;Acc:C4JBI6]	1
Cluster_266284	Zm00001d020941_T001	1	-1	1	21	929	949	AUGACAGAAGAGAGAGAGCAC	::::::::::::::::::::	GUGCUCUCUCUCUUCUGUCAA	Cleavage	cdna chromosome:AGPv4:7:137273600:137277139:-1 gene:Zm00001d020941 gene_biotype:protein_coding transcript_biotype:protein_coding description:SBP transcription factor [Source:UniProtKB/TrEMBL;Acc:B4FXD9]	1
Cluster_266284	Zm00001d031451_T001	1	-1	1	21	815	835	AUGACAGAAGAGAGAGAGCAC	::::::::::::::::::::	GUGCUCUCUCUCUUCUGUCAA	Cleavage	cdna chromosome:AGPv4:1:190382866:190386589:-1 gene:Zm00001d031451 gene_biotype:protein_coding transcript_biotype:protein_coding description:Zm00001d031451	1
Cluster_266284	Zm00001d006028_T001	1	-1	1	21	932	952	AUGACAGAAGAGAGAGAGCAC	::::::::::::::::::::	GUGCUCUCUCUCUUCUGUCAA	Cleavage	cdna chromosome:AGPv4:2:195579800:195583642:-1 gene:Zm00001d006028 gene_biotype:protein_coding transcript_biotype:protein_coding description:SBP transcription factor [Source:UniProtKB/TrEMBL;Acc:B4FLF0]	1
Cluster_266284	Zm00001d014698_T006	1	-1	1	21	1196	1216	AUGACAGAAGAGAGAGAGCAC	::::::::::::::::::::	GUGCUCUCUCUCUUCUGUCAG	Cleavage	cdna chromosome:AGPv4:5:59822734:59826361:-1 gene:Zm00001d014698 gene_biotype:protein_coding transcript_biotype:protein_coding description:SBP transcription factor [Source:UniProtKB/TrEMBL;Acc:B6TF72]	1
Cluster_266284	Zm00001d014698_T004	1	-1	1	21	1239	1259	AUGACAGAAGAGAGAGAGCAC	::::::::::::::::::::	GUGCUCUCUCUCUUCUGUCAG	Cleavage	cdna chromosome:AGPv4:5:59822725:59826361:-1 gene:Zm00001d014698 gene_biotype:protein_coding transcript_biotype:protein_coding description:SBP transcription factor [Source:UniProtKB/TrEMBL;Acc:B6TF72]	1
Cluster_266284	Zm00001d052890_T001	1	-1	1	21	1055	1075	AUGACAGAAGAGAGAGAGCAC	::::::::::::::::::::	GUGCUCUCUCUCUUCUGUCAA	Cleavage	cdna chromosome:AGPv4:4:203611347:203615518:-1 gene:Zm00001d052890 gene_biotype:protein_coding transcript_biotype:protein_coding description:Squamosa promoter-binding protein-like (SBP domain) transcription factor family protein [Source:UniProtKB/TrEMBL;Acc:B7ZYE2]	1
Cluster_266284	Zm00001d053890_T006	1	-1	1	21	1088	1108	AUGACAGAAGAGAGAGAGCAC	::::::::::::::::::::	GUGCUCUCUCUCUUCUGUCAA	Cleavage	cdna chromosome:AGPv4:4:243050453:243053390:-1 gene:Zm00001d053890 gene_biotype:protein_coding transcript_biotype:protein_coding description:SBP transcription factor [Source:UniProtKB/TrEMBL;Acc:C0P8B7]	1
Cluster_266284	Zm00001d049822_T001	1	-1	1	21	1202	1222	AUGACAGAAGAGAGAGAGCAC	::::::::::::::::::::	GUGCUCUCUCUCUUCUGUCAG	Cleavage	cdna chromosome:AGPv4:4:46350597:46355118:1 gene:Zm00001d049822 gene_biotype:protein_coding transcript_biotype:protein_coding gene_symbol:TGA1 description:Squamosa promoter binding-like protein [Source:UniProtKB/TrEMBL;Acc:A0A1B1MQA9]	1
Cluster_266284	Zm00001d049824_T002	1	-1	1	21	1208	1228	AUGACAGAAGAGAGAGAGCAC	::::::::::::::::::::	GUGCUCUCUCUCUUCUGUCAG	Cleavage	cdna chromosome:AGPv4:4:46625882:46630722:-1 gene:Zm00001d049824 gene_biotype:protein_coding transcript_biotype:protein_coding description:Squamosa promoter binding-like protein [Source:UniProtKB/TrEMBL;Acc:A0A1B1MQB5]	1
Cluster_266284	Zm00001d053890_T004	1	-1	1	21	1196	1216	AUGACAGAAGAGAGAGAGCAC	::::::::::::::::::::	GUGCUCUCUCUCUUCUGUCAA	Cleavage	cdna chromosome:AGPv4:4:243050437:243053424:-1 gene:Zm00001d053890 gene_biotype:protein_coding transcript_biotype:protein_coding description:SBP transcription factor [Source:UniProtKB/TrEMBL;Acc:C0P8B7]	1
Cluster_266284	Zm00001d015233_T005	1	-1	1	21	1567	1587	AUGACAGAAGAGAGAGAGCAC	::::::::::::::::::::	GUGCUCUCUCUCUUCUGUCAA	Cleavage	cdna chromosome:AGPv4:5:80234233:80238992:1 gene:Zm00001d015233 gene_biotype:protein_coding transcript_biotype:protein_coding description:Zm00001d015233	1
Cluster_266284	Zm00001d015233_T010	1	-1	1	21	1638	1658	AUGACAGAAGAGAGAGAGCAC	::::::::::::::::::::	GUGCUCUCUCUCUUCUGUCAA	Cleavage	cdna chromosome:AGPv4:5:80234450:80238992:1 gene:Zm00001d015233 gene_biotype:protein_coding transcript_biotype:protein_coding description:Zm00001d015233	1
Cluster_266284	Zm00001d053890_T001	1	-1	1	21	1377	1397	AUGACAGAAGAGAGAGAGCAC	::::::::::::::::::::	GUGCUCUCUCUCUUCUGUCAA	Cleavage	cdna chromosome:AGPv4:4:243050411:243052745:-1 gene:Zm00001d053890 gene_biotype:protein_coding transcript_biotype:protein_coding description:SBP transcription factor [Source:UniProtKB/TrEMBL;Acc:C0P8B7]	1
Cluster_266284	Zm00001d015233_T009	1	-1	1	21	1576	1596	AUGACAGAAGAGAGAGAGCAC	::::::::::::::::::::	GUGCUCUCUCUCUUCUGUCAA	Cleavage	cdna chromosome:AGPv4:5:80234269:80239165:1 gene:Zm00001d015233 gene_biotype:protein_coding transcript_biotype:protein_coding description:Zm00001d015233	1
Cluster_266284	Zm00001d014698_T002	1	-1	1	21	1674	1694	AUGACAGAAGAGAGAGAGCAC	::::::::::::::::::::	GUGCUCUCUCUCUUCUGUCAG	Cleavage	cdna chromosome:AGPv4:5:59822722:59827354:-1 gene:Zm00001d014698 gene_biotype:protein_coding transcript_biotype:protein_coding description:SBP transcription factor [Source:UniProtKB/TrEMBL;Acc:B6TF72]	1
Cluster_266284	Zm00001d015233_T008	1	-1	1	21	1561	1581	AUGACAGAAGAGAGAGAGCAC	::::::::::::::::::::	GUGCUCUCUCUCUUCUGUCAA	Cleavage	cdna chromosome:AGPv4:5:80234233:80239340:1 gene:Zm00001d015233 gene_biotype:protein_coding transcript_biotype:protein_coding description:Zm00001d015233	1
Cluster_266284	Zm00001d053890_T008	1	-1	1	21	1628	1648	AUGACAGAAGAGAGAGAGCAC	::::::::::::::::::::	GUGCUCUCUCUCUUCUGUCAA	Cleavage	cdna chromosome:AGPv4:4:243050459:243053429:-1 gene:Zm00001d053890 gene_biotype:protein_coding transcript_biotype:protein_coding description:SBP transcription factor [Source:UniProtKB/TrEMBL;Acc:C0P8B7]	1
Cluster_266284	Zm00001d015233_T002	1	-1	1	21	1738	1758	AUGACAGAAGAGAGAGAGCAC	::::::::::::::::::::	GUGCUCUCUCUCUUCUGUCAA	Cleavage	cdna chromosome:AGPv4:5:80234208:80239200:1 gene:Zm00001d015233 gene_biotype:protein_coding transcript_biotype:protein_coding description:Zm00001d015233	1
Cluster_266284	Zm00001d053890_T002	1	-1	1	21	1615	1635	AUGACAGAAGAGAGAGAGCAC	::::::::::::::::::::	GUGCUCUCUCUCUUCUGUCAA	Cleavage	cdna chromosome:AGPv4:4:243050411:243053429:-1 gene:Zm00001d053890 gene_biotype:protein_coding transcript_biotype:protein_coding description:SBP transcription factor [Source:UniProtKB/TrEMBL;Acc:C0P8B7]	1
Cluster_266284	Zm00001d014698_T001	1	-1	1	21	1889	1909	AUGACAGAAGAGAGAGAGCAC	::::::::::::::::::::	GUGCUCUCUCUCUUCUGUCAG	Cleavage	cdna chromosome:AGPv4:5:59822722:59826489:-1 gene:Zm00001d014698 gene_biotype:protein_coding transcript_biotype:protein_coding description:SBP transcription factor [Source:UniProtKB/TrEMBL;Acc:B6TF72]	1
Cluster_266284	Zm00001d015233_T001	1	-1	1	21	2013	2033	AUGACAGAAGAGAGAGAGCAC	::::::::::::::::::::	GUGCUCUCUCUCUUCUGUCAA	Cleavage	cdna chromosome:AGPv4:5:80234208:80238992:1 gene:Zm00001d015233 gene_biotype:protein_coding transcript_biotype:protein_coding description:Zm00001d015233	1
Cluster_266284	Zm00001d053890_T007	1	-1	1	21	1801	1821	AUGACAGAAGAGAGAGAGCAC	::::::::::::::::::::	GUGCUCUCUCUCUUCUGUCAA	Cleavage	cdna chromosome:AGPv4:4:243050453:243053432:-1 gene:Zm00001d053890 gene_biotype:protein_coding transcript_biotype:protein_coding description:SBP transcription factor [Source:UniProtKB/TrEMBL;Acc:C0P8B7]	1
Cluster_266284	Zm00001d015233_T003	1	-1	1	21	2007	2027	AUGACAGAAGAGAGAGAGCAC	::::::::::::::::::::	GUGCUCUCUCUCUUCUGUCAA	Cleavage	cdna chromosome:AGPv4:5:80234208:80239212:1 gene:Zm00001d015233 gene_biotype:protein_coding transcript_biotype:protein_coding description:Zm00001d015233	1
Cluster_266284	Zm00001d053890_T003	1	-1	1	21	1953	1973	AUGACAGAAGAGAGAGAGCAC	::::::::::::::::::::	GUGCUCUCUCUCUUCUGUCAA	Cleavage	cdna chromosome:AGPv4:4:243050411:243053629:-1 gene:Zm00001d053890 gene_biotype:protein_coding transcript_biotype:protein_coding description:SBP transcription factor [Source:UniProtKB/TrEMBL;Acc:C0P8B7]	1
Cluster_266284	Zm00001d053890_T005	1	-1	1	21	2100	2120	AUGACAGAAGAGAGAGAGCAC	::::::::::::::::::::	GUGCUCUCUCUCUUCUGUCAA	Cleavage	cdna chromosome:AGPv4:4:243050440:243053629:-1 gene:Zm00001d053890 gene_biotype:protein_coding transcript_biotype:protein_coding description:SBP transcription factor [Source:UniProtKB/TrEMBL;Acc:C0P8B7]	1
Cluster_266284	Zm00001d014698_T005	1	-1	1	21	2372	2392	AUGACAGAAGAGAGAGAGCAC	::::::::::::::::::::	GUGCUCUCUCUCUUCUGUCAG	Cleavage	cdna chromosome:AGPv4:5:59822725:59826489:-1 gene:Zm00001d014698 gene_biotype:protein_coding transcript_biotype:protein_coding description:SBP transcription factor [Source:UniProtKB/TrEMBL;Acc:B6TF72]	1
Cluster_266284	Zm00001d015233_T011	1	-1	1	21	2526	2546	AUGACAGAAGAGAGAGAGCAC	::::::::::::::::::::	GUGCUCUCUCUCUUCUGUCAA	Cleavage	cdna chromosome:AGPv4:5:80234450:80239175:1 gene:Zm00001d015233 gene_biotype:protein_coding transcript_biotype:protein_coding description:Zm00001d015233	1
Cluster_266284	Zm00001d014698_T003	1	-1	1	21	2641	2661	AUGACAGAAGAGAGAGAGCAC	::::::::::::::::::::	GUGCUCUCUCUCUUCUGUCAG	Cleavage	cdna chromosome:AGPv4:5:59822722:59827354:-1 gene:Zm00001d014698 gene_biotype:protein_coding transcript_biotype:protein_coding description:SBP transcription factor [Source:UniProtKB/TrEMBL;Acc:B6TF72]	1
Cluster_266284	Zm00001d049824_T001	1	-1	1	21	2772	2792	AUGACAGAAGAGAGAGAGCAC	::::::::::::::::::::	GUGCUCUCUCUCUUCUGUCAG	Cleavage	cdna chromosome:AGPv4:4:46625882:46629695:-1 gene:Zm00001d049824 gene_biotype:protein_coding transcript_biotype:protein_coding description:Squamosa promoter binding-like protein [Source:UniProtKB/TrEMBL;Acc:A0A1B1MQB5]	1
Cluster_266284	Zm00001d015233_T006	1	-1	1	21	3093	3113	AUGACAGAAGAGAGAGAGCAC	::::::::::::::::::::	GUGCUCUCUCUCUUCUGUCAA	Cleavage	cdna chromosome:AGPv4:5:80234233:80239225:1 gene:Zm00001d015233 gene_biotype:protein_coding transcript_biotype:protein_coding description:Zm00001d015233	1
Cluster_266284	Zm00001d015233_T004	1	-1	1	21	3270	3290	AUGACAGAAGAGAGAGAGCAC	::::::::::::::::::::	GUGCUCUCUCUCUUCUGUCAA	Cleavage	cdna chromosome:AGPv4:5:80234208:80239225:1 gene:Zm00001d015233 gene_biotype:protein_coding transcript_biotype:protein_coding description:Zm00001d015233	1
Cluster_266284	Zm00001d015233_T007	1	-1	1	21	3747	3767	AUGACAGAAGAGAGAGAGCAC	::::::::::::::::::::	GUGCUCUCUCUCUUCUGUCAA	Cleavage	cdna chromosome:AGPv4:5:80234233:80239228:1 gene:Zm00001d015233 gene_biotype:protein_coding transcript_biotype:protein_coding description:Zm00001d015233	1
Cluster_266284	Zm00001d015410_T003	1	-1	1	21	150	170	AUGACAGAAGAGAGAGAGCAC	:::::::::::::::::::	AUGCUCUCUCUCUUCUGUCAG	Cleavage	cdna chromosome:AGPv4:5:89051251:89053086:1 gene:Zm00001d015410 gene_biotype:protein_coding transcript_biotype:protein_coding description:SBP transcription factor [Source:UniProtKB/TrEMBL;Acc:B4F8H7]	1
Cluster_266284	Zm00001d015410_T002	1	-1	1	21	840	860	AUGACAGAAGAGAGAGAGCAC	:::::::::::::::::::	AUGCUCUCUCUCUUCUGUCAG	Cleavage	cdna chromosome:AGPv4:5:89049594:89053097:1 gene:Zm00001d015410 gene_biotype:protein_coding transcript_biotype:protein_coding description:SBP transcription factor [Source:UniProtKB/TrEMBL;Acc:B4F8H7]	1
Cluster_266284	Zm00001d015410_T001	1	-1	1	21	1860	1880	AUGACAGAAGAGAGAGAGCAC	:::::::::::::::::::	AUGCUCUCUCUCUUCUGUCAG	Cleavage	cdna chromosome:AGPv4:5:89049594:89053034:1 gene:Zm00001d015410 gene_biotype:protein_coding transcript_biotype:protein_coding description:SBP transcription factor [Source:UniProtKB/TrEMBL;Acc:B4F8H7]	1
Cluster_301132	Zm00001d012544_T001	1	-1	1	21	1357	1377	UUGGACUGAAGGGUGCUCCCU	: ::::: :::::::::::::	AUGGAGCCCCCUUCAGUCCAA	Cleavage	cdna chromosome:AGPv4:8:176420877:176424706:-1 gene:Zm00001d012544 gene_biotype:protein_coding transcript_biotype:protein_coding description:Putative MYB DNA-binding domain superfamily protein isoform 1 [Source:UniProtKB/TrEMBL;Acc:B4FN81]	1
Cluster_308182	Zm00001d009756_T001	1	-1	1	21	785	805	CGCGACAAUUCAGUUUGAAAU	:::::::::::.:::::.:::	AUUUCAAACUGGAUUGUUGCG	Cleavage	cdna chromosome:AGPv4:8:79839422:79844398:-1 gene:Zm00001d009756 gene_biotype:protein_coding transcript_biotype:protein_coding description:Putative casein kinase family protein [Source:UniProtKB/TrEMBL;Acc:K7UTY7]	1
Cluster_308182	Zm00001d017946_T018	1	-1	1	21	4809	4829	CGCGACAAUUCAGUUUGAAAU	:::::::::::::::::.:.:	AUUUCAAACUGAAUUGUUGUG	Cleavage	cdna chromosome:AGPv4:5:210558789:210581441:-1 gene:Zm00001d017946 gene_biotype:protein_coding transcript_biotype:protein_coding description:Zm00001d017946	1
Cluster_308182	Zm00001d017946_T028	1	-1	1	21	5239	5259	CGCGACAAUUCAGUUUGAAAU	:::::::::::::::::.:.:	AUUUCAAACUGAAUUGUUGUG	Cleavage	cdna chromosome:AGPv4:5:210558811:210581396:-1 gene:Zm00001d017946 gene_biotype:protein_coding transcript_biotype:protein_coding description:Zm00001d017946	1
Cluster_312979	Zm00001d050238_T004	1	-1	1	21	947	967	UAGUUUGGGAACCUCAUUUCC	: ::::::::::..:::::::	GAAAAUGAGGUUUUCAAACUA	Cleavage	cdna chromosome:AGPv4:4:75293161:75301659:-1 gene:Zm00001d050238 gene_biotype:protein_coding transcript_biotype:protein_coding description:Zm00001d050238	1
Cluster_312979	Zm00001d050238_T003	1	-1	1	21	1418	1438	UAGUUUGGGAACCUCAUUUCC	: ::::::::::..:::::::	GAAAAUGAGGUUUUCAAACUA	Cleavage	cdna chromosome:AGPv4:4:75293161:75301659:-1 gene:Zm00001d050238 gene_biotype:protein_coding transcript_biotype:protein_coding description:Zm00001d050238	1
Cluster_312979	Zm00001d050238_T014	1	-1	1	21	1864	1884	UAGUUUGGGAACCUCAUUUCC	: ::::::::::..:::::::	GAAAAUGAGGUUUUCAAACUA	Cleavage	cdna chromosome:AGPv4:4:75293431:75297444:-1 gene:Zm00001d050238 gene_biotype:protein_coding transcript_biotype:protein_coding description:Zm00001d050238	1
Cluster_312979	Zm00001d050238_T016	1	-1	1	21	1954	1974	UAGUUUGGGAACCUCAUUUCC	: ::::::::::..:::::::	GAAAAUGAGGUUUUCAAACUA	Cleavage	cdna chromosome:AGPv4:4:75293431:75297444:-1 gene:Zm00001d050238 gene_biotype:protein_coding transcript_biotype:protein_coding description:Zm00001d050238	1
Cluster_312979	Zm00001d050238_T002	1	-1	1	21	1735	1755	UAGUUUGGGAACCUCAUUUCC	: ::::::::::..:::::::	GAAAAUGAGGUUUUCAAACUA	Cleavage	cdna chromosome:AGPv4:4:75293161:75301659:-1 gene:Zm00001d050238 gene_biotype:protein_coding transcript_biotype:protein_coding description:Zm00001d050238	1
Cluster_312979	Zm00001d050238_T015	1	-1	1	21	2014	2034	UAGUUUGGGAACCUCAUUUCC	: ::::::::::..:::::::	GAAAAUGAGGUUUUCAAACUA	Cleavage	cdna chromosome:AGPv4:4:75293431:75297444:-1 gene:Zm00001d050238 gene_biotype:protein_coding transcript_biotype:protein_coding description:Zm00001d050238	1
Cluster_312979	Zm00001d050238_T009	1	-1	1	21	2174	2194	UAGUUUGGGAACCUCAUUUCC	: ::::::::::..:::::::	GAAAAUGAGGUUUUCAAACUA	Cleavage	cdna chromosome:AGPv4:4:75293281:75301585:-1 gene:Zm00001d050238 gene_biotype:protein_coding transcript_biotype:protein_coding description:Zm00001d050238	1
Cluster_312979	Zm00001d050238_T011	1	-1	1	21	2267	2287	UAGUUUGGGAACCUCAUUUCC	: ::::::::::..:::::::	GAAAAUGAGGUUUUCAAACUA	Cleavage	cdna chromosome:AGPv4:4:75293294:75301607:-1 gene:Zm00001d050238 gene_biotype:protein_coding transcript_biotype:protein_coding description:Zm00001d050238	1
Cluster_312979	Zm00001d050238_T010	1	-1	1	21	2560	2580	UAGUUUGGGAACCUCAUUUCC	: ::::::::::..:::::::	GAAAAUGAGGUUUUCAAACUA	Cleavage	cdna chromosome:AGPv4:4:75293281:75301634:-1 gene:Zm00001d050238 gene_biotype:protein_coding transcript_biotype:protein_coding description:Zm00001d050238	1
Cluster_312979	Zm00001d050238_T005	1	-1	1	21	2695	2715	UAGUUUGGGAACCUCAUUUCC	: ::::::::::..:::::::	GAAAAUGAGGUUUUCAAACUA	Cleavage	cdna chromosome:AGPv4:4:75293174:75301548:-1 gene:Zm00001d050238 gene_biotype:protein_coding transcript_biotype:protein_coding description:Zm00001d050238	1
Cluster_312979	Zm00001d050238_T008	1	-1	1	21	3197	3217	UAGUUUGGGAACCUCAUUUCC	: ::::::::::..:::::::	GAAAAUGAGGUUUUCAAACUA	Cleavage	cdna chromosome:AGPv4:4:75293270:75301577:-1 gene:Zm00001d050238 gene_biotype:protein_coding transcript_biotype:protein_coding description:Zm00001d050238	1
Cluster_312979	Zm00001d050238_T013	1	-1	1	21	3695	3715	UAGUUUGGGAACCUCAUUUCC	: ::::::::::..:::::::	GAAAAUGAGGUUUUCAAACUA	Cleavage	cdna chromosome:AGPv4:4:75293404:75301577:-1 gene:Zm00001d050238 gene_biotype:protein_coding transcript_biotype:protein_coding description:Zm00001d050238	1
Cluster_312979	Zm00001d050238_T006	1	-1	1	21	3828	3848	UAGUUUGGGAACCUCAUUUCC	: ::::::::::..:::::::	GAAAAUGAGGUUUUCAAACUA	Cleavage	cdna chromosome:AGPv4:4:75293249:75301601:-1 gene:Zm00001d050238 gene_biotype:protein_coding transcript_biotype:protein_coding description:Zm00001d050238	1
Cluster_312979	Zm00001d050238_T007	1	-1	1	21	3967	3987	UAGUUUGGGAACCUCAUUUCC	: ::::::::::..:::::::	GAAAAUGAGGUUUUCAAACUA	Cleavage	cdna chromosome:AGPv4:4:75293249:75301669:-1 gene:Zm00001d050238 gene_biotype:protein_coding transcript_biotype:protein_coding description:Zm00001d050238	1
Cluster_312979	Zm00001d044188_T029	1	-1	1	21	924	944	UAGUUUGGGAACCUCAUUUCC	::::::::::::::.:.::	AAAAAUGAGGUUCCCAGAUUA	Cleavage	cdna chromosome:AGPv4:3:221434356:221440253:1 gene:Zm00001d044188 gene_biotype:protein_coding transcript_biotype:protein_coding description:Zm00001d044188	1
Cluster_312979	Zm00001d050238_T012	1	-1	1	21	4661	4681	UAGUUUGGGAACCUCAUUUCC	: ::::::::::..:::::::	GAAAAUGAGGUUUUCAAACUA	Cleavage	cdna chromosome:AGPv4:4:75293346:75301427:-1 gene:Zm00001d050238 gene_biotype:protein_coding transcript_biotype:protein_coding description:Zm00001d050238	1
Cluster_312979	Zm00001d045873_T002	1	-1	1	21	1695	1715	UAGUUUGGGAACCUCAUUUCC	:::::.::::::::::.::	AAAAAUGGGGUUCCCAAAUUA	Cleavage	cdna chromosome:AGPv4:9:45038209:45051574:1 gene:Zm00001d045873 gene_biotype:protein_coding transcript_biotype:protein_coding description:Zm00001d045873	1
Cluster_312979	Zm00001d050238_T001	1	-1	1	21	5132	5152	UAGUUUGGGAACCUCAUUUCC	: ::::::::::..:::::::	GAAAAUGAGGUUUUCAAACUA	Cleavage	cdna chromosome:AGPv4:4:75293161:75301427:-1 gene:Zm00001d050238 gene_biotype:protein_coding transcript_biotype:protein_coding description:Zm00001d050238	1
Cluster_312979	Zm00001d031764_T006	1	-1	1	21	1815	1835	UAGUUUGGGAACCUCAUUUCC	:::::.:::::.:::::::	AAAAAUGGGGUUCUCAAACUA	Cleavage	cdna chromosome:AGPv4:1:201106101:201111674:-1 gene:Zm00001d031764 gene_biotype:protein_coding transcript_biotype:protein_coding description:Zm00001d031764	1
Cluster_312979	Zm00001d044188_T015	1	-1	1	21	3352	3372	UAGUUUGGGAACCUCAUUUCC	::::::::::::::.:.::	AAAAAUGAGGUUCCCAGAUUA	Cleavage	cdna chromosome:AGPv4:3:221429625:221440142:1 gene:Zm00001d044188 gene_biotype:protein_coding transcript_biotype:protein_coding description:Zm00001d044188	1
Cluster_312979	Zm00001d014723_T005	1	-1	1	21	4197	4217	UAGUUUGGGAACCUCAUUUCC	:::::.:::::.:::::::	AAAAAUGGGGUUCUCAAACUA	Cleavage	cdna chromosome:AGPv4:5:60590377:60603467:-1 gene:Zm00001d014723 gene_biotype:protein_coding transcript_biotype:protein_coding description:Zm00001d014723	1
Cluster_312979	Zm00001d014723_T003	1	-1	1	21	4212	4232	UAGUUUGGGAACCUCAUUUCC	:::::.:::::.:::::::	AAAAAUGGGGUUCUCAAACUA	Cleavage	cdna chromosome:AGPv4:5:60590272:60603467:-1 gene:Zm00001d014723 gene_biotype:protein_coding transcript_biotype:protein_coding description:Zm00001d014723	1
Cluster_312979	Zm00001d014723_T007	1	-1	1	21	5113	5133	UAGUUUGGGAACCUCAUUUCC	:::::.:::::.:::::::	AAAAAUGGGGUUCUCAAACUA	Cleavage	cdna chromosome:AGPv4:5:60590438:60603190:-1 gene:Zm00001d014723 gene_biotype:protein_coding transcript_biotype:protein_coding description:Zm00001d014723	1
Cluster_312979	Zm00001d014723_T001	1	-1	1	21	5128	5148	UAGUUUGGGAACCUCAUUUCC	:::::.:::::.:::::::	AAAAAUGGGGUUCUCAAACUA	Cleavage	cdna chromosome:AGPv4:5:60590272:60603190:-1 gene:Zm00001d014723 gene_biotype:protein_coding transcript_biotype:protein_coding description:Zm00001d014723	1
Cluster_312979	Zm00001d053127_T002	1	-1	1	21	2741	2761	UAGUUUGGGAACCUCAUUUCC	::::::::::..:::::::	AAAAAUGAGGUUUUCAAACUA	Cleavage	cdna chromosome:AGPv4:4:214702095:214710403:1 gene:Zm00001d053127 gene_biotype:protein_coding transcript_biotype:protein_coding description:Acyl CoA synthetase [Source:UniProtKB/TrEMBL;Acc:B6SYY5]	1
Cluster_312979	Zm00001d053127_T001	1	-1	1	21	2798	2818	UAGUUUGGGAACCUCAUUUCC	::::::::::..:::::::	AAAAAUGAGGUUUUCAAACUA	Cleavage	cdna chromosome:AGPv4:4:214702095:214710403:1 gene:Zm00001d053127 gene_biotype:protein_coding transcript_biotype:protein_coding description:Acyl CoA synthetase [Source:UniProtKB/TrEMBL;Acc:B6SYY5]	1
Cluster_312979	Zm00001d014723_T004	1	-1	1	21	5614	5634	UAGUUUGGGAACCUCAUUUCC	:::::.:::::.:::::::	AAAAAUGGGGUUCUCAAACUA	Cleavage	cdna chromosome:AGPv4:5:60590281:60603415:-1 gene:Zm00001d014723 gene_biotype:protein_coding transcript_biotype:protein_coding description:Zm00001d014723	1
Cluster_312979	Zm00001d014723_T002	1	-1	1	21	5639	5659	UAGUUUGGGAACCUCAUUUCC	:::::.:::::.:::::::	AAAAAUGGGGUUCUCAAACUA	Cleavage	cdna chromosome:AGPv4:5:60590272:60603419:-1 gene:Zm00001d014723 gene_biotype:protein_coding transcript_biotype:protein_coding description:Zm00001d014723	1
Cluster_312979	Zm00001d044188_T028	1	-1	1	21	5176	5196	UAGUUUGGGAACCUCAUUUCC	::::::::::::::.:.::	AAAAAUGAGGUUCCCAGAUUA	Cleavage	cdna chromosome:AGPv4:3:221433556:221440186:1 gene:Zm00001d044188 gene_biotype:protein_coding transcript_biotype:protein_coding description:Zm00001d044188	1
Cluster_312979	Zm00001d044188_T027	1	-1	1	21	6105	6125	UAGUUUGGGAACCUCAUUUCC	::::::::::::::.:.::	AAAAAUGAGGUUCCCAGAUUA	Cleavage	cdna chromosome:AGPv4:3:221431981:221440248:1 gene:Zm00001d044188 gene_biotype:protein_coding transcript_biotype:protein_coding description:Zm00001d044188	1
Cluster_312979	Zm00001d049865_T001	1	-1	1	21	797	817	UAGUUUGGGAACCUCAUUUCC	::::: :::::::::::::	AAAAAUGUGGUUCCCAAACUA	Cleavage	cdna chromosome:AGPv4:4:49255162:49256263:1 gene:Zm00001d049865 gene_biotype:protein_coding transcript_biotype:protein_coding description:CASP-like protein [Source:UniProtKB/TrEMBL;Acc:K7UCQ1]	1
Cluster_312979	Zm00001d009676_T011	1	-1	1	21	1428	1448	UAGUUUGGGAACCUCAUUUCC	: ::::: :::::::::::::	GAAAAUGUGGUUCCCAAACUA	Cleavage	cdna chromosome:AGPv4:8:75407762:75411807:1 gene:Zm00001d009676 gene_biotype:protein_coding transcript_biotype:protein_coding description:Zm00001d009676	1
Cluster_312979	Zm00001d018466_T001	1	-1	1	21	1203	1223	UAGUUUGGGAACCUCAUUUCC	: ::::: :::::::::::::	GAAAAUGUGGUUCCCAAACUA	Cleavage	cdna chromosome:AGPv4:5:221335367:221341417:1 gene:Zm00001d018466 gene_biotype:protein_coding transcript_biotype:protein_coding description:Zm00001d018466	1
Cluster_312979	Zm00001d018466_T002	1	-1	1	21	1203	1223	UAGUUUGGGAACCUCAUUUCC	: ::::: :::::::::::::	GAAAAUGUGGUUCCCAAACUA	Cleavage	cdna chromosome:AGPv4:5:221335367:221341417:1 gene:Zm00001d018466 gene_biotype:protein_coding transcript_biotype:protein_coding description:Zm00001d018466	1
Cluster_312979	Zm00001d018466_T003	1	-1	1	21	1157	1177	UAGUUUGGGAACCUCAUUUCC	: ::::: :::::::::::::	GAAAAUGUGGUUCCCAAACUA	Cleavage	cdna chromosome:AGPv4:5:221335413:221341396:1 gene:Zm00001d018466 gene_biotype:protein_coding transcript_biotype:protein_coding description:Zm00001d018466	1
Cluster_312979	Zm00001d009676_T004	1	-1	1	21	2370	2390	UAGUUUGGGAACCUCAUUUCC	: ::::: :::::::::::::	GAAAAUGUGGUUCCCAAACUA	Cleavage	cdna chromosome:AGPv4:8:75406726:75411822:1 gene:Zm00001d009676 gene_biotype:protein_coding transcript_biotype:protein_coding description:Zm00001d009676	1
Cluster_312979	Zm00001d009676_T007	1	-1	1	21	2394	2414	UAGUUUGGGAACCUCAUUUCC	: ::::: :::::::::::::	GAAAAUGUGGUUCCCAAACUA	Cleavage	cdna chromosome:AGPv4:8:75406796:75411826:1 gene:Zm00001d009676 gene_biotype:protein_coding transcript_biotype:protein_coding description:Zm00001d009676	1
Cluster_312979	Zm00001d009676_T008	1	-1	1	21	2226	2246	UAGUUUGGGAACCUCAUUUCC	: ::::: :::::::::::::	GAAAAUGUGGUUCCCAAACUA	Cleavage	cdna chromosome:AGPv4:8:75406881:75412739:1 gene:Zm00001d009676 gene_biotype:protein_coding transcript_biotype:protein_coding description:Zm00001d009676	1
Cluster_312979	Zm00001d043009_T001	1	-1	1	21	1783	1803	UAGUUUGGGAACCUCAUUUCC	: ::::: :::::::::::::	GAAAAUGUGGUUCCCAAACUA	Cleavage	cdna chromosome:AGPv4:3:186342199:186347672:-1 gene:Zm00001d043009 gene_biotype:protein_coding transcript_biotype:protein_coding description:Thioredoxin family protein [Source:UniProtKB/TrEMBL;Acc:B6TC88]	2
Cluster_312979	Zm00001d049380_T011	1	-1	1	21	298	318	UAGUUUGGGAACCUCAUUUCC	::::: :::::::::::::	AAAAAUGUGGUUCCCAAACUA	Cleavage	cdna chromosome:AGPv4:4:28422658:28429865:1 gene:Zm00001d049380 gene_biotype:protein_coding transcript_biotype:protein_coding description:Zm00001d049380	1
Cluster_312979	Zm00001d009676_T006	1	-1	1	21	3261	3281	UAGUUUGGGAACCUCAUUUCC	: ::::: :::::::::::::	GAAAAUGUGGUUCCCAAACUA	Cleavage	cdna chromosome:AGPv4:8:75406785:75412741:1 gene:Zm00001d009676 gene_biotype:protein_coding transcript_biotype:protein_coding description:Zm00001d009676	1
Cluster_312979	Zm00001d017050_T012	1	-1	1	21	4359	4379	UAGUUUGGGAACCUCAUUUCC	: ::::: :::::::::::::	GAAAAUGUGGUUCCCAAACUA	Cleavage	cdna chromosome:AGPv4:5:183929282:183936053:1 gene:Zm00001d017050 gene_biotype:protein_coding transcript_biotype:protein_coding description:Zm00001d017050	1
Cluster_312979	Zm00001d017050_T003	1	-1	1	21	4554	4574	UAGUUUGGGAACCUCAUUUCC	: ::::: :::::::::::::	GAAAAUGUGGUUCCCAAACUA	Cleavage	cdna chromosome:AGPv4:5:183927388:183936053:1 gene:Zm00001d017050 gene_biotype:protein_coding transcript_biotype:protein_coding description:Zm00001d017050	1
Cluster_312979	Zm00001d049380_T006	1	-1	1	21	699	719	UAGUUUGGGAACCUCAUUUCC	::::: :::::::::::::	AAAAAUGUGGUUCCCAAACUA	Cleavage	cdna chromosome:AGPv4:4:28422184:28429934:1 gene:Zm00001d049380 gene_biotype:protein_coding transcript_biotype:protein_coding description:Zm00001d049380	1
Cluster_328824	Zm00001d035873_T001	1	-1	1	21	168	188	UGAUUGAGCCGUGCCAAUAUC	:::::::::.:::::::::.:	GAUAUUGGCGCGGCUCAAUUA	Cleavage	cdna chromosome:AGPv4:6:58019428:58020376:-1 gene:Zm00001d035873 gene_biotype:protein_coding transcript_biotype:protein_coding description:Zm00001d035873	1
Cluster_328824	Zm00001d027569_T001	1	-1	1	21	176	196	UGAUUGAGCCGUGCCAAUAUC	:::::::::.:::::::::.:	GAUAUUGGCGCGGCUCAAUUA	Cleavage	cdna chromosome:AGPv4:1:8246625:8247566:1 gene:Zm00001d027569 gene_biotype:protein_coding transcript_biotype:protein_coding description:Zm00001d027569	1
Cluster_328824	Zm00001d029855_T001	1	-1	1	21	906	926	UGAUUGAGCCGUGCCAAUAUC	:::::::::.:::::::::.:	GAUAUUGGCGCGGCUCAAUUA	Cleavage	cdna chromosome:AGPv4:1:90443929:90445866:-1 gene:Zm00001d029855 gene_biotype:protein_coding transcript_biotype:protein_coding description:GRAS transcription factor [Source:UniProtKB/TrEMBL;Acc:A0A060D6K6]	1
Cluster_355979	Zm00001d049165_T001	1	-1	1	20	907	926	UGACAGAAGAGAGUGAGCAC	:::::: :::::::::::::	GUGCUCUCUCUCUUCUGUCA	Cleavage	cdna chromosome:AGPv4:4:18638440:18650497:1 gene:Zm00001d049165 gene_biotype:protein_coding transcript_biotype:protein_coding description:SBP transcription factor [Source:UniProtKB/TrEMBL;Acc:C0P8S5]	1
Cluster_355979	Zm00001d049165_T002	1	-1	1	20	937	956	UGACAGAAGAGAGUGAGCAC	:::::: :::::::::::::	GUGCUCUCUCUCUUCUGUCA	Cleavage	cdna chromosome:AGPv4:4:18638637:18650497:1 gene:Zm00001d049165 gene_biotype:protein_coding transcript_biotype:protein_coding description:SBP transcription factor [Source:UniProtKB/TrEMBL;Acc:C0P8S5]	1
Cluster_355979	Zm00001d012015_T001	1	-1	1	20	788	807	UGACAGAAGAGAGUGAGCAC	:::::: :::::::::::::	GUGCUCUCUCUCUUCUGUCA	Cleavage	cdna chromosome:AGPv4:8:166514041:166517345:-1 gene:Zm00001d012015 gene_biotype:protein_coding transcript_biotype:protein_coding description:Zm00001d012015	1
Cluster_355979	Zm00001d026175_T001	1	-1	1	20	756	775	UGACAGAAGAGAGUGAGCAC	:::::: :::::::::::::	GUGCUCUCUCUCUUCUGUCA	Cleavage	cdna chromosome:AGPv4:10:140333912:140336785:-1 gene:Zm00001d026175 gene_biotype:protein_coding transcript_biotype:protein_coding description:Zm00001d026175	1
Cluster_355979	Zm00001d042319_T001	1	-1	1	20	836	855	UGACAGAAGAGAGUGAGCAC	:::::: :::::::::::::	GUGCUCUCUCUCUUCUGUCA	Cleavage	cdna chromosome:AGPv4:3:161006234:161009799:-1 gene:Zm00001d042319 gene_biotype:protein_coding transcript_biotype:protein_coding description:Zm00001d042319	1
Cluster_355979	Zm00001d053775_T001	1	-1	1	20	850	869	UGACAGAAGAGAGUGAGCAC	:::::: :::::::::::::	GUGCUCUCUCUCUUCUGUCA	Cleavage	cdna chromosome:AGPv4:4:240849637:240853547:-1 gene:Zm00001d053775 gene_biotype:protein_coding transcript_biotype:protein_coding description:Squamosa promoter-binding protein-like (SBP domain) transcription factor family protein [Source:UniProtKB/TrEMBL;Acc:C4JBI6]	1
Cluster_355979	Zm00001d020941_T001	1	-1	1	20	929	948	UGACAGAAGAGAGUGAGCAC	:::::: :::::::::::::	GUGCUCUCUCUCUUCUGUCA	Cleavage	cdna chromosome:AGPv4:7:137273600:137277139:-1 gene:Zm00001d020941 gene_biotype:protein_coding transcript_biotype:protein_coding description:SBP transcription factor [Source:UniProtKB/TrEMBL;Acc:B4FXD9]	1
Cluster_355979	Zm00001d031451_T001	1	-1	1	20	815	834	UGACAGAAGAGAGUGAGCAC	:::::: :::::::::::::	GUGCUCUCUCUCUUCUGUCA	Cleavage	cdna chromosome:AGPv4:1:190382866:190386589:-1 gene:Zm00001d031451 gene_biotype:protein_coding transcript_biotype:protein_coding description:Zm00001d031451	1
Cluster_355979	Zm00001d006028_T001	1	-1	1	20	932	951	UGACAGAAGAGAGUGAGCAC	:::::: :::::::::::::	GUGCUCUCUCUCUUCUGUCA	Cleavage	cdna chromosome:AGPv4:2:195579800:195583642:-1 gene:Zm00001d006028 gene_biotype:protein_coding transcript_biotype:protein_coding description:SBP transcription factor [Source:UniProtKB/TrEMBL;Acc:B4FLF0]	1
Cluster_355979	Zm00001d014698_T006	1	-1	1	20	1196	1215	UGACAGAAGAGAGUGAGCAC	:::::: :::::::::::::	GUGCUCUCUCUCUUCUGUCA	Cleavage	cdna chromosome:AGPv4:5:59822734:59826361:-1 gene:Zm00001d014698 gene_biotype:protein_coding transcript_biotype:protein_coding description:SBP transcription factor [Source:UniProtKB/TrEMBL;Acc:B6TF72]	1
Cluster_355979	Zm00001d014698_T004	1	-1	1	20	1239	1258	UGACAGAAGAGAGUGAGCAC	:::::: :::::::::::::	GUGCUCUCUCUCUUCUGUCA	Cleavage	cdna chromosome:AGPv4:5:59822725:59826361:-1 gene:Zm00001d014698 gene_biotype:protein_coding transcript_biotype:protein_coding description:SBP transcription factor [Source:UniProtKB/TrEMBL;Acc:B6TF72]	1
Cluster_355979	Zm00001d052890_T001	1	-1	1	20	1055	1074	UGACAGAAGAGAGUGAGCAC	:::::: :::::::::::::	GUGCUCUCUCUCUUCUGUCA	Cleavage	cdna chromosome:AGPv4:4:203611347:203615518:-1 gene:Zm00001d052890 gene_biotype:protein_coding transcript_biotype:protein_coding description:Squamosa promoter-binding protein-like (SBP domain) transcription factor family protein [Source:UniProtKB/TrEMBL;Acc:B7ZYE2]	1
Cluster_355979	Zm00001d053890_T006	1	-1	1	20	1088	1107	UGACAGAAGAGAGUGAGCAC	:::::: :::::::::::::	GUGCUCUCUCUCUUCUGUCA	Cleavage	cdna chromosome:AGPv4:4:243050453:243053390:-1 gene:Zm00001d053890 gene_biotype:protein_coding transcript_biotype:protein_coding description:SBP transcription factor [Source:UniProtKB/TrEMBL;Acc:C0P8B7]	1
Cluster_355979	Zm00001d049822_T001	1	-1	1	20	1202	1221	UGACAGAAGAGAGUGAGCAC	:::::: :::::::::::::	GUGCUCUCUCUCUUCUGUCA	Cleavage	cdna chromosome:AGPv4:4:46350597:46355118:1 gene:Zm00001d049822 gene_biotype:protein_coding transcript_biotype:protein_coding gene_symbol:TGA1 description:Squamosa promoter binding-like protein [Source:UniProtKB/TrEMBL;Acc:A0A1B1MQA9]	1
Cluster_355979	Zm00001d021056_T001	1	-1	1	20	1022	1041	UGACAGAAGAGAGUGAGCAC	:::::: :::::::::::::	GUGCUCUCUCUCUUCUGUCA	Cleavage	cdna chromosome:AGPv4:7:141662438:141666340:1 gene:Zm00001d021056 gene_biotype:protein_coding transcript_biotype:protein_coding description:Zm00001d021056	1
Cluster_355979	Zm00001d049824_T002	1	-1	1	20	1208	1227	UGACAGAAGAGAGUGAGCAC	:::::: :::::::::::::	GUGCUCUCUCUCUUCUGUCA	Cleavage	cdna chromosome:AGPv4:4:46625882:46630722:-1 gene:Zm00001d049824 gene_biotype:protein_coding transcript_biotype:protein_coding description:Squamosa promoter binding-like protein [Source:UniProtKB/TrEMBL;Acc:A0A1B1MQB5]	1
Cluster_355979	Zm00001d053890_T004	1	-1	1	20	1196	1215	UGACAGAAGAGAGUGAGCAC	:::::: :::::::::::::	GUGCUCUCUCUCUUCUGUCA	Cleavage	cdna chromosome:AGPv4:4:243050437:243053424:-1 gene:Zm00001d053890 gene_biotype:protein_coding transcript_biotype:protein_coding description:SBP transcription factor [Source:UniProtKB/TrEMBL;Acc:C0P8B7]	1
Cluster_355979	Zm00001d015233_T005	1	-1	1	20	1567	1586	UGACAGAAGAGAGUGAGCAC	:::::: :::::::::::::	GUGCUCUCUCUCUUCUGUCA	Cleavage	cdna chromosome:AGPv4:5:80234233:80238992:1 gene:Zm00001d015233 gene_biotype:protein_coding transcript_biotype:protein_coding description:Zm00001d015233	1
Cluster_355979	Zm00001d015233_T010	1	-1	1	20	1638	1657	UGACAGAAGAGAGUGAGCAC	:::::: :::::::::::::	GUGCUCUCUCUCUUCUGUCA	Cleavage	cdna chromosome:AGPv4:5:80234450:80238992:1 gene:Zm00001d015233 gene_biotype:protein_coding transcript_biotype:protein_coding description:Zm00001d015233	1
Cluster_355979	Zm00001d053890_T001	1	-1	1	20	1377	1396	UGACAGAAGAGAGUGAGCAC	:::::: :::::::::::::	GUGCUCUCUCUCUUCUGUCA	Cleavage	cdna chromosome:AGPv4:4:243050411:243052745:-1 gene:Zm00001d053890 gene_biotype:protein_coding transcript_biotype:protein_coding description:SBP transcription factor [Source:UniProtKB/TrEMBL;Acc:C0P8B7]	1
Cluster_355979	Zm00001d015233_T009	1	-1	1	20	1576	1595	UGACAGAAGAGAGUGAGCAC	:::::: :::::::::::::	GUGCUCUCUCUCUUCUGUCA	Cleavage	cdna chromosome:AGPv4:5:80234269:80239165:1 gene:Zm00001d015233 gene_biotype:protein_coding transcript_biotype:protein_coding description:Zm00001d015233	1
Cluster_355979	Zm00001d006091_T001	1	-1	1	20	1544	1563	UGACAGAAGAGAGUGAGCAC	:::::: :::::::::::::	GUGCUCUCUCUCUUCUGUCA	Cleavage	cdna chromosome:AGPv4:2:197898982:197903861:1 gene:Zm00001d006091 gene_biotype:protein_coding transcript_biotype:protein_coding description:Zm00001d006091	1
Cluster_355979	Zm00001d014698_T002	1	-1	1	20	1674	1693	UGACAGAAGAGAGUGAGCAC	:::::: :::::::::::::	GUGCUCUCUCUCUUCUGUCA	Cleavage	cdna chromosome:AGPv4:5:59822722:59827354:-1 gene:Zm00001d014698 gene_biotype:protein_coding transcript_biotype:protein_coding description:SBP transcription factor [Source:UniProtKB/TrEMBL;Acc:B6TF72]	1
Cluster_355979	Zm00001d015233_T008	1	-1	1	20	1561	1580	UGACAGAAGAGAGUGAGCAC	:::::: :::::::::::::	GUGCUCUCUCUCUUCUGUCA	Cleavage	cdna chromosome:AGPv4:5:80234233:80239340:1 gene:Zm00001d015233 gene_biotype:protein_coding transcript_biotype:protein_coding description:Zm00001d015233	1
Cluster_355979	Zm00001d053890_T008	1	-1	1	20	1628	1647	UGACAGAAGAGAGUGAGCAC	:::::: :::::::::::::	GUGCUCUCUCUCUUCUGUCA	Cleavage	cdna chromosome:AGPv4:4:243050459:243053429:-1 gene:Zm00001d053890 gene_biotype:protein_coding transcript_biotype:protein_coding description:SBP transcription factor [Source:UniProtKB/TrEMBL;Acc:C0P8B7]	1
Cluster_355979	Zm00001d015233_T002	1	-1	1	20	1738	1757	UGACAGAAGAGAGUGAGCAC	:::::: :::::::::::::	GUGCUCUCUCUCUUCUGUCA	Cleavage	cdna chromosome:AGPv4:5:80234208:80239200:1 gene:Zm00001d015233 gene_biotype:protein_coding transcript_biotype:protein_coding description:Zm00001d015233	1
Cluster_355979	Zm00001d053890_T002	1	-1	1	20	1615	1634	UGACAGAAGAGAGUGAGCAC	:::::: :::::::::::::	GUGCUCUCUCUCUUCUGUCA	Cleavage	cdna chromosome:AGPv4:4:243050411:243053429:-1 gene:Zm00001d053890 gene_biotype:protein_coding transcript_biotype:protein_coding description:SBP transcription factor [Source:UniProtKB/TrEMBL;Acc:C0P8B7]	1
Cluster_355979	Zm00001d014698_T001	1	-1	1	20	1889	1908	UGACAGAAGAGAGUGAGCAC	:::::: :::::::::::::	GUGCUCUCUCUCUUCUGUCA	Cleavage	cdna chromosome:AGPv4:5:59822722:59826489:-1 gene:Zm00001d014698 gene_biotype:protein_coding transcript_biotype:protein_coding description:SBP transcription factor [Source:UniProtKB/TrEMBL;Acc:B6TF72]	1
Cluster_355979	Zm00001d015233_T001	1	-1	1	20	2013	2032	UGACAGAAGAGAGUGAGCAC	:::::: :::::::::::::	GUGCUCUCUCUCUUCUGUCA	Cleavage	cdna chromosome:AGPv4:5:80234208:80238992:1 gene:Zm00001d015233 gene_biotype:protein_coding transcript_biotype:protein_coding description:Zm00001d015233	1
Cluster_355979	Zm00001d053890_T007	1	-1	1	20	1801	1820	UGACAGAAGAGAGUGAGCAC	:::::: :::::::::::::	GUGCUCUCUCUCUUCUGUCA	Cleavage	cdna chromosome:AGPv4:4:243050453:243053432:-1 gene:Zm00001d053890 gene_biotype:protein_coding transcript_biotype:protein_coding description:SBP transcription factor [Source:UniProtKB/TrEMBL;Acc:C0P8B7]	1
Cluster_355979	Zm00001d015233_T003	1	-1	1	20	2007	2026	UGACAGAAGAGAGUGAGCAC	:::::: :::::::::::::	GUGCUCUCUCUCUUCUGUCA	Cleavage	cdna chromosome:AGPv4:5:80234208:80239212:1 gene:Zm00001d015233 gene_biotype:protein_coding transcript_biotype:protein_coding description:Zm00001d015233	1
Cluster_355979	Zm00001d053890_T003	1	-1	1	20	1953	1972	UGACAGAAGAGAGUGAGCAC	:::::: :::::::::::::	GUGCUCUCUCUCUUCUGUCA	Cleavage	cdna chromosome:AGPv4:4:243050411:243053629:-1 gene:Zm00001d053890 gene_biotype:protein_coding transcript_biotype:protein_coding description:SBP transcription factor [Source:UniProtKB/TrEMBL;Acc:C0P8B7]	1
Cluster_355979	Zm00001d053890_T005	1	-1	1	20	2100	2119	UGACAGAAGAGAGUGAGCAC	:::::: :::::::::::::	GUGCUCUCUCUCUUCUGUCA	Cleavage	cdna chromosome:AGPv4:4:243050440:243053629:-1 gene:Zm00001d053890 gene_biotype:protein_coding transcript_biotype:protein_coding description:SBP transcription factor [Source:UniProtKB/TrEMBL;Acc:C0P8B7]	1
Cluster_355979	Zm00001d014698_T005	1	-1	1	20	2372	2391	UGACAGAAGAGAGUGAGCAC	:::::: :::::::::::::	GUGCUCUCUCUCUUCUGUCA	Cleavage	cdna chromosome:AGPv4:5:59822725:59826489:-1 gene:Zm00001d014698 gene_biotype:protein_coding transcript_biotype:protein_coding description:SBP transcription factor [Source:UniProtKB/TrEMBL;Acc:B6TF72]	1
Cluster_355979	Zm00001d015233_T011	1	-1	1	20	2526	2545	UGACAGAAGAGAGUGAGCAC	:::::: :::::::::::::	GUGCUCUCUCUCUUCUGUCA	Cleavage	cdna chromosome:AGPv4:5:80234450:80239175:1 gene:Zm00001d015233 gene_biotype:protein_coding transcript_biotype:protein_coding description:Zm00001d015233	1
Cluster_355979	Zm00001d014698_T003	1	-1	1	20	2641	2660	UGACAGAAGAGAGUGAGCAC	:::::: :::::::::::::	GUGCUCUCUCUCUUCUGUCA	Cleavage	cdna chromosome:AGPv4:5:59822722:59827354:-1 gene:Zm00001d014698 gene_biotype:protein_coding transcript_biotype:protein_coding description:SBP transcription factor [Source:UniProtKB/TrEMBL;Acc:B6TF72]	1
Cluster_355979	Zm00001d049824_T001	1	-1	1	20	2772	2791	UGACAGAAGAGAGUGAGCAC	:::::: :::::::::::::	GUGCUCUCUCUCUUCUGUCA	Cleavage	cdna chromosome:AGPv4:4:46625882:46629695:-1 gene:Zm00001d049824 gene_biotype:protein_coding transcript_biotype:protein_coding description:Squamosa promoter binding-like protein [Source:UniProtKB/TrEMBL;Acc:A0A1B1MQB5]	1
Cluster_355979	Zm00001d015233_T006	1	-1	1	20	3093	3112	UGACAGAAGAGAGUGAGCAC	:::::: :::::::::::::	GUGCUCUCUCUCUUCUGUCA	Cleavage	cdna chromosome:AGPv4:5:80234233:80239225:1 gene:Zm00001d015233 gene_biotype:protein_coding transcript_biotype:protein_coding description:Zm00001d015233	1
Cluster_355979	Zm00001d015233_T004	1	-1	1	20	3270	3289	UGACAGAAGAGAGUGAGCAC	:::::: :::::::::::::	GUGCUCUCUCUCUUCUGUCA	Cleavage	cdna chromosome:AGPv4:5:80234208:80239225:1 gene:Zm00001d015233 gene_biotype:protein_coding transcript_biotype:protein_coding description:Zm00001d015233	1
Cluster_355979	Zm00001d015233_T007	1	-1	1	20	3747	3766	UGACAGAAGAGAGUGAGCAC	:::::: :::::::::::::	GUGCUCUCUCUCUUCUGUCA	Cleavage	cdna chromosome:AGPv4:5:80234233:80239228:1 gene:Zm00001d015233 gene_biotype:protein_coding transcript_biotype:protein_coding description:Zm00001d015233	1
Cluster_355979	Zm00001d021573_T002	1	-1	1	20	314	333	UGACAGAAGAGAGUGAGCAC	::::: :::::::::::::	AUGCUCUCUCUCUUCUGUCA	Cleavage	cdna chromosome:AGPv4:7:156465481:156466317:-1 gene:Zm00001d021573 gene_biotype:protein_coding transcript_biotype:protein_coding description:Zm00001d021573	1
Cluster_355979	Zm00001d015410_T003	1	-1	1	20	150	169	UGACAGAAGAGAGUGAGCAC	::::: :::::::::::::	AUGCUCUCUCUCUUCUGUCA	Cleavage	cdna chromosome:AGPv4:5:89051251:89053086:1 gene:Zm00001d015410 gene_biotype:protein_coding transcript_biotype:protein_coding description:SBP transcription factor [Source:UniProtKB/TrEMBL;Acc:B4F8H7]	1
Cluster_355979	Zm00001d006451_T001	1	-1	1	20	769	788	UGACAGAAGAGAGUGAGCAC	::::: :::::::::::::	AUGCUCUCUCUCUUCUGUCA	Cleavage	cdna chromosome:AGPv4:2:208544401:208546453:-1 gene:Zm00001d006451 gene_biotype:protein_coding transcript_biotype:protein_coding description:Zm00001d006451	1
Cluster_355979	Zm00001d021573_T001	1	-1	1	20	724	743	UGACAGAAGAGAGUGAGCAC	::::: :::::::::::::	AUGCUCUCUCUCUUCUGUCA	Cleavage	cdna chromosome:AGPv4:7:156465329:156466981:-1 gene:Zm00001d021573 gene_biotype:protein_coding transcript_biotype:protein_coding description:Zm00001d021573	1
Cluster_355979	Zm00001d015410_T002	1	-1	1	20	840	859	UGACAGAAGAGAGUGAGCAC	::::: :::::::::::::	AUGCUCUCUCUCUUCUGUCA	Cleavage	cdna chromosome:AGPv4:5:89049594:89053097:1 gene:Zm00001d015410 gene_biotype:protein_coding transcript_biotype:protein_coding description:SBP transcription factor [Source:UniProtKB/TrEMBL;Acc:B4F8H7]	1
Cluster_355979	Zm00001d015410_T001	1	-1	1	20	1860	1879	UGACAGAAGAGAGUGAGCAC	::::: :::::::::::::	AUGCUCUCUCUCUUCUGUCA	Cleavage	cdna chromosome:AGPv4:5:89049594:89053034:1 gene:Zm00001d015410 gene_biotype:protein_coding transcript_biotype:protein_coding description:SBP transcription factor [Source:UniProtKB/TrEMBL;Acc:B4F8H7]	1
Cluster_3815	Zm00001d041489_T005	1	-1	1	21	2008	2028	UCGGACCAGGCUUCAUUCCCC	::.:::::::::::::::.	UUGGGAUGAAGCCUGGUCCGG	Cleavage	cdna chromosome:AGPv4:3:123607210:123613655:-1 gene:Zm00001d041489 gene_biotype:protein_coding transcript_biotype:protein_coding description:Zm00001d041489	1
Cluster_3815	Zm00001d048527_T004	1	-1	1	21	1485	1505	UCGGACCAGGCUUCAUUCCCC	::.:::::::::::::::.	CUGGGAUGAAGCCUGGUCCGG	Cleavage	cdna chromosome:AGPv4:9:157815873:157824341:-1 gene:Zm00001d048527 gene_biotype:protein_coding transcript_biotype:protein_coding description:Zm00001d048527	1
Cluster_3815	Zm00001d027317_T003	1	-1	1	21	1383	1403	UCGGACCAGGCUUCAUUCCCC	::.:::::::::::::::.	CUGGGAUGAAGCCUGGUCCGG	Cleavage	cdna chromosome:AGPv4:1:2818955:2826611:1 gene:Zm00001d027317 gene_biotype:protein_coding transcript_biotype:protein_coding description:Zm00001d027317	1
Cluster_3815	Zm00001d027317_T004	1	-1	1	21	1383	1403	UCGGACCAGGCUUCAUUCCCC	::.:::::::::::::::.	CUGGGAUGAAGCCUGGUCCGG	Cleavage	cdna chromosome:AGPv4:1:2818955:2826611:1 gene:Zm00001d027317 gene_biotype:protein_coding transcript_biotype:protein_coding description:Zm00001d027317	1
Cluster_3815	Zm00001d027317_T027	1	-1	1	21	904	924	UCGGACCAGGCUUCAUUCCCC	::.:::::::::::::::.	CUGGGAUGAAGCCUGGUCCGG	Cleavage	cdna chromosome:AGPv4:1:2819486:2826506:1 gene:Zm00001d027317 gene_biotype:protein_coding transcript_biotype:protein_coding description:Zm00001d027317	1
Cluster_3815	Zm00001d048527_T027	1	-1	1	21	914	934	UCGGACCAGGCUUCAUUCCCC	::.:::::::::::::::.	CUGGGAUGAAGCCUGGUCCGG	Cleavage	cdna chromosome:AGPv4:9:157816147:157823843:-1 gene:Zm00001d048527 gene_biotype:protein_coding transcript_biotype:protein_coding description:Zm00001d048527	1
Cluster_3815	Zm00001d048527_T011	1	-1	1	21	1047	1067	UCGGACCAGGCUUCAUUCCCC	::.:::::::::::::::.	CUGGGAUGAAGCCUGGUCCGG	Cleavage	cdna chromosome:AGPv4:9:157816035:157823903:-1 gene:Zm00001d048527 gene_biotype:protein_coding transcript_biotype:protein_coding description:Zm00001d048527	1
Cluster_3815	Zm00001d048527_T019	1	-1	1	21	1213	1233	UCGGACCAGGCUUCAUUCCCC	::.:::::::::::::::.	CUGGGAUGAAGCCUGGUCCGG	Cleavage	cdna chromosome:AGPv4:9:157816062:157824069:-1 gene:Zm00001d048527 gene_biotype:protein_coding transcript_biotype:protein_coding description:Zm00001d048527	1
Cluster_3815	Zm00001d048527_T034	1	-1	1	21	1485	1505	UCGGACCAGGCUUCAUUCCCC	::.:::::::::::::::.	CUGGGAUGAAGCCUGGUCCGG	Cleavage	cdna chromosome:AGPv4:9:157816180:157824341:-1 gene:Zm00001d048527 gene_biotype:protein_coding transcript_biotype:protein_coding description:Zm00001d048527	1
Cluster_3815	Zm00001d032681_T004	1	-1	1	21	1161	1181	UCGGACCAGGCUUCAUUCCCC	::.:::::::::::::::.	CUGGGAUGAAGCCUGGUCCGG	Cleavage	cdna chromosome:AGPv4:1:234066734:234078059:-1 gene:Zm00001d032681 gene_biotype:protein_coding transcript_biotype:protein_coding description:Zm00001d032681	1
Cluster_3815	Zm00001d032681_T005	1	-1	1	21	1161	1181	UCGGACCAGGCUUCAUUCCCC	::.:::::::::::::::.	CUGGGAUGAAGCCUGGUCCGG	Cleavage	cdna chromosome:AGPv4:1:234066734:234078059:-1 gene:Zm00001d032681 gene_biotype:protein_coding transcript_biotype:protein_coding description:Zm00001d032681	1
Cluster_3815	Zm00001d027317_T005	1	-1	1	21	1383	1403	UCGGACCAGGCUUCAUUCCCC	::.:::::::::::::::.	CUGGGAUGAAGCCUGGUCCGG	Cleavage	cdna chromosome:AGPv4:1:2818955:2826611:1 gene:Zm00001d027317 gene_biotype:protein_coding transcript_biotype:protein_coding description:Zm00001d027317	1
Cluster_3815	Zm00001d048527_T015	1	-1	1	21	1198	1218	UCGGACCAGGCUUCAUUCCCC	::.:::::::::::::::.	CUGGGAUGAAGCCUGGUCCGG	Cleavage	cdna chromosome:AGPv4:9:157816058:157824054:-1 gene:Zm00001d048527 gene_biotype:protein_coding transcript_biotype:protein_coding description:Zm00001d048527	1
Cluster_3815	Zm00001d027317_T013	1	-1	1	21	1201	1221	UCGGACCAGGCUUCAUUCCCC	::.:::::::::::::::.	CUGGGAUGAAGCCUGGUCCGG	Cleavage	cdna chromosome:AGPv4:1:2819248:2826611:1 gene:Zm00001d027317 gene_biotype:protein_coding transcript_biotype:protein_coding description:Zm00001d027317	1
Cluster_3815	Zm00001d027317_T001	1	-1	1	21	1383	1403	UCGGACCAGGCUUCAUUCCCC	::.:::::::::::::::.	CUGGGAUGAAGCCUGGUCCGG	Cleavage	cdna chromosome:AGPv4:1:2818955:2826448:1 gene:Zm00001d027317 gene_biotype:protein_coding transcript_biotype:protein_coding description:Zm00001d027317	1
Cluster_3815	Zm00001d032681_T007	1	-1	1	21	1161	1181	UCGGACCAGGCUUCAUUCCCC	::.:::::::::::::::.	CUGGGAUGAAGCCUGGUCCGG	Cleavage	cdna chromosome:AGPv4:1:234066773:234078059:-1 gene:Zm00001d032681 gene_biotype:protein_coding transcript_biotype:protein_coding description:Zm00001d032681	1
Cluster_3815	Zm00001d027317_T007	1	-1	1	21	1218	1238	UCGGACCAGGCUUCAUUCCCC	::.:::::::::::::::.	CUGGGAUGAAGCCUGGUCCGG	Cleavage	cdna chromosome:AGPv4:1:2819139:2826448:1 gene:Zm00001d027317 gene_biotype:protein_coding transcript_biotype:protein_coding description:Zm00001d027317	1
Cluster_3815	Zm00001d048527_T017	1	-1	1	21	1047	1067	UCGGACCAGGCUUCAUUCCCC	::.:::::::::::::::.	CUGGGAUGAAGCCUGGUCCGG	Cleavage	cdna chromosome:AGPv4:9:157816061:157823903:-1 gene:Zm00001d048527 gene_biotype:protein_coding transcript_biotype:protein_coding description:Zm00001d048527	1
Cluster_3815	Zm00001d027317_T008	1	-1	1	21	1218	1238	UCGGACCAGGCUUCAUUCCCC	::.:::::::::::::::.	CUGGGAUGAAGCCUGGUCCGG	Cleavage	cdna chromosome:AGPv4:1:2819139:2826448:1 gene:Zm00001d027317 gene_biotype:protein_coding transcript_biotype:protein_coding description:Zm00001d027317	1
Cluster_3815	Zm00001d008869_T001	1	-1	1	21	977	997	UCGGACCAGGCUUCAUUCCCC	::.:::::::::::::::.	CCGGGAUGAAGCCUGGUCCGG	Cleavage	cdna chromosome:AGPv4:8:23362875:23368001:-1 gene:Zm00001d008869 gene_biotype:protein_coding transcript_biotype:protein_coding description:Class III HD-Zip III protein HB8 [Source:UniProtKB/TrEMBL;Acc:Q147T1]	1
Cluster_3815	Zm00001d032681_T002	1	-1	1	21	895	915	UCGGACCAGGCUUCAUUCCCC	::.:::::::::::::::.	CUGGGAUGAAGCCUGGUCCGG	Cleavage	cdna chromosome:AGPv4:1:234066734:234077329:-1 gene:Zm00001d032681 gene_biotype:protein_coding transcript_biotype:protein_coding description:Zm00001d032681	1
Cluster_3815	Zm00001d048527_T036	1	-1	1	21	1211	1231	UCGGACCAGGCUUCAUUCCCC	::.:::::::::::::::.	CUGGGAUGAAGCCUGGUCCGG	Cleavage	cdna chromosome:AGPv4:9:157816186:157824067:-1 gene:Zm00001d048527 gene_biotype:protein_coding transcript_biotype:protein_coding description:Zm00001d048527	1
Cluster_3815	Zm00001d027317_T017	1	-1	1	21	1200	1220	UCGGACCAGGCUUCAUUCCCC	::.:::::::::::::::.	CUGGGAUGAAGCCUGGUCCGG	Cleavage	cdna chromosome:AGPv4:1:2819249:2826448:1 gene:Zm00001d027317 gene_biotype:protein_coding transcript_biotype:protein_coding description:Zm00001d027317	1
Cluster_3815	Zm00001d027317_T010	1	-1	1	21	1201	1221	UCGGACCAGGCUUCAUUCCCC	::.:::::::::::::::.	CUGGGAUGAAGCCUGGUCCGG	Cleavage	cdna chromosome:AGPv4:1:2819248:2826446:1 gene:Zm00001d027317 gene_biotype:protein_coding transcript_biotype:protein_coding description:Zm00001d027317	1
Cluster_3815	Zm00001d027317_T023	1	-1	1	21	918	938	UCGGACCAGGCUUCAUUCCCC	::.:::::::::::::::.	CUGGGAUGAAGCCUGGUCCGG	Cleavage	cdna chromosome:AGPv4:1:2819472:2826489:1 gene:Zm00001d027317 gene_biotype:protein_coding transcript_biotype:protein_coding description:Zm00001d027317	1
Cluster_3815	Zm00001d048527_T031	1	-1	1	21	928	948	UCGGACCAGGCUUCAUUCCCC	::.:::::::::::::::.	CUGGGAUGAAGCCUGGUCCGG	Cleavage	cdna chromosome:AGPv4:9:157816147:157823857:-1 gene:Zm00001d048527 gene_biotype:protein_coding transcript_biotype:protein_coding description:Zm00001d048527	1
Cluster_3815	Zm00001d048527_T001	1	-1	1	21	926	946	UCGGACCAGGCUUCAUUCCCC	::.:::::::::::::::.	CUGGGAUGAAGCCUGGUCCGG	Cleavage	cdna chromosome:AGPv4:9:157815873:157823855:-1 gene:Zm00001d048527 gene_biotype:protein_coding transcript_biotype:protein_coding description:Zm00001d048527	1
Cluster_3815	Zm00001d033246_T004	1	-1	1	21	984	1004	UCGGACCAGGCUUCAUUCCCC	::.:::::::::::::::.	UUGGGAUGAAGCCUGGUCCGG	Cleavage	cdna chromosome:AGPv4:1:255864309:255869980:1 gene:Zm00001d033246 gene_biotype:protein_coding transcript_biotype:protein_coding description:Zm00001d033246	1
Cluster_3815	Zm00001d032681_T003	1	-1	1	21	895	915	UCGGACCAGGCUUCAUUCCCC	::.:::::::::::::::.	CUGGGAUGAAGCCUGGUCCGG	Cleavage	cdna chromosome:AGPv4:1:234066734:234077329:-1 gene:Zm00001d032681 gene_biotype:protein_coding transcript_biotype:protein_coding description:Zm00001d032681	1
Cluster_3815	Zm00001d033246_T002	1	-1	1	21	970	990	UCGGACCAGGCUUCAUUCCCC	::.:::::::::::::::.	UUGGGAUGAAGCCUGGUCCGG	Cleavage	cdna chromosome:AGPv4:1:255864303:255869980:1 gene:Zm00001d033246 gene_biotype:protein_coding transcript_biotype:protein_coding description:Zm00001d033246	1
Cluster_3815	Zm00001d031061_T001	1	-1	1	21	909	929	UCGGACCAGGCUUCAUUCCCC	::.:::::::::::::::.	UUGGGAUGAAGCCUGGUCCGG	Cleavage	cdna chromosome:AGPv4:1:175170463:175176066:-1 gene:Zm00001d031061 gene_biotype:protein_coding transcript_biotype:protein_coding description:Zm00001d031061	1
Cluster_3815	Zm00001d033246_T001	1	-1	1	21	970	990	UCGGACCAGGCUUCAUUCCCC	::.:::::::::::::::.	UUGGGAUGAAGCCUGGUCCGG	Cleavage	cdna chromosome:AGPv4:1:255864303:255869958:1 gene:Zm00001d033246 gene_biotype:protein_coding transcript_biotype:protein_coding description:Zm00001d033246	1
Cluster_3815	Zm00001d031061_T003	1	-1	1	21	877	897	UCGGACCAGGCUUCAUUCCCC	::.:::::::::::::::.	UUGGGAUGAAGCCUGGUCCGG	Cleavage	cdna chromosome:AGPv4:1:175170463:175176066:-1 gene:Zm00001d031061 gene_biotype:protein_coding transcript_biotype:protein_coding description:Zm00001d031061	1
Cluster_3815	Zm00001d027317_T024	1	-1	1	21	917	937	UCGGACCAGGCUUCAUUCCCC	::.:::::::::::::::.	CUGGGAUGAAGCCUGGUCCGG	Cleavage	cdna chromosome:AGPv4:1:2819473:2826576:1 gene:Zm00001d027317 gene_biotype:protein_coding transcript_biotype:protein_coding description:Zm00001d027317	1
Cluster_3815	Zm00001d027317_T019	1	-1	1	21	1057	1077	UCGGACCAGGCUUCAUUCCCC	::.:::::::::::::::.	CUGGGAUGAAGCCUGGUCCGG	Cleavage	cdna chromosome:AGPv4:1:2819427:2826448:1 gene:Zm00001d027317 gene_biotype:protein_coding transcript_biotype:protein_coding description:Zm00001d027317	1
Cluster_3815	Zm00001d048527_T030	1	-1	1	21	999	1019	UCGGACCAGGCUUCAUUCCCC	::.:::::::::::::::.	CUGGGAUGAAGCCUGGUCCGG	Cleavage	cdna chromosome:AGPv4:9:157816147:157823855:-1 gene:Zm00001d048527 gene_biotype:protein_coding transcript_biotype:protein_coding description:Zm00001d048527	1
Cluster_3815	Zm00001d033246_T003	1	-1	1	21	970	990	UCGGACCAGGCUUCAUUCCCC	::.:::::::::::::::.	UUGGGAUGAAGCCUGGUCCGG	Cleavage	cdna chromosome:AGPv4:1:255864303:255869980:1 gene:Zm00001d033246 gene_biotype:protein_coding transcript_biotype:protein_coding description:Zm00001d033246	1
Cluster_3815	Zm00001d031061_T002	1	-1	1	21	840	860	UCGGACCAGGCUUCAUUCCCC	::.:::::::::::::::.	UUGGGAUGAAGCCUGGUCCGG	Cleavage	cdna chromosome:AGPv4:1:175170463:175176066:-1 gene:Zm00001d031061 gene_biotype:protein_coding transcript_biotype:protein_coding description:Zm00001d031061	1
Cluster_3815	Zm00001d027317_T029	1	-1	1	21	890	910	UCGGACCAGGCUUCAUUCCCC	::.:::::::::::::::.	CUGGGAUGAAGCCUGGUCCGG	Cleavage	cdna chromosome:AGPv4:1:2819500:2826577:1 gene:Zm00001d027317 gene_biotype:protein_coding transcript_biotype:protein_coding description:Zm00001d027317	1
Cluster_3815	Zm00001d031061_T008	1	-1	1	21	877	897	UCGGACCAGGCUUCAUUCCCC	::.:::::::::::::::.	UUGGGAUGAAGCCUGGUCCGG	Cleavage	cdna chromosome:AGPv4:1:175170622:175176066:-1 gene:Zm00001d031061 gene_biotype:protein_coding transcript_biotype:protein_coding description:Zm00001d031061	1
Cluster_3815	Zm00001d041489_T002	1	-1	1	21	802	822	UCGGACCAGGCUUCAUUCCCC	::.:::::::::::::::.	UUGGGAUGAAGCCUGGUCCGG	Cleavage	cdna chromosome:AGPv4:3:123607100:123613712:-1 gene:Zm00001d041489 gene_biotype:protein_coding transcript_biotype:protein_coding description:Zm00001d041489	1
Cluster_3815	Zm00001d048527_T028	1	-1	1	21	926	946	UCGGACCAGGCUUCAUUCCCC	::.:::::::::::::::.	CUGGGAUGAAGCCUGGUCCGG	Cleavage	cdna chromosome:AGPv4:9:157816147:157823855:-1 gene:Zm00001d048527 gene_biotype:protein_coding transcript_biotype:protein_coding description:Zm00001d048527	1
Cluster_3815	Zm00001d031061_T007	1	-1	1	21	840	860	UCGGACCAGGCUUCAUUCCCC	::.:::::::::::::::.	UUGGGAUGAAGCCUGGUCCGG	Cleavage	cdna chromosome:AGPv4:1:175170622:175176066:-1 gene:Zm00001d031061 gene_biotype:protein_coding transcript_biotype:protein_coding description:Zm00001d031061	1
Cluster_3815	Zm00001d048527_T025	1	-1	1	21	904	924	UCGGACCAGGCUUCAUUCCCC	::.:::::::::::::::.	CUGGGAUGAAGCCUGGUCCGG	Cleavage	cdna chromosome:AGPv4:9:157816147:157823833:-1 gene:Zm00001d048527 gene_biotype:protein_coding transcript_biotype:protein_coding description:Zm00001d048527	1
Cluster_3815	Zm00001d027317_T031	1	-1	1	21	806	826	UCGGACCAGGCUUCAUUCCCC	::.:::::::::::::::.	CUGGGAUGAAGCCUGGUCCGG	Cleavage	cdna chromosome:AGPv4:1:2819580:2826537:1 gene:Zm00001d027317 gene_biotype:protein_coding transcript_biotype:protein_coding description:Zm00001d027317	1
Cluster_3815	Zm00001d013699_T001	1	-1	1	21	765	785	UCGGACCAGGCUUCAUUCCCC	::.:::::::::::::::.	UUGGGAUGAAGCCUGGUCCGG	Cleavage	cdna chromosome:AGPv4:5:17856864:17862605:1 gene:Zm00001d013699 gene_biotype:protein_coding transcript_biotype:protein_coding description:Zm00001d013699	1
Cluster_3815	Zm00001d041489_T010	1	-1	1	21	802	822	UCGGACCAGGCUUCAUUCCCC	::.:::::::::::::::.	UUGGGAUGAAGCCUGGUCCGG	Cleavage	cdna chromosome:AGPv4:3:123607224:123613712:-1 gene:Zm00001d041489 gene_biotype:protein_coding transcript_biotype:protein_coding description:Zm00001d041489	1
Cluster_3815	Zm00001d041489_T007	1	-1	1	21	792	812	UCGGACCAGGCUUCAUUCCCC	::.:::::::::::::::.	UUGGGAUGAAGCCUGGUCCGG	Cleavage	cdna chromosome:AGPv4:3:123607224:123613597:-1 gene:Zm00001d041489 gene_biotype:protein_coding transcript_biotype:protein_coding description:Zm00001d041489	1
Cluster_3815	Zm00001d048527_T023	1	-1	1	21	799	819	UCGGACCAGGCUUCAUUCCCC	::.:::::::::::::::.	CUGGGAUGAAGCCUGGUCCGG	Cleavage	cdna chromosome:AGPv4:9:157816147:157823743:-1 gene:Zm00001d048527 gene_biotype:protein_coding transcript_biotype:protein_coding description:Zm00001d048527	1
Cluster_3815	Zm00001d041489_T009	1	-1	1	21	760	780	UCGGACCAGGCUUCAUUCCCC	::.:::::::::::::::.	UUGGGAUGAAGCCUGGUCCGG	Cleavage	cdna chromosome:AGPv4:3:123607224:123613597:-1 gene:Zm00001d041489 gene_biotype:protein_coding transcript_biotype:protein_coding description:Zm00001d041489	1
Cluster_3815	Zm00001d041489_T008	1	-1	1	21	724	744	UCGGACCAGGCUUCAUUCCCC	::.:::::::::::::::.	UUGGGAUGAAGCCUGGUCCGG	Cleavage	cdna chromosome:AGPv4:3:123607224:123613597:-1 gene:Zm00001d041489 gene_biotype:protein_coding transcript_biotype:protein_coding description:Zm00001d041489	1
Cluster_3815	Zm00001d031061_T006	1	-1	1	21	719	739	UCGGACCAGGCUUCAUUCCCC	::.:::::::::::::::.	UUGGGAUGAAGCCUGGUCCGG	Cleavage	cdna chromosome:AGPv4:1:175170622:175175945:-1 gene:Zm00001d031061 gene_biotype:protein_coding transcript_biotype:protein_coding description:Zm00001d031061	1
Cluster_3815	Zm00001d027317_T032	1	-1	1	21	328	348	UCGGACCAGGCUUCAUUCCCC	::.:::::::::::::::.	CUGGGAUGAAGCCUGGUCCGG	Cleavage	cdna chromosome:AGPv4:1:2820561:2826490:1 gene:Zm00001d027317 gene_biotype:protein_coding transcript_biotype:protein_coding description:Zm00001d027317	1
Cluster_3815	Zm00001d048527_T022	1	-1	1	21	328	348	UCGGACCAGGCUUCAUUCCCC	::.:::::::::::::::.	CUGGGAUGAAGCCUGGUCCGG	Cleavage	cdna chromosome:AGPv4:9:157816147:157822731:-1 gene:Zm00001d048527 gene_biotype:protein_coding transcript_biotype:protein_coding description:Zm00001d048527	1
Cluster_3815	Zm00001d031061_T009	1	-1	1	21	840	860	UCGGACCAGGCUUCAUUCCCC	::.:::::::::::::::.	UUGGGAUGAAGCCUGGUCCGG	Cleavage	cdna chromosome:AGPv4:1:175173010:175176066:-1 gene:Zm00001d031061 gene_biotype:protein_coding transcript_biotype:protein_coding description:Zm00001d031061	1
Cluster_3815	Zm00001d014252_T002	1	-1	1	21	279	299	UCGGACCAGGCUUCAUUCCCC	::.:::::::::::::::.	UUGGGAUGAAGCCUGGUCCGG	Cleavage	cdna chromosome:AGPv4:5:38188359:38192535:-1 gene:Zm00001d014252 gene_biotype:protein_coding transcript_biotype:protein_coding description:Ribosomal protein L15 [Source:UniProtKB/TrEMBL;Acc:A0A1D6GR79]	1
Cluster_3815	Zm00001d014252_T001	1	-1	1	21	279	299	UCGGACCAGGCUUCAUUCCCC	::.:::::::::::::::.	UUGGGAUGAAGCCUGGUCCGG	Cleavage	cdna chromosome:AGPv4:5:38187608:38192535:-1 gene:Zm00001d014252 gene_biotype:protein_coding transcript_biotype:protein_coding description:Ribosomal protein L15 [Source:UniProtKB/TrEMBL;Acc:A0A1D6GR79]	1
Cluster_3815	Zm00001d026325_T001	1	-1	1	21	167	187	UCGGACCAGGCUUCAUUCCCC	::.:::::::::::::::.	UUGGGAUGAAGCCUGGUCCGG	Cleavage	cdna chromosome:AGPv4:10:143588470:143589138:1 gene:Zm00001d026325 gene_biotype:protein_coding transcript_biotype:protein_coding description:Zm00001d026325	1
Cluster_41546	Zm00001d041489_T005	1	-1	1	21	2008	2028	UCGGACCAGGCUUCAUUCCCC	::.:::::::::::::::.	UUGGGAUGAAGCCUGGUCCGG	Cleavage	cdna chromosome:AGPv4:3:123607210:123613655:-1 gene:Zm00001d041489 gene_biotype:protein_coding transcript_biotype:protein_coding description:Zm00001d041489	1
Cluster_41546	Zm00001d048527_T004	1	-1	1	21	1485	1505	UCGGACCAGGCUUCAUUCCCC	::.:::::::::::::::.	CUGGGAUGAAGCCUGGUCCGG	Cleavage	cdna chromosome:AGPv4:9:157815873:157824341:-1 gene:Zm00001d048527 gene_biotype:protein_coding transcript_biotype:protein_coding description:Zm00001d048527	1
Cluster_41546	Zm00001d027317_T003	1	-1	1	21	1383	1403	UCGGACCAGGCUUCAUUCCCC	::.:::::::::::::::.	CUGGGAUGAAGCCUGGUCCGG	Cleavage	cdna chromosome:AGPv4:1:2818955:2826611:1 gene:Zm00001d027317 gene_biotype:protein_coding transcript_biotype:protein_coding description:Zm00001d027317	1
Cluster_41546	Zm00001d027317_T004	1	-1	1	21	1383	1403	UCGGACCAGGCUUCAUUCCCC	::.:::::::::::::::.	CUGGGAUGAAGCCUGGUCCGG	Cleavage	cdna chromosome:AGPv4:1:2818955:2826611:1 gene:Zm00001d027317 gene_biotype:protein_coding transcript_biotype:protein_coding description:Zm00001d027317	1
Cluster_41546	Zm00001d027317_T027	1	-1	1	21	904	924	UCGGACCAGGCUUCAUUCCCC	::.:::::::::::::::.	CUGGGAUGAAGCCUGGUCCGG	Cleavage	cdna chromosome:AGPv4:1:2819486:2826506:1 gene:Zm00001d027317 gene_biotype:protein_coding transcript_biotype:protein_coding description:Zm00001d027317	1
Cluster_41546	Zm00001d048527_T027	1	-1	1	21	914	934	UCGGACCAGGCUUCAUUCCCC	::.:::::::::::::::.	CUGGGAUGAAGCCUGGUCCGG	Cleavage	cdna chromosome:AGPv4:9:157816147:157823843:-1 gene:Zm00001d048527 gene_biotype:protein_coding transcript_biotype:protein_coding description:Zm00001d048527	1
Cluster_41546	Zm00001d048527_T011	1	-1	1	21	1047	1067	UCGGACCAGGCUUCAUUCCCC	::.:::::::::::::::.	CUGGGAUGAAGCCUGGUCCGG	Cleavage	cdna chromosome:AGPv4:9:157816035:157823903:-1 gene:Zm00001d048527 gene_biotype:protein_coding transcript_biotype:protein_coding description:Zm00001d048527	1
Cluster_41546	Zm00001d048527_T019	1	-1	1	21	1213	1233	UCGGACCAGGCUUCAUUCCCC	::.:::::::::::::::.	CUGGGAUGAAGCCUGGUCCGG	Cleavage	cdna chromosome:AGPv4:9:157816062:157824069:-1 gene:Zm00001d048527 gene_biotype:protein_coding transcript_biotype:protein_coding description:Zm00001d048527	1
Cluster_41546	Zm00001d048527_T034	1	-1	1	21	1485	1505	UCGGACCAGGCUUCAUUCCCC	::.:::::::::::::::.	CUGGGAUGAAGCCUGGUCCGG	Cleavage	cdna chromosome:AGPv4:9:157816180:157824341:-1 gene:Zm00001d048527 gene_biotype:protein_coding transcript_biotype:protein_coding description:Zm00001d048527	1
Cluster_41546	Zm00001d032681_T004	1	-1	1	21	1161	1181	UCGGACCAGGCUUCAUUCCCC	::.:::::::::::::::.	CUGGGAUGAAGCCUGGUCCGG	Cleavage	cdna chromosome:AGPv4:1:234066734:234078059:-1 gene:Zm00001d032681 gene_biotype:protein_coding transcript_biotype:protein_coding description:Zm00001d032681	1
Cluster_41546	Zm00001d032681_T005	1	-1	1	21	1161	1181	UCGGACCAGGCUUCAUUCCCC	::.:::::::::::::::.	CUGGGAUGAAGCCUGGUCCGG	Cleavage	cdna chromosome:AGPv4:1:234066734:234078059:-1 gene:Zm00001d032681 gene_biotype:protein_coding transcript_biotype:protein_coding description:Zm00001d032681	1
Cluster_41546	Zm00001d027317_T005	1	-1	1	21	1383	1403	UCGGACCAGGCUUCAUUCCCC	::.:::::::::::::::.	CUGGGAUGAAGCCUGGUCCGG	Cleavage	cdna chromosome:AGPv4:1:2818955:2826611:1 gene:Zm00001d027317 gene_biotype:protein_coding transcript_biotype:protein_coding description:Zm00001d027317	1
Cluster_41546	Zm00001d048527_T015	1	-1	1	21	1198	1218	UCGGACCAGGCUUCAUUCCCC	::.:::::::::::::::.	CUGGGAUGAAGCCUGGUCCGG	Cleavage	cdna chromosome:AGPv4:9:157816058:157824054:-1 gene:Zm00001d048527 gene_biotype:protein_coding transcript_biotype:protein_coding description:Zm00001d048527	1
Cluster_41546	Zm00001d027317_T013	1	-1	1	21	1201	1221	UCGGACCAGGCUUCAUUCCCC	::.:::::::::::::::.	CUGGGAUGAAGCCUGGUCCGG	Cleavage	cdna chromosome:AGPv4:1:2819248:2826611:1 gene:Zm00001d027317 gene_biotype:protein_coding transcript_biotype:protein_coding description:Zm00001d027317	1
Cluster_41546	Zm00001d027317_T001	1	-1	1	21	1383	1403	UCGGACCAGGCUUCAUUCCCC	::.:::::::::::::::.	CUGGGAUGAAGCCUGGUCCGG	Cleavage	cdna chromosome:AGPv4:1:2818955:2826448:1 gene:Zm00001d027317 gene_biotype:protein_coding transcript_biotype:protein_coding description:Zm00001d027317	1
Cluster_41546	Zm00001d032681_T007	1	-1	1	21	1161	1181	UCGGACCAGGCUUCAUUCCCC	::.:::::::::::::::.	CUGGGAUGAAGCCUGGUCCGG	Cleavage	cdna chromosome:AGPv4:1:234066773:234078059:-1 gene:Zm00001d032681 gene_biotype:protein_coding transcript_biotype:protein_coding description:Zm00001d032681	1
Cluster_41546	Zm00001d027317_T007	1	-1	1	21	1218	1238	UCGGACCAGGCUUCAUUCCCC	::.:::::::::::::::.	CUGGGAUGAAGCCUGGUCCGG	Cleavage	cdna chromosome:AGPv4:1:2819139:2826448:1 gene:Zm00001d027317 gene_biotype:protein_coding transcript_biotype:protein_coding description:Zm00001d027317	1
Cluster_41546	Zm00001d048527_T017	1	-1	1	21	1047	1067	UCGGACCAGGCUUCAUUCCCC	::.:::::::::::::::.	CUGGGAUGAAGCCUGGUCCGG	Cleavage	cdna chromosome:AGPv4:9:157816061:157823903:-1 gene:Zm00001d048527 gene_biotype:protein_coding transcript_biotype:protein_coding description:Zm00001d048527	1
Cluster_41546	Zm00001d027317_T008	1	-1	1	21	1218	1238	UCGGACCAGGCUUCAUUCCCC	::.:::::::::::::::.	CUGGGAUGAAGCCUGGUCCGG	Cleavage	cdna chromosome:AGPv4:1:2819139:2826448:1 gene:Zm00001d027317 gene_biotype:protein_coding transcript_biotype:protein_coding description:Zm00001d027317	1
Cluster_41546	Zm00001d008869_T001	1	-1	1	21	977	997	UCGGACCAGGCUUCAUUCCCC	::.:::::::::::::::.	CCGGGAUGAAGCCUGGUCCGG	Cleavage	cdna chromosome:AGPv4:8:23362875:23368001:-1 gene:Zm00001d008869 gene_biotype:protein_coding transcript_biotype:protein_coding description:Class III HD-Zip III protein HB8 [Source:UniProtKB/TrEMBL;Acc:Q147T1]	1
Cluster_41546	Zm00001d032681_T002	1	-1	1	21	895	915	UCGGACCAGGCUUCAUUCCCC	::.:::::::::::::::.	CUGGGAUGAAGCCUGGUCCGG	Cleavage	cdna chromosome:AGPv4:1:234066734:234077329:-1 gene:Zm00001d032681 gene_biotype:protein_coding transcript_biotype:protein_coding description:Zm00001d032681	1
Cluster_41546	Zm00001d048527_T036	1	-1	1	21	1211	1231	UCGGACCAGGCUUCAUUCCCC	::.:::::::::::::::.	CUGGGAUGAAGCCUGGUCCGG	Cleavage	cdna chromosome:AGPv4:9:157816186:157824067:-1 gene:Zm00001d048527 gene_biotype:protein_coding transcript_biotype:protein_coding description:Zm00001d048527	1
Cluster_41546	Zm00001d027317_T017	1	-1	1	21	1200	1220	UCGGACCAGGCUUCAUUCCCC	::.:::::::::::::::.	CUGGGAUGAAGCCUGGUCCGG	Cleavage	cdna chromosome:AGPv4:1:2819249:2826448:1 gene:Zm00001d027317 gene_biotype:protein_coding transcript_biotype:protein_coding description:Zm00001d027317	1
Cluster_41546	Zm00001d027317_T010	1	-1	1	21	1201	1221	UCGGACCAGGCUUCAUUCCCC	::.:::::::::::::::.	CUGGGAUGAAGCCUGGUCCGG	Cleavage	cdna chromosome:AGPv4:1:2819248:2826446:1 gene:Zm00001d027317 gene_biotype:protein_coding transcript_biotype:protein_coding description:Zm00001d027317	1
Cluster_41546	Zm00001d027317_T023	1	-1	1	21	918	938	UCGGACCAGGCUUCAUUCCCC	::.:::::::::::::::.	CUGGGAUGAAGCCUGGUCCGG	Cleavage	cdna chromosome:AGPv4:1:2819472:2826489:1 gene:Zm00001d027317 gene_biotype:protein_coding transcript_biotype:protein_coding description:Zm00001d027317	1
Cluster_41546	Zm00001d048527_T031	1	-1	1	21	928	948	UCGGACCAGGCUUCAUUCCCC	::.:::::::::::::::.	CUGGGAUGAAGCCUGGUCCGG	Cleavage	cdna chromosome:AGPv4:9:157816147:157823857:-1 gene:Zm00001d048527 gene_biotype:protein_coding transcript_biotype:protein_coding description:Zm00001d048527	1
Cluster_41546	Zm00001d048527_T001	1	-1	1	21	926	946	UCGGACCAGGCUUCAUUCCCC	::.:::::::::::::::.	CUGGGAUGAAGCCUGGUCCGG	Cleavage	cdna chromosome:AGPv4:9:157815873:157823855:-1 gene:Zm00001d048527 gene_biotype:protein_coding transcript_biotype:protein_coding description:Zm00001d048527	1
Cluster_41546	Zm00001d033246_T004	1	-1	1	21	984	1004	UCGGACCAGGCUUCAUUCCCC	::.:::::::::::::::.	UUGGGAUGAAGCCUGGUCCGG	Cleavage	cdna chromosome:AGPv4:1:255864309:255869980:1 gene:Zm00001d033246 gene_biotype:protein_coding transcript_biotype:protein_coding description:Zm00001d033246	1
Cluster_41546	Zm00001d032681_T003	1	-1	1	21	895	915	UCGGACCAGGCUUCAUUCCCC	::.:::::::::::::::.	CUGGGAUGAAGCCUGGUCCGG	Cleavage	cdna chromosome:AGPv4:1:234066734:234077329:-1 gene:Zm00001d032681 gene_biotype:protein_coding transcript_biotype:protein_coding description:Zm00001d032681	1
Cluster_41546	Zm00001d033246_T002	1	-1	1	21	970	990	UCGGACCAGGCUUCAUUCCCC	::.:::::::::::::::.	UUGGGAUGAAGCCUGGUCCGG	Cleavage	cdna chromosome:AGPv4:1:255864303:255869980:1 gene:Zm00001d033246 gene_biotype:protein_coding transcript_biotype:protein_coding description:Zm00001d033246	1
Cluster_41546	Zm00001d031061_T001	1	-1	1	21	909	929	UCGGACCAGGCUUCAUUCCCC	::.:::::::::::::::.	UUGGGAUGAAGCCUGGUCCGG	Cleavage	cdna chromosome:AGPv4:1:175170463:175176066:-1 gene:Zm00001d031061 gene_biotype:protein_coding transcript_biotype:protein_coding description:Zm00001d031061	1
Cluster_41546	Zm00001d033246_T001	1	-1	1	21	970	990	UCGGACCAGGCUUCAUUCCCC	::.:::::::::::::::.	UUGGGAUGAAGCCUGGUCCGG	Cleavage	cdna chromosome:AGPv4:1:255864303:255869958:1 gene:Zm00001d033246 gene_biotype:protein_coding transcript_biotype:protein_coding description:Zm00001d033246	1
Cluster_41546	Zm00001d031061_T003	1	-1	1	21	877	897	UCGGACCAGGCUUCAUUCCCC	::.:::::::::::::::.	UUGGGAUGAAGCCUGGUCCGG	Cleavage	cdna chromosome:AGPv4:1:175170463:175176066:-1 gene:Zm00001d031061 gene_biotype:protein_coding transcript_biotype:protein_coding description:Zm00001d031061	1
Cluster_41546	Zm00001d027317_T024	1	-1	1	21	917	937	UCGGACCAGGCUUCAUUCCCC	::.:::::::::::::::.	CUGGGAUGAAGCCUGGUCCGG	Cleavage	cdna chromosome:AGPv4:1:2819473:2826576:1 gene:Zm00001d027317 gene_biotype:protein_coding transcript_biotype:protein_coding description:Zm00001d027317	1
Cluster_41546	Zm00001d027317_T019	1	-1	1	21	1057	1077	UCGGACCAGGCUUCAUUCCCC	::.:::::::::::::::.	CUGGGAUGAAGCCUGGUCCGG	Cleavage	cdna chromosome:AGPv4:1:2819427:2826448:1 gene:Zm00001d027317 gene_biotype:protein_coding transcript_biotype:protein_coding description:Zm00001d027317	1
Cluster_41546	Zm00001d048527_T030	1	-1	1	21	999	1019	UCGGACCAGGCUUCAUUCCCC	::.:::::::::::::::.	CUGGGAUGAAGCCUGGUCCGG	Cleavage	cdna chromosome:AGPv4:9:157816147:157823855:-1 gene:Zm00001d048527 gene_biotype:protein_coding transcript_biotype:protein_coding description:Zm00001d048527	1
Cluster_41546	Zm00001d033246_T003	1	-1	1	21	970	990	UCGGACCAGGCUUCAUUCCCC	::.:::::::::::::::.	UUGGGAUGAAGCCUGGUCCGG	Cleavage	cdna chromosome:AGPv4:1:255864303:255869980:1 gene:Zm00001d033246 gene_biotype:protein_coding transcript_biotype:protein_coding description:Zm00001d033246	1
Cluster_41546	Zm00001d031061_T002	1	-1	1	21	840	860	UCGGACCAGGCUUCAUUCCCC	::.:::::::::::::::.	UUGGGAUGAAGCCUGGUCCGG	Cleavage	cdna chromosome:AGPv4:1:175170463:175176066:-1 gene:Zm00001d031061 gene_biotype:protein_coding transcript_biotype:protein_coding description:Zm00001d031061	1
Cluster_41546	Zm00001d027317_T029	1	-1	1	21	890	910	UCGGACCAGGCUUCAUUCCCC	::.:::::::::::::::.	CUGGGAUGAAGCCUGGUCCGG	Cleavage	cdna chromosome:AGPv4:1:2819500:2826577:1 gene:Zm00001d027317 gene_biotype:protein_coding transcript_biotype:protein_coding description:Zm00001d027317	1
Cluster_41546	Zm00001d031061_T008	1	-1	1	21	877	897	UCGGACCAGGCUUCAUUCCCC	::.:::::::::::::::.	UUGGGAUGAAGCCUGGUCCGG	Cleavage	cdna chromosome:AGPv4:1:175170622:175176066:-1 gene:Zm00001d031061 gene_biotype:protein_coding transcript_biotype:protein_coding description:Zm00001d031061	1
Cluster_41546	Zm00001d041489_T002	1	-1	1	21	802	822	UCGGACCAGGCUUCAUUCCCC	::.:::::::::::::::.	UUGGGAUGAAGCCUGGUCCGG	Cleavage	cdna chromosome:AGPv4:3:123607100:123613712:-1 gene:Zm00001d041489 gene_biotype:protein_coding transcript_biotype:protein_coding description:Zm00001d041489	1
Cluster_41546	Zm00001d048527_T028	1	-1	1	21	926	946	UCGGACCAGGCUUCAUUCCCC	::.:::::::::::::::.	CUGGGAUGAAGCCUGGUCCGG	Cleavage	cdna chromosome:AGPv4:9:157816147:157823855:-1 gene:Zm00001d048527 gene_biotype:protein_coding transcript_biotype:protein_coding description:Zm00001d048527	1
Cluster_41546	Zm00001d031061_T007	1	-1	1	21	840	860	UCGGACCAGGCUUCAUUCCCC	::.:::::::::::::::.	UUGGGAUGAAGCCUGGUCCGG	Cleavage	cdna chromosome:AGPv4:1:175170622:175176066:-1 gene:Zm00001d031061 gene_biotype:protein_coding transcript_biotype:protein_coding description:Zm00001d031061	1
Cluster_41546	Zm00001d048527_T025	1	-1	1	21	904	924	UCGGACCAGGCUUCAUUCCCC	::.:::::::::::::::.	CUGGGAUGAAGCCUGGUCCGG	Cleavage	cdna chromosome:AGPv4:9:157816147:157823833:-1 gene:Zm00001d048527 gene_biotype:protein_coding transcript_biotype:protein_coding description:Zm00001d048527	1
Cluster_41546	Zm00001d027317_T031	1	-1	1	21	806	826	UCGGACCAGGCUUCAUUCCCC	::.:::::::::::::::.	CUGGGAUGAAGCCUGGUCCGG	Cleavage	cdna chromosome:AGPv4:1:2819580:2826537:1 gene:Zm00001d027317 gene_biotype:protein_coding transcript_biotype:protein_coding description:Zm00001d027317	1
Cluster_41546	Zm00001d013699_T001	1	-1	1	21	765	785	UCGGACCAGGCUUCAUUCCCC	::.:::::::::::::::.	UUGGGAUGAAGCCUGGUCCGG	Cleavage	cdna chromosome:AGPv4:5:17856864:17862605:1 gene:Zm00001d013699 gene_biotype:protein_coding transcript_biotype:protein_coding description:Zm00001d013699	1
Cluster_41546	Zm00001d041489_T010	1	-1	1	21	802	822	UCGGACCAGGCUUCAUUCCCC	::.:::::::::::::::.	UUGGGAUGAAGCCUGGUCCGG	Cleavage	cdna chromosome:AGPv4:3:123607224:123613712:-1 gene:Zm00001d041489 gene_biotype:protein_coding transcript_biotype:protein_coding description:Zm00001d041489	1
Cluster_41546	Zm00001d041489_T007	1	-1	1	21	792	812	UCGGACCAGGCUUCAUUCCCC	::.:::::::::::::::.	UUGGGAUGAAGCCUGGUCCGG	Cleavage	cdna chromosome:AGPv4:3:123607224:123613597:-1 gene:Zm00001d041489 gene_biotype:protein_coding transcript_biotype:protein_coding description:Zm00001d041489	1
Cluster_41546	Zm00001d048527_T023	1	-1	1	21	799	819	UCGGACCAGGCUUCAUUCCCC	::.:::::::::::::::.	CUGGGAUGAAGCCUGGUCCGG	Cleavage	cdna chromosome:AGPv4:9:157816147:157823743:-1 gene:Zm00001d048527 gene_biotype:protein_coding transcript_biotype:protein_coding description:Zm00001d048527	1
Cluster_41546	Zm00001d041489_T009	1	-1	1	21	760	780	UCGGACCAGGCUUCAUUCCCC	::.:::::::::::::::.	UUGGGAUGAAGCCUGGUCCGG	Cleavage	cdna chromosome:AGPv4:3:123607224:123613597:-1 gene:Zm00001d041489 gene_biotype:protein_coding transcript_biotype:protein_coding description:Zm00001d041489	1
Cluster_41546	Zm00001d041489_T008	1	-1	1	21	724	744	UCGGACCAGGCUUCAUUCCCC	::.:::::::::::::::.	UUGGGAUGAAGCCUGGUCCGG	Cleavage	cdna chromosome:AGPv4:3:123607224:123613597:-1 gene:Zm00001d041489 gene_biotype:protein_coding transcript_biotype:protein_coding description:Zm00001d041489	1
Cluster_41546	Zm00001d031061_T006	1	-1	1	21	719	739	UCGGACCAGGCUUCAUUCCCC	::.:::::::::::::::.	UUGGGAUGAAGCCUGGUCCGG	Cleavage	cdna chromosome:AGPv4:1:175170622:175175945:-1 gene:Zm00001d031061 gene_biotype:protein_coding transcript_biotype:protein_coding description:Zm00001d031061	1
Cluster_41546	Zm00001d027317_T032	1	-1	1	21	328	348	UCGGACCAGGCUUCAUUCCCC	::.:::::::::::::::.	CUGGGAUGAAGCCUGGUCCGG	Cleavage	cdna chromosome:AGPv4:1:2820561:2826490:1 gene:Zm00001d027317 gene_biotype:protein_coding transcript_biotype:protein_coding description:Zm00001d027317	1
Cluster_41546	Zm00001d048527_T022	1	-1	1	21	328	348	UCGGACCAGGCUUCAUUCCCC	::.:::::::::::::::.	CUGGGAUGAAGCCUGGUCCGG	Cleavage	cdna chromosome:AGPv4:9:157816147:157822731:-1 gene:Zm00001d048527 gene_biotype:protein_coding transcript_biotype:protein_coding description:Zm00001d048527	1
Cluster_41546	Zm00001d031061_T009	1	-1	1	21	840	860	UCGGACCAGGCUUCAUUCCCC	::.:::::::::::::::.	UUGGGAUGAAGCCUGGUCCGG	Cleavage	cdna chromosome:AGPv4:1:175173010:175176066:-1 gene:Zm00001d031061 gene_biotype:protein_coding transcript_biotype:protein_coding description:Zm00001d031061	1
Cluster_41546	Zm00001d014252_T002	1	-1	1	21	279	299	UCGGACCAGGCUUCAUUCCCC	::.:::::::::::::::.	UUGGGAUGAAGCCUGGUCCGG	Cleavage	cdna chromosome:AGPv4:5:38188359:38192535:-1 gene:Zm00001d014252 gene_biotype:protein_coding transcript_biotype:protein_coding description:Ribosomal protein L15 [Source:UniProtKB/TrEMBL;Acc:A0A1D6GR79]	1
Cluster_41546	Zm00001d014252_T001	1	-1	1	21	279	299	UCGGACCAGGCUUCAUUCCCC	::.:::::::::::::::.	UUGGGAUGAAGCCUGGUCCGG	Cleavage	cdna chromosome:AGPv4:5:38187608:38192535:-1 gene:Zm00001d014252 gene_biotype:protein_coding transcript_biotype:protein_coding description:Ribosomal protein L15 [Source:UniProtKB/TrEMBL;Acc:A0A1D6GR79]	1
Cluster_41546	Zm00001d026325_T001	1	-1	1	21	167	187	UCGGACCAGGCUUCAUUCCCC	::.:::::::::::::::.	UUGGGAUGAAGCCUGGUCCGG	Cleavage	cdna chromosome:AGPv4:10:143588470:143589138:1 gene:Zm00001d026325 gene_biotype:protein_coding transcript_biotype:protein_coding description:Zm00001d026325	1
Cluster_48354	Zm00001d035873_T001	1	-1	1	21	168	188	UGAUUGAGCCGUGCCAAUAUC	:::::::::.:::::::::.:	GAUAUUGGCGCGGCUCAAUUA	Cleavage	cdna chromosome:AGPv4:6:58019428:58020376:-1 gene:Zm00001d035873 gene_biotype:protein_coding transcript_biotype:protein_coding description:Zm00001d035873	1
Cluster_48354	Zm00001d027569_T001	1	-1	1	21	176	196	UGAUUGAGCCGUGCCAAUAUC	:::::::::.:::::::::.:	GAUAUUGGCGCGGCUCAAUUA	Cleavage	cdna chromosome:AGPv4:1:8246625:8247566:1 gene:Zm00001d027569 gene_biotype:protein_coding transcript_biotype:protein_coding description:Zm00001d027569	1
Cluster_48354	Zm00001d029855_T001	1	-1	1	21	906	926	UGAUUGAGCCGUGCCAAUAUC	:::::::::.:::::::::.:	GAUAUUGGCGCGGCUCAAUUA	Cleavage	cdna chromosome:AGPv4:1:90443929:90445866:-1 gene:Zm00001d029855 gene_biotype:protein_coding transcript_biotype:protein_coding description:GRAS transcription factor [Source:UniProtKB/TrEMBL;Acc:A0A060D6K6]	1
Cluster_59647	Zm00001d038972_T022	1	-1	1	21	1048	1068	UGCCAAAGGAGAGUUGCCCUG	: :::.::.::::::::::::	CUGGGUAAUUCUCCUUUGGCA	Cleavage	cdna chromosome:AGPv4:6:168012873:168020785:-1 gene:Zm00001d038972 gene_biotype:protein_coding transcript_biotype:protein_coding description:Zm00001d038972	6
Cluster_59647	Zm00001d038972_T026	1	-1	1	21	2971	2991	UGCCAAAGGAGAGUUGCCCUG	: :::.::.::::::::::::	CUGGGUAAUUCUCCUUUGGCA	Cleavage	cdna chromosome:AGPv4:6:168016006:168020781:-1 gene:Zm00001d038972 gene_biotype:protein_coding transcript_biotype:protein_coding description:Zm00001d038972	6
Cluster_59647	Zm00001d038972_T018	1	-1	1	21	953	973	UGCCAAAGGAGAGUUGCCCUG	: :::.::.::::::::::::	CUGGGUAAUUCUCCUUUGGCA	Cleavage	cdna chromosome:AGPv4:6:168012741:168020968:-1 gene:Zm00001d038972 gene_biotype:protein_coding transcript_biotype:protein_coding description:Zm00001d038972	6
Cluster_59647	Zm00001d038972_T027	1	-1	1	21	2825	2845	UGCCAAAGGAGAGUUGCCCUG	: :::.::.::::::::::::	CUGGGUAAUUCUCCUUUGGCA	Cleavage	cdna chromosome:AGPv4:6:168016008:168020635:-1 gene:Zm00001d038972 gene_biotype:protein_coding transcript_biotype:protein_coding description:Zm00001d038972	6
Cluster_59647	Zm00001d038972_T010	1	-1	1	21	1184	1204	UGCCAAAGGAGAGUUGCCCUG	: :::.::.::::::::::::	CUGGGUAAUUCUCCUUUGGCA	Cleavage	cdna chromosome:AGPv4:6:168012632:168020921:-1 gene:Zm00001d038972 gene_biotype:protein_coding transcript_biotype:protein_coding description:Zm00001d038972	6
Cluster_59647	Zm00001d038972_T021	1	-1	1	21	1336	1356	UGCCAAAGGAGAGUUGCCCUG	: :::.::.::::::::::::	CUGGGUAAUUCUCCUUUGGCA	Cleavage	cdna chromosome:AGPv4:6:168012742:168020851:-1 gene:Zm00001d038972 gene_biotype:protein_coding transcript_biotype:protein_coding description:Zm00001d038972	6
Cluster_59647	Zm00001d038972_T017	1	-1	1	21	1560	1580	UGCCAAAGGAGAGUUGCCCUG	: :::.::.::::::::::::	CUGGGUAAUUCUCCUUUGGCA	Cleavage	cdna chromosome:AGPv4:6:168012732:168021297:-1 gene:Zm00001d038972 gene_biotype:protein_coding transcript_biotype:protein_coding description:Zm00001d038972	6
Cluster_59647	Zm00001d038972_T013	1	-1	1	21	1279	1299	UGCCAAAGGAGAGUUGCCCUG	: :::.::.::::::::::::	CUGGGUAAUUCUCCUUUGGCA	Cleavage	cdna chromosome:AGPv4:6:168012705:168019089:-1 gene:Zm00001d038972 gene_biotype:protein_coding transcript_biotype:protein_coding description:Zm00001d038972	6
Cluster_59647	Zm00001d038972_T025	1	-1	1	21	3038	3058	UGCCAAAGGAGAGUUGCCCUG	: :::.::.::::::::::::	CUGGGUAAUUCUCCUUUGGCA	Cleavage	cdna chromosome:AGPv4:6:168012890:168020848:-1 gene:Zm00001d038972 gene_biotype:protein_coding transcript_biotype:protein_coding description:Zm00001d038972	6
Cluster_99842	Zm00001d012015_T001	1	-1	1	21	788	808	CUGACAGAAGAGAGUGAGCAC	:::::: ::::::::::::::	GUGCUCUCUCUCUUCUGUCAG	Cleavage	cdna chromosome:AGPv4:8:166514041:166517345:-1 gene:Zm00001d012015 gene_biotype:protein_coding transcript_biotype:protein_coding description:Zm00001d012015	1
Cluster_99842	Zm00001d042319_T001	1	-1	1	21	836	856	CUGACAGAAGAGAGUGAGCAC	:::::: ::::::::::::::	GUGCUCUCUCUCUUCUGUCAG	Cleavage	cdna chromosome:AGPv4:3:161006234:161009799:-1 gene:Zm00001d042319 gene_biotype:protein_coding transcript_biotype:protein_coding description:Zm00001d042319	1
Cluster_99842	Zm00001d053775_T001	1	-1	1	21	850	870	CUGACAGAAGAGAGUGAGCAC	:::::: ::::::::::::::	GUGCUCUCUCUCUUCUGUCAG	Cleavage	cdna chromosome:AGPv4:4:240849637:240853547:-1 gene:Zm00001d053775 gene_biotype:protein_coding transcript_biotype:protein_coding description:Squamosa promoter-binding protein-like (SBP domain) transcription factor family protein [Source:UniProtKB/TrEMBL;Acc:C4JBI6]	1
Cluster_99842	Zm00001d014698_T006	1	-1	1	21	1196	1216	CUGACAGAAGAGAGUGAGCAC	:::::: ::::::::::::::	GUGCUCUCUCUCUUCUGUCAG	Cleavage	cdna chromosome:AGPv4:5:59822734:59826361:-1 gene:Zm00001d014698 gene_biotype:protein_coding transcript_biotype:protein_coding description:SBP transcription factor [Source:UniProtKB/TrEMBL;Acc:B6TF72]	1
Cluster_99842	Zm00001d014698_T004	1	-1	1	21	1239	1259	CUGACAGAAGAGAGUGAGCAC	:::::: ::::::::::::::	GUGCUCUCUCUCUUCUGUCAG	Cleavage	cdna chromosome:AGPv4:5:59822725:59826361:-1 gene:Zm00001d014698 gene_biotype:protein_coding transcript_biotype:protein_coding description:SBP transcription factor [Source:UniProtKB/TrEMBL;Acc:B6TF72]	1
Cluster_99842	Zm00001d049822_T001	1	-1	1	21	1202	1222	CUGACAGAAGAGAGUGAGCAC	:::::: ::::::::::::::	GUGCUCUCUCUCUUCUGUCAG	Cleavage	cdna chromosome:AGPv4:4:46350597:46355118:1 gene:Zm00001d049822 gene_biotype:protein_coding transcript_biotype:protein_coding gene_symbol:TGA1 description:Squamosa promoter binding-like protein [Source:UniProtKB/TrEMBL;Acc:A0A1B1MQA9]	1
Cluster_99842	Zm00001d049824_T002	1	-1	1	21	1208	1228	CUGACAGAAGAGAGUGAGCAC	:::::: ::::::::::::::	GUGCUCUCUCUCUUCUGUCAG	Cleavage	cdna chromosome:AGPv4:4:46625882:46630722:-1 gene:Zm00001d049824 gene_biotype:protein_coding transcript_biotype:protein_coding description:Squamosa promoter binding-like protein [Source:UniProtKB/TrEMBL;Acc:A0A1B1MQB5]	1
Cluster_99842	Zm00001d014698_T002	1	-1	1	21	1674	1694	CUGACAGAAGAGAGUGAGCAC	:::::: ::::::::::::::	GUGCUCUCUCUCUUCUGUCAG	Cleavage	cdna chromosome:AGPv4:5:59822722:59827354:-1 gene:Zm00001d014698 gene_biotype:protein_coding transcript_biotype:protein_coding description:SBP transcription factor [Source:UniProtKB/TrEMBL;Acc:B6TF72]	1
Cluster_99842	Zm00001d014698_T001	1	-1	1	21	1889	1909	CUGACAGAAGAGAGUGAGCAC	:::::: ::::::::::::::	GUGCUCUCUCUCUUCUGUCAG	Cleavage	cdna chromosome:AGPv4:5:59822722:59826489:-1 gene:Zm00001d014698 gene_biotype:protein_coding transcript_biotype:protein_coding description:SBP transcription factor [Source:UniProtKB/TrEMBL;Acc:B6TF72]	1
Cluster_99842	Zm00001d014698_T005	1	-1	1	21	2372	2392	CUGACAGAAGAGAGUGAGCAC	:::::: ::::::::::::::	GUGCUCUCUCUCUUCUGUCAG	Cleavage	cdna chromosome:AGPv4:5:59822725:59826489:-1 gene:Zm00001d014698 gene_biotype:protein_coding transcript_biotype:protein_coding description:SBP transcription factor [Source:UniProtKB/TrEMBL;Acc:B6TF72]	1
Cluster_99842	Zm00001d014698_T003	1	-1	1	21	2641	2661	CUGACAGAAGAGAGUGAGCAC	:::::: ::::::::::::::	GUGCUCUCUCUCUUCUGUCAG	Cleavage	cdna chromosome:AGPv4:5:59822722:59827354:-1 gene:Zm00001d014698 gene_biotype:protein_coding transcript_biotype:protein_coding description:SBP transcription factor [Source:UniProtKB/TrEMBL;Acc:B6TF72]	1
Cluster_99842	Zm00001d049824_T001	1	-1	1	21	2772	2792	CUGACAGAAGAGAGUGAGCAC	:::::: ::::::::::::::	GUGCUCUCUCUCUUCUGUCAG	Cleavage	cdna chromosome:AGPv4:4:46625882:46629695:-1 gene:Zm00001d049824 gene_biotype:protein_coding transcript_biotype:protein_coding description:Squamosa promoter binding-like protein [Source:UniProtKB/TrEMBL;Acc:A0A1B1MQB5]	1
Cluster_99842	Zm00001d015410_T003	1	-1	1	21	150	170	CUGACAGAAGAGAGUGAGCAC	::::: ::::::::::::::	AUGCUCUCUCUCUUCUGUCAG	Cleavage	cdna chromosome:AGPv4:5:89051251:89053086:1 gene:Zm00001d015410 gene_biotype:protein_coding transcript_biotype:protein_coding description:SBP transcription factor [Source:UniProtKB/TrEMBL;Acc:B4F8H7]	1
Cluster_99842	Zm00001d015410_T002	1	-1	1	21	840	860	CUGACAGAAGAGAGUGAGCAC	::::: ::::::::::::::	AUGCUCUCUCUCUUCUGUCAG	Cleavage	cdna chromosome:AGPv4:5:89049594:89053097:1 gene:Zm00001d015410 gene_biotype:protein_coding transcript_biotype:protein_coding description:SBP transcription factor [Source:UniProtKB/TrEMBL;Acc:B4F8H7]	1
Cluster_99842	Zm00001d015410_T001	1	-1	1	21	1860	1880	CUGACAGAAGAGAGUGAGCAC	::::: ::::::::::::::	AUGCUCUCUCUCUUCUGUCAG	Cleavage	cdna chromosome:AGPv4:5:89049594:89053034:1 gene:Zm00001d015410 gene_biotype:protein_coding transcript_biotype:protein_coding description:SBP transcription factor [Source:UniProtKB/TrEMBL;Acc:B4F8H7]	1
Cluster_10611	Zm00001d033109_T005	1.5	-1	1	21	962	982	UUCUGGAUAUAUAGUUUUUGC	::::::.::::.::::.::::	GCAAAAGCUAUGUAUCUAGAA	Cleavage	cdna chromosome:AGPv4:1:250346969:250351521:1 gene:Zm00001d033109 gene_biotype:protein_coding transcript_biotype:protein_coding description:Zm00001d033109	1
Cluster_10611	Zm00001d025100_T018	1.5	-1	1	21	1518	1538	UUCUGGAUAUAUAGUUUUUGC	:::.::.::::.:::::::::	GCAGAAGCUAUGUAUCCAGAA	Cleavage	cdna chromosome:AGPv4:10:104005872:104021847:-1 gene:Zm00001d025100 gene_biotype:protein_coding transcript_biotype:protein_coding description:Zm00001d025100	1
Cluster_10611	Zm00001d047713_T004	1.5	-1	1	21	1265	1285	UUCUGGAUAUAUAGUUUUUGC	::::::.::::.::::.::::	GCAAAAGCUAUGUAUCUAGAA	Cleavage	cdna chromosome:AGPv4:9:139754508:139758398:-1 gene:Zm00001d047713 gene_biotype:protein_coding transcript_biotype:protein_coding description:Zm00001d047713	1
Cluster_10611	Zm00001d047713_T001	1.5	-1	1	21	1265	1285	UUCUGGAUAUAUAGUUUUUGC	::::::.::::.::::.::::	GCAAAAGCUAUGUAUCUAGAA	Cleavage	cdna chromosome:AGPv4:9:139754473:139758398:-1 gene:Zm00001d047713 gene_biotype:protein_coding transcript_biotype:protein_coding description:Zm00001d047713	1
Cluster_10611	Zm00001d033109_T001	1.5	-1	1	21	1344	1364	UUCUGGAUAUAUAGUUUUUGC	::::::.::::.::::.::::	GCAAAAGCUAUGUAUCUAGAA	Cleavage	cdna chromosome:AGPv4:1:250346963:250360343:1 gene:Zm00001d033109 gene_biotype:protein_coding transcript_biotype:protein_coding description:Zm00001d033109	1
Cluster_10611	Zm00001d033109_T006	1.5	-1	1	21	1096	1116	UUCUGGAUAUAUAGUUUUUGC	::::::.::::.::::.::::	GCAAAAGCUAUGUAUCUAGAA	Cleavage	cdna chromosome:AGPv4:1:250346969:250360343:1 gene:Zm00001d033109 gene_biotype:protein_coding transcript_biotype:protein_coding description:Zm00001d033109	1
Cluster_10611	Zm00001d047497_T010	1.5	-1	1	21	1162	1182	UUCUGGAUAUAUAGUUUUUGC	::::::..:::.:::::::::	GCAAAAGUUAUGUAUCCAGAA	Cleavage	cdna chromosome:AGPv4:9:132662633:132671357:-1 gene:Zm00001d047497 gene_biotype:protein_coding transcript_biotype:protein_coding description:Zm00001d047497	1
Cluster_10611	Zm00001d047497_T008	1.5	-1	1	21	1237	1257	UUCUGGAUAUAUAGUUUUUGC	::::::..:::.:::::::::	GCAAAAGUUAUGUAUCCAGAA	Cleavage	cdna chromosome:AGPv4:9:132662578:132671432:-1 gene:Zm00001d047497 gene_biotype:protein_coding transcript_biotype:protein_coding description:Zm00001d047497	1
Cluster_10611	Zm00001d033109_T007	1.5	-1	1	21	1210	1230	UUCUGGAUAUAUAGUUUUUGC	::::::.::::.::::.::::	GCAAAAGCUAUGUAUCUAGAA	Cleavage	cdna chromosome:AGPv4:1:250346969:250360348:1 gene:Zm00001d033109 gene_biotype:protein_coding transcript_biotype:protein_coding description:Zm00001d033109	1
Cluster_10611	Zm00001d047497_T005	1.5	-1	1	21	1242	1262	UUCUGGAUAUAUAGUUUUUGC	::::::..:::.:::::::::	GCAAAAGUUAUGUAUCCAGAA	Cleavage	cdna chromosome:AGPv4:9:132662499:132671432:-1 gene:Zm00001d047497 gene_biotype:protein_coding transcript_biotype:protein_coding description:Zm00001d047497	1
Cluster_10611	Zm00001d047497_T004	1.5	-1	1	21	1303	1323	UUCUGGAUAUAUAGUUUUUGC	::::::..:::.:::::::::	GCAAAAGUUAUGUAUCCAGAA	Cleavage	cdna chromosome:AGPv4:9:132662499:132671432:-1 gene:Zm00001d047497 gene_biotype:protein_coding transcript_biotype:protein_coding description:Zm00001d047497	1
Cluster_10611	Zm00001d047497_T011	1.5	-1	1	21	1856	1876	UUCUGGAUAUAUAGUUUUUGC	::::::..:::.:::::::::	GCAAAAGUUAUGUAUCCAGAA	Cleavage	cdna chromosome:AGPv4:9:132662680:132671273:-1 gene:Zm00001d047497 gene_biotype:protein_coding transcript_biotype:protein_coding description:Zm00001d047497	1
Cluster_10611	Zm00001d028220_T005	1.5	-1	1	21	2977	2997	UUCUGGAUAUAUAGUUUUUGC	:::::::::::.:::..::::	GCAAAAACUAUGUAUUUAGAA	Cleavage	cdna chromosome:AGPv4:1:27042599:27048132:1 gene:Zm00001d028220 gene_biotype:protein_coding transcript_biotype:protein_coding description:Zm00001d028220	1
Cluster_10611	Zm00001d047497_T009	1.5	-1	1	21	2102	2122	UUCUGGAUAUAUAGUUUUUGC	::::::..:::.:::::::::	GCAAAAGUUAUGUAUCCAGAA	Cleavage	cdna chromosome:AGPv4:9:132662582:132671384:-1 gene:Zm00001d047497 gene_biotype:protein_coding transcript_biotype:protein_coding description:Zm00001d047497	1
Cluster_10611	Zm00001d047497_T002	1.5	-1	1	21	2015	2035	UUCUGGAUAUAUAGUUUUUGC	::::::..:::.:::::::::	GCAAAAGUUAUGUAUCCAGAA	Cleavage	cdna chromosome:AGPv4:9:132662499:132671432:-1 gene:Zm00001d047497 gene_biotype:protein_coding transcript_biotype:protein_coding description:Zm00001d047497	1
Cluster_10611	Zm00001d011868_T001	1.5	-1	1	21	1250	1270	UUCUGGAUAUAUAGUUUUUGC	:.::::.::::.::::.::::	GUAAAAGCUAUGUAUCUAGAA	Cleavage	cdna chromosome:AGPv4:8:163308269:163314465:1 gene:Zm00001d011868 gene_biotype:protein_coding transcript_biotype:protein_coding description:Zm00001d011868	1
Cluster_10611	Zm00001d011492_T010	1.5	-1	1	21	1264	1284	UUCUGGAUAUAUAGUUUUUGC	:.::::::::: :::::::::	GUAAAAACUAUCUAUCCAGAA	Translation	cdna chromosome:AGPv4:8:152165015:152167569:-1 gene:Zm00001d011492 gene_biotype:protein_coding transcript_biotype:protein_coding description:Zm00001d011492	1
Cluster_10611	Zm00001d048041_T007	1.5	-1	1	21	2388	2408	UUCUGGAUAUAUAGUUUUUGC	:.:::::::::.:::..::::	GUAAAAACUAUGUAUUUAGAA	Cleavage	cdna chromosome:AGPv4:9:148611503:148615893:-1 gene:Zm00001d048041 gene_biotype:protein_coding transcript_biotype:protein_coding description:Zm00001d048041	1
Cluster_10611	Zm00001d011492_T013	1.5	-1	1	21	2447	2467	UUCUGGAUAUAUAGUUUUUGC	:.::::::::: :::::::::	GUAAAAACUAUCUAUCCAGAA	Translation	cdna chromosome:AGPv4:8:152165040:152170158:-1 gene:Zm00001d011492 gene_biotype:protein_coding transcript_biotype:protein_coding description:Zm00001d011492	1
Cluster_10611	Zm00001d011492_T009	1.5	-1	1	21	2685	2705	UUCUGGAUAUAUAGUUUUUGC	:.::::::::: :::::::::	GUAAAAACUAUCUAUCCAGAA	Translation	cdna chromosome:AGPv4:8:152165012:152170707:-1 gene:Zm00001d011492 gene_biotype:protein_coding transcript_biotype:protein_coding description:Zm00001d011492	1
Cluster_10611	Zm00001d011492_T016	1.5	-1	1	21	2802	2822	UUCUGGAUAUAUAGUUUUUGC	:.::::::::: :::::::::	GUAAAAACUAUCUAUCCAGAA	Translation	cdna chromosome:AGPv4:8:152165040:152170692:-1 gene:Zm00001d011492 gene_biotype:protein_coding transcript_biotype:protein_coding description:Zm00001d011492	1
Cluster_10611	Zm00001d011492_T003	1.5	-1	1	21	2618	2638	UUCUGGAUAUAUAGUUUUUGC	:.::::::::: :::::::::	GUAAAAACUAUCUAUCCAGAA	Translation	cdna chromosome:AGPv4:8:152164794:152170689:-1 gene:Zm00001d011492 gene_biotype:protein_coding transcript_biotype:protein_coding description:Zm00001d011492	1
Cluster_10611	Zm00001d039417_T173	1.5	-1	1	21	2888	2908	UUCUGGAUAUAUAGUUUUUGC	:.::::.::::.::::.::::	GUAAAAGCUAUGUAUCUAGAA	Cleavage	cdna chromosome:AGPv4:3:3831545:3837014:1 gene:Zm00001d039417 gene_biotype:protein_coding transcript_biotype:protein_coding description:Zm00001d039417	1
Cluster_10611	Zm00001d011492_T018	1.5	-1	1	21	3068	3088	UUCUGGAUAUAUAGUUUUUGC	:.::::::::: :::::::::	GUAAAAACUAUCUAUCCAGAA	Translation	cdna chromosome:AGPv4:8:152165040:152170779:-1 gene:Zm00001d011492 gene_biotype:protein_coding transcript_biotype:protein_coding description:Zm00001d011492	1
Cluster_10611	Zm00001d011492_T001	1.5	-1	1	21	2929	2949	UUCUGGAUAUAUAGUUUUUGC	:.::::::::: :::::::::	GUAAAAACUAUCUAUCCAGAA	Translation	cdna chromosome:AGPv4:8:152164719:152170640:-1 gene:Zm00001d011492 gene_biotype:protein_coding transcript_biotype:protein_coding description:Zm00001d011492	1
Cluster_10611	Zm00001d011492_T005	1.5	-1	1	21	3144	3164	UUCUGGAUAUAUAGUUUUUGC	:.::::::::: :::::::::	GUAAAAACUAUCUAUCCAGAA	Translation	cdna chromosome:AGPv4:8:152164794:152170855:-1 gene:Zm00001d011492 gene_biotype:protein_coding transcript_biotype:protein_coding description:Zm00001d011492	1
Cluster_10611	Zm00001d011492_T006	1.5	-1	1	21	3144	3164	UUCUGGAUAUAUAGUUUUUGC	:.::::::::: :::::::::	GUAAAAACUAUCUAUCCAGAA	Translation	cdna chromosome:AGPv4:8:152164794:152170855:-1 gene:Zm00001d011492 gene_biotype:protein_coding transcript_biotype:protein_coding description:Zm00001d011492	1
Cluster_10611	Zm00001d011492_T014	1.5	-1	1	21	3468	3488	UUCUGGAUAUAUAGUUUUUGC	:.::::::::: :::::::::	GUAAAAACUAUCUAUCCAGAA	Translation	cdna chromosome:AGPv4:8:152165040:152170682:-1 gene:Zm00001d011492 gene_biotype:protein_coding transcript_biotype:protein_coding description:Zm00001d011492	1
Cluster_10611	Zm00001d039417_T161	1.5	-1	1	21	3564	3584	UUCUGGAUAUAUAGUUUUUGC	:.::::.::::.::::.::::	GUAAAAGCUAUGUAUCUAGAA	Cleavage	cdna chromosome:AGPv4:3:3830353:3837022:1 gene:Zm00001d039417 gene_biotype:protein_coding transcript_biotype:protein_coding description:Zm00001d039417	1
Cluster_10611	Zm00001d039417_T167	1.5	-1	1	21	3642	3662	UUCUGGAUAUAUAGUUUUUGC	:.::::.::::.::::.::::	GUAAAAGCUAUGUAUCUAGAA	Cleavage	cdna chromosome:AGPv4:3:3830549:3837168:1 gene:Zm00001d039417 gene_biotype:protein_coding transcript_biotype:protein_coding description:Zm00001d039417	1
Cluster_10611	Zm00001d039417_T150	1.5	-1	1	21	4190	4210	UUCUGGAUAUAUAGUUUUUGC	:.::::.::::.::::.::::	GUAAAAGCUAUGUAUCUAGAA	Cleavage	cdna chromosome:AGPv4:3:3828701:3837022:1 gene:Zm00001d039417 gene_biotype:protein_coding transcript_biotype:protein_coding description:Zm00001d039417	1
Cluster_10611	Zm00001d039417_T037	1.5	-1	1	21	4429	4449	UUCUGGAUAUAUAGUUUUUGC	:.::::.::::.::::.::::	GUAAAAGCUAUGUAUCUAGAA	Cleavage	cdna chromosome:AGPv4:3:3828080:3837199:1 gene:Zm00001d039417 gene_biotype:protein_coding transcript_biotype:protein_coding description:Zm00001d039417	1
Cluster_10611	Zm00001d039417_T077	1.5	-1	1	21	4397	4417	UUCUGGAUAUAUAGUUUUUGC	:.::::.::::.::::.::::	GUAAAAGCUAUGUAUCUAGAA	Cleavage	cdna chromosome:AGPv4:3:3828132:3837241:1 gene:Zm00001d039417 gene_biotype:protein_coding transcript_biotype:protein_coding description:Zm00001d039417	1
Cluster_10611	Zm00001d039417_T024	1.5	-1	1	21	4677	4697	UUCUGGAUAUAUAGUUUUUGC	:.::::.::::.::::.::::	GUAAAAGCUAUGUAUCUAGAA	Cleavage	cdna chromosome:AGPv4:3:3828080:3837022:1 gene:Zm00001d039417 gene_biotype:protein_coding transcript_biotype:protein_coding description:Zm00001d039417	1
Cluster_10611	Zm00001d039417_T088	1.5	-1	1	21	4791	4811	UUCUGGAUAUAUAGUUUUUGC	:.::::.::::.::::.::::	GUAAAAGCUAUGUAUCUAGAA	Cleavage	cdna chromosome:AGPv4:3:3828147:3837013:1 gene:Zm00001d039417 gene_biotype:protein_coding transcript_biotype:protein_coding description:Zm00001d039417	1
Cluster_10611	Zm00001d039417_T139	1.5	-1	1	21	4585	4605	UUCUGGAUAUAUAGUUUUUGC	:.::::.::::.::::.::::	GUAAAAGCUAUGUAUCUAGAA	Cleavage	cdna chromosome:AGPv4:3:3828196:3837246:1 gene:Zm00001d039417 gene_biotype:protein_coding transcript_biotype:protein_coding description:Zm00001d039417	1
Cluster_10611	Zm00001d039417_T036	1.5	-1	1	21	4727	4747	UUCUGGAUAUAUAGUUUUUGC	:.::::.::::.::::.::::	GUAAAAGCUAUGUAUCUAGAA	Cleavage	cdna chromosome:AGPv4:3:3828080:3837193:1 gene:Zm00001d039417 gene_biotype:protein_coding transcript_biotype:protein_coding description:Zm00001d039417	1
Cluster_10611	Zm00001d039417_T102	1.5	-1	1	21	5604	5624	UUCUGGAUAUAUAGUUUUUGC	:.::::.::::.::::.::::	GUAAAAGCUAUGUAUCUAGAA	Cleavage	cdna chromosome:AGPv4:3:3828152:3837022:1 gene:Zm00001d039417 gene_biotype:protein_coding transcript_biotype:protein_coding description:Zm00001d039417	1
Cluster_10611	Zm00001d039417_T045	1.5	-1	1	21	5542	5562	UUCUGGAUAUAUAGUUUUUGC	:.::::.::::.::::.::::	GUAAAAGCUAUGUAUCUAGAA	Cleavage	cdna chromosome:AGPv4:3:3828082:3837209:1 gene:Zm00001d039417 gene_biotype:protein_coding transcript_biotype:protein_coding description:Zm00001d039417	1
Cluster_10611	Zm00001d032708_T014	1.5	-1	1	21	3119	3139	UUCUGGAUAUAUAGUUUUUGC	:::::.::::.::::.::::	ACAAAAGCUAUGUAUCUAGAA	Cleavage	cdna chromosome:AGPv4:1:235648936:235660799:-1 gene:Zm00001d032708 gene_biotype:protein_coding transcript_biotype:protein_coding description:Zm00001d032708	1
Cluster_10611	Zm00001d032708_T005	1.5	-1	1	21	3610	3630	UUCUGGAUAUAUAGUUUUUGC	:::::.::::.::::.::::	ACAAAAGCUAUGUAUCUAGAA	Cleavage	cdna chromosome:AGPv4:1:235648868:235660781:-1 gene:Zm00001d032708 gene_biotype:protein_coding transcript_biotype:protein_coding description:Zm00001d032708	1
Cluster_10611	Zm00001d002624_T001	1.5	-1	1	21	998	1018	UUCUGGAUAUAUAGUUUUUGC	:::::.::::.::::.::::	ACAAAAGCUAUGUAUCUAGAA	Cleavage	cdna chromosome:AGPv4:2:17074071:17087531:-1 gene:Zm00001d002624 gene_biotype:protein_coding transcript_biotype:protein_coding description:Zm00001d002624	1
Cluster_10611	Zm00001d032708_T001	1.5	-1	1	21	1533	1553	UUCUGGAUAUAUAGUUUUUGC	:::::.::::.::::.::::	ACAAAAGCUAUGUAUCUAGAA	Cleavage	cdna chromosome:AGPv4:1:235648794:235660830:-1 gene:Zm00001d032708 gene_biotype:protein_coding transcript_biotype:protein_coding description:Zm00001d032708	1
Cluster_10611	Zm00001d032708_T017	1.5	-1	1	21	4	24	UUCUGGAUAUAUAGUUUUUGC	:::::.::::.::::.::::	ACAAAAGCUAUGUAUCUAGAA	Cleavage	cdna chromosome:AGPv4:1:235648942:235657175:-1 gene:Zm00001d032708 gene_biotype:protein_coding transcript_biotype:protein_coding description:Zm00001d032708	1
Cluster_10611	Zm00001d032708_T011	1.5	-1	1	21	1533	1553	UUCUGGAUAUAUAGUUUUUGC	:::::.::::.::::.::::	ACAAAAGCUAUGUAUCUAGAA	Cleavage	cdna chromosome:AGPv4:1:235648934:235660830:-1 gene:Zm00001d032708 gene_biotype:protein_coding transcript_biotype:protein_coding description:Zm00001d032708	1
Cluster_133421	Zm00001d013119_T001	1.5	-1	1	21	936	956	UUGGACUGAAGGGUGCUCCCU	::.: ::::::::::::::	UAGGGGGACCCUUCAGUCCAA	Cleavage	cdna chromosome:AGPv4:5:5078404:5079549:-1 gene:Zm00001d013119 gene_biotype:protein_coding transcript_biotype:protein_coding description:Zm00001d013119	1
Cluster_133421	Zm00001d034353_T001	1.5	-1	1	21	951	971	UUGGACUGAAGGGUGCUCCCU	::.: ::::::::::::::	UAGGGGGACCCUUCAGUCCAA	Cleavage	cdna chromosome:AGPv4:1:290438168:290439328:1 gene:Zm00001d034353 gene_biotype:protein_coding transcript_biotype:protein_coding description:TCP transcription factor [Source:UniProtKB/TrEMBL;Acc:C0PGB1]	1
Cluster_133421	Zm00001d018806_T001	1.5	-1	1	21	1074	1094	UUGGACUGAAGGGUGCUCCCU	::.: ::::::::::::::	UAGGGGGACCCUUCAGUCCAA	Cleavage	cdna chromosome:AGPv4:7:5742596:5743909:1 gene:Zm00001d018806 gene_biotype:protein_coding transcript_biotype:protein_coding description:Zm00001d018806	1
Cluster_136992	Zm00001d008731_T007	1.5	-1	1	21	897	917	CCAUUUUUCCAAGGGAUUUCC	:::::::::::::.::::::	GGAAAUCCCUUGGGAAAAUGA	Cleavage	cdna chromosome:AGPv4:8:17974847:17976886:-1 gene:Zm00001d008731 gene_biotype:protein_coding transcript_biotype:protein_coding description:Zm00001d008731	2
Cluster_136992	Zm00001d008731_T006	1.5	-1	1	21	937	957	CCAUUUUUCCAAGGGAUUUCC	:::::::::::::.::::::	GGAAAUCCCUUGGGAAAAUGA	Cleavage	cdna chromosome:AGPv4:8:17972887:17976926:-1 gene:Zm00001d008731 gene_biotype:protein_coding transcript_biotype:protein_coding description:Zm00001d008731	2
Cluster_136992	Zm00001d008731_T005	1.5	-1	1	21	937	957	CCAUUUUUCCAAGGGAUUUCC	:::::::::::::.::::::	GGAAAUCCCUUGGGAAAAUGA	Cleavage	cdna chromosome:AGPv4:8:17972879:17976926:-1 gene:Zm00001d008731 gene_biotype:protein_coding transcript_biotype:protein_coding description:Zm00001d008731	2
Cluster_136992	Zm00001d034565_T007	1.5	-1	1	21	743	763	CCAUUUUUCCAAGGGAUUUCC	:::::::.::::::..::::	UGAAAUCCUUUGGAAGGAUGG	Cleavage	cdna chromosome:AGPv4:1:296464468:296471740:-1 gene:Zm00001d034565 gene_biotype:protein_coding transcript_biotype:protein_coding description:Zm00001d034565	1
Cluster_136992	Zm00001d018831_T014	1.5	-1	1	21	926	946	CCAUUUUUCCAAGGGAUUUCC	:. :::::::::::::::::	AGGUAUCCCUUGGAAAAAUGG	Cleavage	cdna chromosome:AGPv4:7:6795511:6797126:1 gene:Zm00001d018831 gene_biotype:protein_coding transcript_biotype:protein_coding description:Zm00001d018831	1
Cluster_136992	Zm00001d012729_T007	1.5	-1	1	21	1762	1782	CCAUUUUUCCAAGGGAUUUCC	: :::::::::::.::::::	GAAAAUCCCUUGGGAAAAUGU	Cleavage	cdna chromosome:AGPv4:8:179415175:179417574:-1 gene:Zm00001d012729 gene_biotype:protein_coding transcript_biotype:protein_coding description:Zm00001d012729	1
Cluster_136992	Zm00001d038531_T004	1.5	-1	1	21	641	661	CCAUUUUUCCAAGGGAUUUCC	: :::::::::::.::::::	GAAAAUCCCUUGGGAAAAUGA	Cleavage	cdna chromosome:AGPv4:6:159372304:159375365:1 gene:Zm00001d038531 gene_biotype:protein_coding transcript_biotype:protein_coding description:Zm00001d038531	1
Cluster_136992	Zm00001d018831_T002	1.5	-1	1	21	1951	1971	CCAUUUUUCCAAGGGAUUUCC	:. :::::::::::::::::	AGGUAUCCCUUGGAAAAAUGG	Cleavage	cdna chromosome:AGPv4:7:6794486:6806338:1 gene:Zm00001d018831 gene_biotype:protein_coding transcript_biotype:protein_coding description:Zm00001d018831	1
Cluster_136992	Zm00001d006457_T001	1.5	-1	1	21	2339	2359	CCAUUUUUCCAAGGGAUUUCC	: ::::::: :::::::::::	GAAAAUCCCGUGGAAAAAUGG	Cleavage	cdna chromosome:AGPv4:2:208849437:208854741:-1 gene:Zm00001d006457 gene_biotype:protein_coding transcript_biotype:protein_coding description:Zm00001d006457	1
Cluster_136992	Zm00001d006457_T003	1.5	-1	1	21	2595	2615	CCAUUUUUCCAAGGGAUUUCC	: ::::::: :::::::::::	GAAAAUCCCGUGGAAAAAUGG	Cleavage	cdna chromosome:AGPv4:2:208849437:208854779:-1 gene:Zm00001d006457 gene_biotype:protein_coding transcript_biotype:protein_coding description:Zm00001d006457	1
Cluster_136992	Zm00001d006457_T002	1.5	-1	1	21	2778	2798	CCAUUUUUCCAAGGGAUUUCC	: ::::::: :::::::::::	GAAAAUCCCGUGGAAAAAUGG	Cleavage	cdna chromosome:AGPv4:2:208849437:208854779:-1 gene:Zm00001d006457 gene_biotype:protein_coding transcript_biotype:protein_coding description:Zm00001d006457	1
Cluster_136992	Zm00001d036048_T002	1.5	-1	1	21	2200	2220	CCAUUUUUCCAAGGGAUUUCC	: ::::::::::: :::::::	GAAAAUCCCUUGGUAAAAUGG	Cleavage	cdna chromosome:AGPv4:6:68893398:68899590:1 gene:Zm00001d036048 gene_biotype:protein_coding transcript_biotype:protein_coding description:Zm00001d036048	1
Cluster_136992	Zm00001d052472_T004	1.5	-1	1	21	2297	2317	CCAUUUUUCCAAGGGAUUUCC	: ::::::: :::::::::::	GAAAAUCCCAUGGAAAAAUGG	Cleavage	cdna chromosome:AGPv4:4:190781504:190787238:1 gene:Zm00001d052472 gene_biotype:protein_coding transcript_biotype:protein_coding description:Zm00001d052472	1
Cluster_136992	Zm00001d052472_T010	1.5	-1	1	21	2265	2285	CCAUUUUUCCAAGGGAUUUCC	: ::::::: :::::::::::	GAAAAUCCCAUGGAAAAAUGG	Cleavage	cdna chromosome:AGPv4:4:190781573:190787188:1 gene:Zm00001d052472 gene_biotype:protein_coding transcript_biotype:protein_coding description:Zm00001d052472	1
Cluster_136992	Zm00001d052472_T003	1.5	-1	1	21	2334	2354	CCAUUUUUCCAAGGGAUUUCC	: ::::::: :::::::::::	GAAAAUCCCAUGGAAAAAUGG	Cleavage	cdna chromosome:AGPv4:4:190781504:190787187:1 gene:Zm00001d052472 gene_biotype:protein_coding transcript_biotype:protein_coding description:Zm00001d052472	1
Cluster_141502	Zm00001d013676_T003	1.5	-1	1	20	1303	1322	UAGCCAAGAAUGACUUGCCU	:::::: ::::::::::::.	AGGCAAAUCAUUCUUGGCUG	Cleavage	cdna chromosome:AGPv4:5:17050324:17054061:1 gene:Zm00001d013676 gene_biotype:protein_coding transcript_biotype:protein_coding description:CCAAT-HAP2 transcription factor [Source:UniProtKB/TrEMBL;Acc:C0PNR4]	1
Cluster_141502	Zm00001d033215_T004	1.5	-1	1	20	1260	1279	UAGCCAAGAAUGACUUGCCU	:::::: ::::::::::::.	AGGCAAAUCAUUCUUGGCUG	Cleavage	cdna chromosome:AGPv4:1:254416779:254420845:1 gene:Zm00001d033215 gene_biotype:protein_coding transcript_biotype:protein_coding description:CCAAT-HAP2 transcription factor [Source:UniProtKB/TrEMBL;Acc:B4FIN9]	1
Cluster_141502	Zm00001d033215_T002	1.5	-1	1	20	1299	1318	UAGCCAAGAAUGACUUGCCU	:::::: ::::::::::::.	AGGCAAAUCAUUCUUGGCUG	Cleavage	cdna chromosome:AGPv4:1:254416539:254420845:1 gene:Zm00001d033215 gene_biotype:protein_coding transcript_biotype:protein_coding description:CCAAT-HAP2 transcription factor [Source:UniProtKB/TrEMBL;Acc:B4FIN9]	1
Cluster_141502	Zm00001d033215_T003	1.5	-1	1	20	1332	1351	UAGCCAAGAAUGACUUGCCU	:::::: ::::::::::::.	AGGCAAAUCAUUCUUGGCUG	Cleavage	cdna chromosome:AGPv4:1:254416779:254420845:1 gene:Zm00001d033215 gene_biotype:protein_coding transcript_biotype:protein_coding description:CCAAT-HAP2 transcription factor [Source:UniProtKB/TrEMBL;Acc:B4FIN9]	1
Cluster_141502	Zm00001d033215_T001	1.5	-1	1	20	1376	1395	UAGCCAAGAAUGACUUGCCU	:::::: ::::::::::::.	AGGCAAAUCAUUCUUGGCUG	Cleavage	cdna chromosome:AGPv4:1:254416539:254420845:1 gene:Zm00001d033215 gene_biotype:protein_coding transcript_biotype:protein_coding description:CCAAT-HAP2 transcription factor [Source:UniProtKB/TrEMBL;Acc:B4FIN9]	1
Cluster_141502	Zm00001d013676_T004	1.5	-1	1	20	1349	1368	UAGCCAAGAAUGACUUGCCU	:::::: ::::::::::::.	AGGCAAAUCAUUCUUGGCUG	Cleavage	cdna chromosome:AGPv4:5:17050341:17054266:1 gene:Zm00001d013676 gene_biotype:protein_coding transcript_biotype:protein_coding description:CCAAT-HAP2 transcription factor [Source:UniProtKB/TrEMBL;Acc:C0PNR4]	1
Cluster_141502	Zm00001d013676_T001	1.5	-1	1	20	1366	1385	UAGCCAAGAAUGACUUGCCU	:::::: ::::::::::::.	AGGCAAAUCAUUCUUGGCUG	Cleavage	cdna chromosome:AGPv4:5:17050121:17054266:1 gene:Zm00001d013676 gene_biotype:protein_coding transcript_biotype:protein_coding description:CCAAT-HAP2 transcription factor [Source:UniProtKB/TrEMBL;Acc:C0PNR4]	1
Cluster_141502	Zm00001d031092_T002	1.5	-1	1	20	1392	1411	UAGCCAAGAAUGACUUGCCU	:::::: ::::::::::::.	AGGCAAAUCAUUCUUGGCUG	Cleavage	cdna chromosome:AGPv4:1:176869959:176875893:-1 gene:Zm00001d031092 gene_biotype:protein_coding transcript_biotype:protein_coding description:Zm00001d031092	1
Cluster_141502	Zm00001d031092_T001	1.5	-1	1	20	1434	1453	UAGCCAAGAAUGACUUGCCU	:::::: ::::::::::::.	AGGCAAAUCAUUCUUGGCUG	Cleavage	cdna chromosome:AGPv4:1:176869959:176875644:-1 gene:Zm00001d031092 gene_biotype:protein_coding transcript_biotype:protein_coding description:Zm00001d031092	1
Cluster_141502	Zm00001d013676_T002	1.5	-1	1	20	1613	1632	UAGCCAAGAAUGACUUGCCU	:::::: ::::::::::::.	AGGCAAAUCAUUCUUGGCUG	Cleavage	cdna chromosome:AGPv4:5:17050293:17054266:1 gene:Zm00001d013676 gene_biotype:protein_coding transcript_biotype:protein_coding description:CCAAT-HAP2 transcription factor [Source:UniProtKB/TrEMBL;Acc:C0PNR4]	1
Cluster_141502	Zm00001d031092_T003	1.5	-1	1	20	1846	1865	UAGCCAAGAAUGACUUGCCU	:::::: ::::::::::::.	AGGCAAAUCAUUCUUGGCUG	Cleavage	cdna chromosome:AGPv4:1:176870217:176875644:-1 gene:Zm00001d031092 gene_biotype:protein_coding transcript_biotype:protein_coding description:Zm00001d031092	1
Cluster_15779	Zm00001d047058_T003	1.5	-1	1	21	431	451	UUGGGAGCCACAAAACUGAAG	.:: :::::::::::::.:::	UUUGAGUUUUGUGGCUCUCAA	Cleavage	cdna chromosome:AGPv4:9:116827051:116829561:1 gene:Zm00001d047058 gene_biotype:protein_coding transcript_biotype:protein_coding description:Zm00001d047058	1
Cluster_15779	Zm00001d047058_T001	1.5	-1	1	21	901	921	UUGGGAGCCACAAAACUGAAG	.:: :::::::::::::.:::	UUUGAGUUUUGUGGCUCUCAA	Cleavage	cdna chromosome:AGPv4:9:116826647:116829510:1 gene:Zm00001d047058 gene_biotype:protein_coding transcript_biotype:protein_coding description:Zm00001d047058	1
Cluster_15779	Zm00001d047058_T002	1.5	-1	1	21	952	972	UUGGGAGCCACAAAACUGAAG	.:: :::::::::::::.:::	UUUGAGUUUUGUGGCUCUCAA	Cleavage	cdna chromosome:AGPv4:9:116826647:116829561:1 gene:Zm00001d047058 gene_biotype:protein_coding transcript_biotype:protein_coding description:Zm00001d047058	1
Cluster_15779	Zm00001d043953_T001	1.5	-1	1	21	2106	2126	UUGGGAGCCACAAAACUGAAG	.: :.::::::::::::::::	UUCCGGUUUUGUGGCUCCCAA	Cleavage	cdna chromosome:AGPv4:3:214751851:214757049:1 gene:Zm00001d043953 gene_biotype:protein_coding transcript_biotype:protein_coding description:Zm00001d043953	1
Cluster_170541	Zm00001d005558_T005	1.5	-1	1	21	1307	1327	AGAGGGGAUUUCAGUGGCUGA	:. ::::::::::::.:::::	UUUGCCACUGAAAUCUCCUCU	Cleavage	cdna chromosome:AGPv4:2:178429176:178435478:-1 gene:Zm00001d005558 gene_biotype:protein_coding transcript_biotype:protein_coding description:Zm00001d005558	1
Cluster_170541	Zm00001d005558_T004	1.5	-1	1	21	1272	1292	AGAGGGGAUUUCAGUGGCUGA	:. ::::::::::::.:::::	UUUGCCACUGAAAUCUCCUCU	Cleavage	cdna chromosome:AGPv4:2:178429171:178435206:-1 gene:Zm00001d005558 gene_biotype:protein_coding transcript_biotype:protein_coding description:Zm00001d005558	1
Cluster_170541	Zm00001d001935_T001	1.5	-1	1	21	1182	1202	AGAGGGGAUUUCAGUGGCUGA	:. ::::::::::::.:::::	UUUGCCACUGAAAUCUCCUCU	Cleavage	cdna chromosome:AGPv4:2:3107291:3112383:1 gene:Zm00001d001935 gene_biotype:protein_coding transcript_biotype:protein_coding description:Zm00001d001935	1
Cluster_170541	Zm00001d005558_T003	1.5	-1	1	21	1469	1489	AGAGGGGAUUUCAGUGGCUGA	:. ::::::::::::.:::::	UUUGCCACUGAAAUCUCCUCU	Cleavage	cdna chromosome:AGPv4:2:178429165:178436518:-1 gene:Zm00001d005558 gene_biotype:protein_coding transcript_biotype:protein_coding description:Zm00001d005558	1
Cluster_170541	Zm00001d005558_T001	1.5	-1	1	21	1474	1494	AGAGGGGAUUUCAGUGGCUGA	:. ::::::::::::.:::::	UUUGCCACUGAAAUCUCCUCU	Cleavage	cdna chromosome:AGPv4:2:178429165:178436263:-1 gene:Zm00001d005558 gene_biotype:protein_coding transcript_biotype:protein_coding description:Zm00001d005558	1
Cluster_170541	Zm00001d005558_T002	1.5	-1	1	21	1496	1516	AGAGGGGAUUUCAGUGGCUGA	:. ::::::::::::.:::::	UUUGCCACUGAAAUCUCCUCU	Cleavage	cdna chromosome:AGPv4:2:178429165:178436460:-1 gene:Zm00001d005558 gene_biotype:protein_coding transcript_biotype:protein_coding description:Zm00001d005558	1
Cluster_170541	Zm00001d051759_T006	1.5	-1	1	21	308	328	AGAGGGGAUUUCAGUGGCUGA	::::::::::.::..::::	GAAGCCACUGAAGUCUUCUCU	Cleavage	cdna chromosome:AGPv4:4:168953489:168955387:1 gene:Zm00001d051759 gene_biotype:protein_coding transcript_biotype:protein_coding description:Zm00001d051759	1
Cluster_170541	Zm00001d051759_T004	1.5	-1	1	21	1066	1086	AGAGGGGAUUUCAGUGGCUGA	::::::::::.::..::::	GAAGCCACUGAAGUCUUCUCU	Cleavage	cdna chromosome:AGPv4:4:168951185:168955426:1 gene:Zm00001d051759 gene_biotype:protein_coding transcript_biotype:protein_coding description:Zm00001d051759	1
Cluster_170541	Zm00001d051759_T005	1.5	-1	1	21	1069	1089	AGAGGGGAUUUCAGUGGCUGA	::::::::::.::..::::	GAAGCCACUGAAGUCUUCUCU	Cleavage	cdna chromosome:AGPv4:4:168951185:168955426:1 gene:Zm00001d051759 gene_biotype:protein_coding transcript_biotype:protein_coding description:Zm00001d051759	1
Cluster_170541	Zm00001d051759_T002	1.5	-1	1	21	1127	1147	AGAGGGGAUUUCAGUGGCUGA	::::::::::.::..::::	GAAGCCACUGAAGUCUUCUCU	Cleavage	cdna chromosome:AGPv4:4:168951127:168955419:1 gene:Zm00001d051759 gene_biotype:protein_coding transcript_biotype:protein_coding description:Zm00001d051759	1
Cluster_170541	Zm00001d051759_T001	1.5	-1	1	21	1271	1291	AGAGGGGAUUUCAGUGGCUGA	::::::::::.::..::::	GAAGCCACUGAAGUCUUCUCU	Cleavage	cdna chromosome:AGPv4:4:168950986:168955422:1 gene:Zm00001d051759 gene_biotype:protein_coding transcript_biotype:protein_coding description:Zm00001d051759	1
Cluster_170541	Zm00001d051759_T003	1.5	-1	1	21	1896	1916	AGAGGGGAUUUCAGUGGCUGA	::::::::::.::..::::	GAAGCCACUGAAGUCUUCUCU	Cleavage	cdna chromosome:AGPv4:4:168951185:168955408:1 gene:Zm00001d051759 gene_biotype:protein_coding transcript_biotype:protein_coding description:Zm00001d051759	1
Cluster_182185	Zm00001d018824_T001	1.5	-1	1	21	427	447	UCGGACCAGGCUUCAUUCCCC	::.:::.:::::::::::.	UUGGGAUGGAGCCUGGUCCGG	Cleavage	cdna chromosome:AGPv4:7:6510464:6511271:-1 gene:Zm00001d018824 gene_biotype:protein_coding transcript_biotype:protein_coding description:Zm00001d018824	1
Cluster_182185	Zm00001d051851_T001	1.5	-1	1	21	2713	2733	UCGGACCAGGCUUCAUUCCCC	::.:::::::.:::::::.	UUGGGAUGAAGCUUGGUCCGG	Cleavage	cdna chromosome:AGPv4:4:172403879:172407793:1 gene:Zm00001d051851 gene_biotype:protein_coding transcript_biotype:protein_coding description:Zm00001d051851	1
Cluster_182185	Zm00001d051851_T003	1.5	-1	1	21	2713	2733	UCGGACCAGGCUUCAUUCCCC	::.:::::::.:::::::.	UUGGGAUGAAGCUUGGUCCGG	Cleavage	cdna chromosome:AGPv4:4:172403879:172413763:1 gene:Zm00001d051851 gene_biotype:protein_coding transcript_biotype:protein_coding description:Zm00001d051851	1
Cluster_182185	Zm00001d051851_T002	1.5	-1	1	21	2713	2733	UCGGACCAGGCUUCAUUCCCC	::.:::::::.:::::::.	UUGGGAUGAAGCUUGGUCCGG	Cleavage	cdna chromosome:AGPv4:4:172403879:172413763:1 gene:Zm00001d051851 gene_biotype:protein_coding transcript_biotype:protein_coding description:Zm00001d051851	1
Cluster_185311	Zm00001d027292_T001	1.5	-1	1	21	435	455	UUGAGCCGCGUCAAUAUCUCC	:::::: ::.::::::::::	CGAGAUACUGGCGCGGCUCAA	Cleavage	cdna chromosome:AGPv4:1:2019934:2021379:1 gene:Zm00001d027292 gene_biotype:protein_coding transcript_biotype:protein_coding description:GRAS transcription factor [Source:UniProtKB/TrEMBL;Acc:A0A060CVG2]	1
Cluster_185311	Zm00001d017513_T001	1.5	-1	1	21	1101	1121	UUGAGCCGCGUCAAUAUCUCC	: :::::::.::::::::::	AGCGAUAUUGGCGCGGCUCAA	Cleavage	cdna chromosome:AGPv4:5:198244236:198246356:1 gene:Zm00001d017513 gene_biotype:protein_coding transcript_biotype:protein_coding description:Zm00001d017513	1
Cluster_203651	Zm00001d047828_T011	1.5	-1	1	21	624	644	UUUCAUAUUAGCUGUCACUCU	:::::::.:::::.:.:::::	AGAGUGAUAGCUAGUGUGAAA	Cleavage	cdna chromosome:AGPv4:9:142626009:142627514:-1 gene:Zm00001d047828 gene_biotype:protein_coding transcript_biotype:protein_coding description:Zm00001d047828	1
Cluster_203651	Zm00001d047828_T012	1.5	-1	1	21	2244	2264	UUUCAUAUUAGCUGUCACUCU	:::::::.:::::.:.:::::	AGAGUGAUAGCUAGUGUGAAA	Cleavage	cdna chromosome:AGPv4:9:142626028:142631845:-1 gene:Zm00001d047828 gene_biotype:protein_coding transcript_biotype:protein_coding description:Zm00001d047828	1
Cluster_203651	Zm00001d047828_T005	1.5	-1	1	21	2184	2204	UUUCAUAUUAGCUGUCACUCU	:::::::.:::::.:.:::::	AGAGUGAUAGCUAGUGUGAAA	Cleavage	cdna chromosome:AGPv4:9:142625876:142631799:-1 gene:Zm00001d047828 gene_biotype:protein_coding transcript_biotype:protein_coding description:Zm00001d047828	1
Cluster_203651	Zm00001d047828_T014	1.5	-1	1	21	2375	2395	UUUCAUAUUAGCUGUCACUCU	:::::::.:::::.:.:::::	AGAGUGAUAGCUAGUGUGAAA	Cleavage	cdna chromosome:AGPv4:9:142626030:142631576:-1 gene:Zm00001d047828 gene_biotype:protein_coding transcript_biotype:protein_coding description:Zm00001d047828	1
Cluster_203651	Zm00001d047828_T008	1.5	-1	1	21	2370	2390	UUUCAUAUUAGCUGUCACUCU	:::::::.:::::.:.:::::	AGAGUGAUAGCUAGUGUGAAA	Cleavage	cdna chromosome:AGPv4:9:142625948:142631787:-1 gene:Zm00001d047828 gene_biotype:protein_coding transcript_biotype:protein_coding description:Zm00001d047828	1
Cluster_203651	Zm00001d047828_T010	1.5	-1	1	21	2477	2497	UUUCAUAUUAGCUGUCACUCU	:::::::.:::::.:.:::::	AGAGUGAUAGCUAGUGUGAAA	Cleavage	cdna chromosome:AGPv4:9:142625979:142631793:-1 gene:Zm00001d047828 gene_biotype:protein_coding transcript_biotype:protein_coding description:Zm00001d047828	1
Cluster_203651	Zm00001d047828_T013	1.5	-1	1	21	2727	2747	UUUCAUAUUAGCUGUCACUCU	:::::::.:::::.:.:::::	AGAGUGAUAGCUAGUGUGAAA	Cleavage	cdna chromosome:AGPv4:9:142626029:142631787:-1 gene:Zm00001d047828 gene_biotype:protein_coding transcript_biotype:protein_coding description:Zm00001d047828	1
Cluster_203651	Zm00001d047828_T007	1.5	-1	1	21	2666	2686	UUUCAUAUUAGCUGUCACUCU	:::::::.:::::.:.:::::	AGAGUGAUAGCUAGUGUGAAA	Cleavage	cdna chromosome:AGPv4:9:142625918:142631743:-1 gene:Zm00001d047828 gene_biotype:protein_coding transcript_biotype:protein_coding description:Zm00001d047828	1
Cluster_203651	Zm00001d047828_T001	1.5	-1	1	21	2791	2811	UUUCAUAUUAGCUGUCACUCU	:::::::.:::::.:.:::::	AGAGUGAUAGCUAGUGUGAAA	Cleavage	cdna chromosome:AGPv4:9:142625874:142631787:-1 gene:Zm00001d047828 gene_biotype:protein_coding transcript_biotype:protein_coding description:Zm00001d047828	1
Cluster_203651	Zm00001d047828_T004	1.5	-1	1	21	2854	2874	UUUCAUAUUAGCUGUCACUCU	:::::::.:::::.:.:::::	AGAGUGAUAGCUAGUGUGAAA	Cleavage	cdna chromosome:AGPv4:9:142625874:142631952:-1 gene:Zm00001d047828 gene_biotype:protein_coding transcript_biotype:protein_coding description:Zm00001d047828	1
Cluster_203651	Zm00001d047828_T003	1.5	-1	1	21	2905	2925	UUUCAUAUUAGCUGUCACUCU	:::::::.:::::.:.:::::	AGAGUGAUAGCUAGUGUGAAA	Cleavage	cdna chromosome:AGPv4:9:142625874:142631952:-1 gene:Zm00001d047828 gene_biotype:protein_coding transcript_biotype:protein_coding description:Zm00001d047828	1
Cluster_209624	Zm00001d047540_T005	1.5	-1	1	20	816	835	UGACAGAAGAGAGUGAGCAC	:::::::::::::::: :::	GUGCUCACUCUCUUCUAUCA	Cleavage	cdna chromosome:AGPv4:9:134442080:134453011:-1 gene:Zm00001d047540 gene_biotype:protein_coding transcript_biotype:protein_coding description:Zm00001d047540	1
Cluster_209624	Zm00001d039900_T003	1.5	-1	1	20	1452	1471	UGACAGAAGAGAGUGAGCAC	::::.:::::.::::::.:	AUGCUUACUCUUUUCUGUUA	Cleavage	cdna chromosome:AGPv4:3:18639754:18644423:1 gene:Zm00001d039900 gene_biotype:protein_coding transcript_biotype:protein_coding description:Zm00001d039900	1
Cluster_219450	Zm00001d032945_T001	1.5	-1	1	22	543	564	CUUGGUUUCCUCCAAUUUCUCA	::::::::::.:::..:::::	GGAGAAAUUGGGGGAGGCCAAG	Cleavage	cdna chromosome:AGPv4:1:244341397:244343019:1 gene:Zm00001d032945 gene_biotype:protein_coding transcript_biotype:protein_coding description:Zm00001d032945	2
Cluster_219450	Zm00001d027967_T001	1.5	-1	1	22	234	255	CUUGGUUUCCUCCAAUUUCUCA	:::.::::::::..:::::	GCCGAAGUUGGAGGAGGCCAAG	Cleavage	cdna chromosome:AGPv4:1:18522679:18525819:1 gene:Zm00001d027967 gene_biotype:protein_coding transcript_biotype:protein_coding description:Zm00001d027967	1
Cluster_229850	Zm00001d040305_T015	1.5	-1	1	21	2551	2571	AGAUCAUGUUGCAGCUUCACU	:::::::::::::::: ::	GUUGAAGCUGCAACAUGAGCU	Cleavage	cdna chromosome:AGPv4:3:36894192:36898068:-1 gene:Zm00001d040305 gene_biotype:protein_coding transcript_biotype:protein_coding description:Zm00001d040305	1
Cluster_229850	Zm00001d040305_T022	1.5	-1	1	21	3286	3306	AGAUCAUGUUGCAGCUUCACU	:::::::::::::::: ::	GUUGAAGCUGCAACAUGAGCU	Cleavage	cdna chromosome:AGPv4:3:36894199:36898721:-1 gene:Zm00001d040305 gene_biotype:protein_coding transcript_biotype:protein_coding description:Zm00001d040305	1
Cluster_229850	Zm00001d040305_T020	1.5	-1	1	21	3847	3867	AGAUCAUGUUGCAGCUUCACU	:::::::::::::::: ::	GUUGAAGCUGCAACAUGAGCU	Cleavage	cdna chromosome:AGPv4:3:36894197:36900815:-1 gene:Zm00001d040305 gene_biotype:protein_coding transcript_biotype:protein_coding description:Zm00001d040305	1
Cluster_229850	Zm00001d040305_T025	1.5	-1	1	21	4029	4049	AGAUCAUGUUGCAGCUUCACU	:::::::::::::::: ::	GUUGAAGCUGCAACAUGAGCU	Cleavage	cdna chromosome:AGPv4:3:36894224:36901546:-1 gene:Zm00001d040305 gene_biotype:protein_coding transcript_biotype:protein_coding description:Zm00001d040305	1
Cluster_229850	Zm00001d040305_T029	1.5	-1	1	21	4177	4197	AGAUCAUGUUGCAGCUUCACU	:::::::::::::::: ::	GUUGAAGCUGCAACAUGAGCU	Cleavage	cdna chromosome:AGPv4:3:36894347:36901881:-1 gene:Zm00001d040305 gene_biotype:protein_coding transcript_biotype:protein_coding description:Zm00001d040305	1
Cluster_229850	Zm00001d040305_T008	1.5	-1	1	21	3983	4003	AGAUCAUGUUGCAGCUUCACU	:::::::::::::::: ::	GUUGAAGCUGCAACAUGAGCU	Cleavage	cdna chromosome:AGPv4:3:36894173:36899632:-1 gene:Zm00001d040305 gene_biotype:protein_coding transcript_biotype:protein_coding description:Zm00001d040305	1
Cluster_229850	Zm00001d040305_T010	1.5	-1	1	21	3985	4005	AGAUCAUGUUGCAGCUUCACU	:::::::::::::::: ::	GUUGAAGCUGCAACAUGAGCU	Cleavage	cdna chromosome:AGPv4:3:36894173:36899717:-1 gene:Zm00001d040305 gene_biotype:protein_coding transcript_biotype:protein_coding description:Zm00001d040305	1
Cluster_229850	Zm00001d040305_T027	1.5	-1	1	21	4177	4197	AGAUCAUGUUGCAGCUUCACU	:::::::::::::::: ::	GUUGAAGCUGCAACAUGAGCU	Cleavage	cdna chromosome:AGPv4:3:36894305:36901881:-1 gene:Zm00001d040305 gene_biotype:protein_coding transcript_biotype:protein_coding description:Zm00001d040305	1
Cluster_229850	Zm00001d040305_T028	1.5	-1	1	21	4177	4197	AGAUCAUGUUGCAGCUUCACU	:::::::::::::::: ::	GUUGAAGCUGCAACAUGAGCU	Cleavage	cdna chromosome:AGPv4:3:36894305:36901881:-1 gene:Zm00001d040305 gene_biotype:protein_coding transcript_biotype:protein_coding description:Zm00001d040305	1
Cluster_229850	Zm00001d040305_T009	1.5	-1	1	21	4067	4087	AGAUCAUGUUGCAGCUUCACU	:::::::::::::::: ::	GUUGAAGCUGCAACAUGAGCU	Cleavage	cdna chromosome:AGPv4:3:36894173:36899717:-1 gene:Zm00001d040305 gene_biotype:protein_coding transcript_biotype:protein_coding description:Zm00001d040305	1
Cluster_229850	Zm00001d040305_T024	1.5	-1	1	21	4158	4178	AGAUCAUGUUGCAGCUUCACU	:::::::::::::::: ::	GUUGAAGCUGCAACAUGAGCU	Cleavage	cdna chromosome:AGPv4:3:36894217:36901881:-1 gene:Zm00001d040305 gene_biotype:protein_coding transcript_biotype:protein_coding description:Zm00001d040305	1
Cluster_229850	Zm00001d040305_T016	1.5	-1	1	21	4154	4174	AGAUCAUGUUGCAGCUUCACU	:::::::::::::::: ::	GUUGAAGCUGCAACAUGAGCU	Cleavage	cdna chromosome:AGPv4:3:36894192:36901845:-1 gene:Zm00001d040305 gene_biotype:protein_coding transcript_biotype:protein_coding description:Zm00001d040305	1
Cluster_229850	Zm00001d040305_T023	1.5	-1	1	21	4174	4194	AGAUCAUGUUGCAGCUUCACU	:::::::::::::::: ::	GUUGAAGCUGCAACAUGAGCU	Cleavage	cdna chromosome:AGPv4:3:36894206:36901931:-1 gene:Zm00001d040305 gene_biotype:protein_coding transcript_biotype:protein_coding description:Zm00001d040305	1
Cluster_229850	Zm00001d040305_T026	1.5	-1	1	21	4203	4223	AGAUCAUGUUGCAGCUUCACU	:::::::::::::::: ::	GUUGAAGCUGCAACAUGAGCU	Cleavage	cdna chromosome:AGPv4:3:36894225:36901905:-1 gene:Zm00001d040305 gene_biotype:protein_coding transcript_biotype:protein_coding description:Zm00001d040305	1
Cluster_229850	Zm00001d040305_T012	1.5	-1	1	21	4227	4247	AGAUCAUGUUGCAGCUUCACU	:::::::::::::::: ::	GUUGAAGCUGCAACAUGAGCU	Cleavage	cdna chromosome:AGPv4:3:36894173:36901931:-1 gene:Zm00001d040305 gene_biotype:protein_coding transcript_biotype:protein_coding description:Zm00001d040305	1
Cluster_229850	Zm00001d040305_T013	1.5	-1	1	21	4201	4221	AGAUCAUGUUGCAGCUUCACU	:::::::::::::::: ::	GUUGAAGCUGCAACAUGAGCU	Cleavage	cdna chromosome:AGPv4:3:36894173:36901931:-1 gene:Zm00001d040305 gene_biotype:protein_coding transcript_biotype:protein_coding description:Zm00001d040305	1
Cluster_229850	Zm00001d040305_T014	1.5	-1	1	21	4234	4254	AGAUCAUGUUGCAGCUUCACU	:::::::::::::::: ::	GUUGAAGCUGCAACAUGAGCU	Cleavage	cdna chromosome:AGPv4:3:36894191:36901926:-1 gene:Zm00001d040305 gene_biotype:protein_coding transcript_biotype:protein_coding description:Zm00001d040305	1
Cluster_229850	Zm00001d040305_T005	1.5	-1	1	21	4156	4176	AGAUCAUGUUGCAGCUUCACU	:::::::::::::::: ::	GUUGAAGCUGCAACAUGAGCU	Cleavage	cdna chromosome:AGPv4:3:36894013:36901826:-1 gene:Zm00001d040305 gene_biotype:protein_coding transcript_biotype:protein_coding description:Zm00001d040305	1
Cluster_229850	Zm00001d040305_T003	1.5	-1	1	21	4147	4167	AGAUCAUGUUGCAGCUUCACU	:::::::::::::::: ::	GUUGAAGCUGCAACAUGAGCU	Cleavage	cdna chromosome:AGPv4:3:36893991:36901855:-1 gene:Zm00001d040305 gene_biotype:protein_coding transcript_biotype:protein_coding description:Zm00001d040305	1
Cluster_229850	Zm00001d040305_T006	1.5	-1	1	21	4192	4212	AGAUCAUGUUGCAGCUUCACU	:::::::::::::::: ::	GUUGAAGCUGCAACAUGAGCU	Cleavage	cdna chromosome:AGPv4:3:36894013:36901877:-1 gene:Zm00001d040305 gene_biotype:protein_coding transcript_biotype:protein_coding description:Zm00001d040305	1
Cluster_229850	Zm00001d040305_T011	1.5	-1	1	21	4455	4475	AGAUCAUGUUGCAGCUUCACU	:::::::::::::::: ::	GUUGAAGCUGCAACAUGAGCU	Cleavage	cdna chromosome:AGPv4:3:36894173:36901881:-1 gene:Zm00001d040305 gene_biotype:protein_coding transcript_biotype:protein_coding description:Zm00001d040305	1
Cluster_229850	Zm00001d040305_T002	1.5	-1	1	21	4326	4346	AGAUCAUGUUGCAGCUUCACU	:::::::::::::::: ::	GUUGAAGCUGCAACAUGAGCU	Cleavage	cdna chromosome:AGPv4:3:36893990:36902030:-1 gene:Zm00001d040305 gene_biotype:protein_coding transcript_biotype:protein_coding description:Zm00001d040305	1
Cluster_229850	Zm00001d040305_T001	1.5	-1	1	21	4326	4346	AGAUCAUGUUGCAGCUUCACU	:::::::::::::::: ::	GUUGAAGCUGCAACAUGAGCU	Cleavage	cdna chromosome:AGPv4:3:36893536:36902030:-1 gene:Zm00001d040305 gene_biotype:protein_coding transcript_biotype:protein_coding description:Zm00001d040305	1
Cluster_229850	Zm00001d040305_T018	1.5	-1	1	21	5501	5521	AGAUCAUGUUGCAGCUUCACU	:::::::::::::::: ::	GUUGAAGCUGCAACAUGAGCU	Cleavage	cdna chromosome:AGPv4:3:36894195:36901886:-1 gene:Zm00001d040305 gene_biotype:protein_coding transcript_biotype:protein_coding description:Zm00001d040305	1
Cluster_229850	Zm00001d040305_T021	1.5	-1	1	21	5514	5534	AGAUCAUGUUGCAGCUUCACU	:::::::::::::::: ::	GUUGAAGCUGCAACAUGAGCU	Cleavage	cdna chromosome:AGPv4:3:36894197:36901949:-1 gene:Zm00001d040305 gene_biotype:protein_coding transcript_biotype:protein_coding description:Zm00001d040305	1
Cluster_229850	Zm00001d040305_T004	1.5	-1	1	21	5431	5451	AGAUCAUGUUGCAGCUUCACU	:::::::::::::::: ::	GUUGAAGCUGCAACAUGAGCU	Cleavage	cdna chromosome:AGPv4:3:36894011:36901949:-1 gene:Zm00001d040305 gene_biotype:protein_coding transcript_biotype:protein_coding description:Zm00001d040305	1
Cluster_247215	Zm00001d050253_T006	1.5	-1	1	21	3937	3957	GCAGCACCAUCAAGAUUCACA	::::: .:::::::::::::	GGUGAAAUUUGAUGGUGCUGC	Cleavage	cdna chromosome:AGPv4:4:76519561:76527159:1 gene:Zm00001d050253 gene_biotype:protein_coding transcript_biotype:protein_coding description:Zm00001d050253	1
Cluster_247215	Zm00001d050253_T003	1.5	-1	1	21	4072	4092	GCAGCACCAUCAAGAUUCACA	::::: .:::::::::::::	GGUGAAAUUUGAUGGUGCUGC	Cleavage	cdna chromosome:AGPv4:4:76519512:76527157:1 gene:Zm00001d050253 gene_biotype:protein_coding transcript_biotype:protein_coding description:Zm00001d050253	1
Cluster_247215	Zm00001d050253_T005	1.5	-1	1	21	4584	4604	GCAGCACCAUCAAGAUUCACA	::::: .:::::::::::::	GGUGAAAUUUGAUGGUGCUGC	Cleavage	cdna chromosome:AGPv4:4:76519536:76527164:1 gene:Zm00001d050253 gene_biotype:protein_coding transcript_biotype:protein_coding description:Zm00001d050253	1
Cluster_247215	Zm00001d026532_T002	1.5	-1	1	21	1083	1103	GCAGCACCAUCAAGAUUCACA	:::::::::::: ::::::	CAUGAAUCUUGAUGCUGCUGC	Cleavage	cdna chromosome:AGPv4:10:147796659:147804756:1 gene:Zm00001d026532 gene_biotype:protein_coding transcript_biotype:protein_coding description:Zm00001d026532	1
Cluster_247215	Zm00001d026532_T007	1.5	-1	1	21	1146	1166	GCAGCACCAUCAAGAUUCACA	:::::::::::: ::::::	CAUGAAUCUUGAUGCUGCUGC	Cleavage	cdna chromosome:AGPv4:10:147796659:147804756:1 gene:Zm00001d026532 gene_biotype:protein_coding transcript_biotype:protein_coding description:Zm00001d026532	1
Cluster_247215	Zm00001d026532_T003	1.5	-1	1	21	1625	1645	GCAGCACCAUCAAGAUUCACA	:::::::::::: ::::::	CAUGAAUCUUGAUGCUGCUGC	Cleavage	cdna chromosome:AGPv4:10:147796659:147804756:1 gene:Zm00001d026532 gene_biotype:protein_coding transcript_biotype:protein_coding description:Zm00001d026532	1
Cluster_247215	Zm00001d026532_T004	1.5	-1	1	21	1625	1645	GCAGCACCAUCAAGAUUCACA	:::::::::::: ::::::	CAUGAAUCUUGAUGCUGCUGC	Cleavage	cdna chromosome:AGPv4:10:147796659:147804756:1 gene:Zm00001d026532 gene_biotype:protein_coding transcript_biotype:protein_coding description:Zm00001d026532	1
Cluster_247215	Zm00001d026532_T013	1.5	-1	1	21	751	771	GCAGCACCAUCAAGAUUCACA	:::::::::::: ::::::	CAUGAAUCUUGAUGCUGCUGC	Cleavage	cdna chromosome:AGPv4:10:147799495:147804741:1 gene:Zm00001d026532 gene_biotype:protein_coding transcript_biotype:protein_coding description:Zm00001d026532	1
Cluster_247215	Zm00001d026532_T010	1.5	-1	1	21	1614	1634	GCAGCACCAUCAAGAUUCACA	:::::::::::: ::::::	CAUGAAUCUUGAUGCUGCUGC	Cleavage	cdna chromosome:AGPv4:10:147796703:147804741:1 gene:Zm00001d026532 gene_biotype:protein_coding transcript_biotype:protein_coding description:Zm00001d026532	1
Cluster_261872	Zm00001d020359_T012	1.5	-1	1	21	1121	1141	CCUAUUUGUGGGUUCGCAGAU	.:.:::::::::..:::::::	GUUUGCGAACCCGUAAAUAGG	Cleavage	cdna chromosome:AGPv4:7:109033382:109037766:-1 gene:Zm00001d020359 gene_biotype:protein_coding transcript_biotype:protein_coding description:Zm00001d020359	1
Cluster_261872	Zm00001d020359_T001	1.5	-1	1	21	1114	1134	CCUAUUUGUGGGUUCGCAGAU	.:.:::::::::..:::::::	GUUUGCGAACCCGUAAAUAGG	Cleavage	cdna chromosome:AGPv4:7:109032993:109037763:-1 gene:Zm00001d020359 gene_biotype:protein_coding transcript_biotype:protein_coding description:Zm00001d020359	1
Cluster_261872	Zm00001d020359_T004	1.5	-1	1	21	1164	1184	CCUAUUUGUGGGUUCGCAGAU	.:.:::::::::..:::::::	GUUUGCGAACCCGUAAAUAGG	Cleavage	cdna chromosome:AGPv4:7:109033027:109037809:-1 gene:Zm00001d020359 gene_biotype:protein_coding transcript_biotype:protein_coding description:Zm00001d020359	1
Cluster_261872	Zm00001d020359_T007	1.5	-1	1	21	1026	1046	CCUAUUUGUGGGUUCGCAGAU	.:.:::::::::..:::::::	GUUUGCGAACCCGUAAAUAGG	Cleavage	cdna chromosome:AGPv4:7:109033303:109037675:-1 gene:Zm00001d020359 gene_biotype:protein_coding transcript_biotype:protein_coding description:Zm00001d020359	1
Cluster_261872	Zm00001d020359_T005	1.5	-1	1	21	1057	1077	CCUAUUUGUGGGUUCGCAGAU	.:.:::::::::..:::::::	GUUUGCGAACCCGUAAAUAGG	Cleavage	cdna chromosome:AGPv4:7:109033034:109037702:-1 gene:Zm00001d020359 gene_biotype:protein_coding transcript_biotype:protein_coding description:Zm00001d020359	1
Cluster_261872	Zm00001d020359_T008	1.5	-1	1	21	1190	1210	CCUAUUUGUGGGUUCGCAGAU	.:.:::::::::..:::::::	GUUUGCGAACCCGUAAAUAGG	Cleavage	cdna chromosome:AGPv4:7:109033360:109037766:-1 gene:Zm00001d020359 gene_biotype:protein_coding transcript_biotype:protein_coding description:Zm00001d020359	1
Cluster_261872	Zm00001d020359_T010	1.5	-1	1	21	1165	1185	CCUAUUUGUGGGUUCGCAGAU	.:.:::::::::..:::::::	GUUUGCGAACCCGUAAAUAGG	Cleavage	cdna chromosome:AGPv4:7:109033380:109037810:-1 gene:Zm00001d020359 gene_biotype:protein_coding transcript_biotype:protein_coding description:Zm00001d020359	1
Cluster_261872	Zm00001d020359_T009	1.5	-1	1	21	1165	1185	CCUAUUUGUGGGUUCGCAGAU	.:.:::::::::..:::::::	GUUUGCGAACCCGUAAAUAGG	Cleavage	cdna chromosome:AGPv4:7:109033363:109037810:-1 gene:Zm00001d020359 gene_biotype:protein_coding transcript_biotype:protein_coding description:Zm00001d020359	1
Cluster_266284	Zm00001d052071_T002	1.5	-1	1	21	444	464	AUGACAGAAGAGAGAGAGCAC	:::::.::::::::::::	UAGCUCUUUCUCUUCUGUCAA	Cleavage	cdna chromosome:AGPv4:4:178531835:178533837:1 gene:Zm00001d052071 gene_biotype:protein_coding transcript_biotype:protein_coding description:Zm00001d052071	1
Cluster_266284	Zm00001d052071_T001	1.5	-1	1	21	206	226	AUGACAGAAGAGAGAGAGCAC	:::::.::::::::::::	UAGCUCUUUCUCUUCUGUCAA	Cleavage	cdna chromosome:AGPv4:4:178531789:178535160:1 gene:Zm00001d052071 gene_biotype:protein_coding transcript_biotype:protein_coding description:Zm00001d052071	1
Cluster_279327	Zm00001d020374_T008	1.5	-1	1	21	5155	5175	CCUCCCCCAUGGAUCCCCUUC	:.::::::::::::: :::::	GGAGGGGAUCCAUGGAGGAGG	Cleavage	cdna chromosome:AGPv4:7:110023274:110030198:1 gene:Zm00001d020374 gene_biotype:protein_coding transcript_biotype:protein_coding description:Zm00001d020374	1
Cluster_279327	Zm00001d020374_T006	1.5	-1	1	21	4909	4929	CCUCCCCCAUGGAUCCCCUUC	:.::::::::::::: :::::	GGAGGGGAUCCAUGGAGGAGG	Cleavage	cdna chromosome:AGPv4:7:110023267:110030171:1 gene:Zm00001d020374 gene_biotype:protein_coding transcript_biotype:protein_coding description:Zm00001d020374	1
Cluster_279327	Zm00001d020374_T001	1.5	-1	1	21	4874	4894	CCUCCCCCAUGGAUCCCCUUC	:.::::::::::::: :::::	GGAGGGGAUCCAUGGAGGAGG	Cleavage	cdna chromosome:AGPv4:7:110023225:110030147:1 gene:Zm00001d020374 gene_biotype:protein_coding transcript_biotype:protein_coding description:Zm00001d020374	1
Cluster_279327	Zm00001d020374_T009	1.5	-1	1	21	3622	3642	CCUCCCCCAUGGAUCCCCUUC	:.::::::::::::: :::::	GGAGGGGAUCCAUGGAGGAGG	Cleavage	cdna chromosome:AGPv4:7:110024244:110030172:1 gene:Zm00001d020374 gene_biotype:protein_coding transcript_biotype:protein_coding description:Zm00001d020374	1
Cluster_279327	Zm00001d010152_T007	1.5	-1	1	21	911	931	CCUCCCCCAUGGAUCCCCUUC	:.:::::::::::::: ::::	GGAGGGGAUCCAUGGGAGAGG	Cleavage	cdna chromosome:AGPv4:8:101642835:101645247:1 gene:Zm00001d010152 gene_biotype:protein_coding transcript_biotype:protein_coding description:Zm00001d010152	1
Cluster_279327	Zm00001d034804_T003	1.5	-1	1	21	76	96	CCUCCCCCAUGGAUCCCCUUC	:::::::::: ::::::::	CUAGGGGAUCCACGGGGGAGG	Cleavage	cdna chromosome:AGPv4:1:302468906:302475499:1 gene:Zm00001d034804 gene_biotype:protein_coding transcript_biotype:protein_coding description:Zm00001d034804	1
Cluster_279327	Zm00001d034804_T004	1.5	-1	1	21	46	66	CCUCCCCCAUGGAUCCCCUUC	:::::::::: ::::::::	CUAGGGGAUCCACGGGGGAGG	Cleavage	cdna chromosome:AGPv4:1:302468936:302475400:1 gene:Zm00001d034804 gene_biotype:protein_coding transcript_biotype:protein_coding description:Zm00001d034804	1
Cluster_279327	Zm00001d034804_T005	1.5	-1	1	21	42	62	CCUCCCCCAUGGAUCCCCUUC	:::::::::: ::::::::	CUAGGGGAUCCACGGGGGAGG	Cleavage	cdna chromosome:AGPv4:1:302468940:302475394:1 gene:Zm00001d034804 gene_biotype:protein_coding transcript_biotype:protein_coding description:Zm00001d034804	1
Cluster_286340	Zm00001d019721_T002	1.5	-1	1	21	43	63	UUAUUCCCCCUCUAACCAAAC	::::: :::::::::.:::	UCUUGGUCAGAGGGGGAGUAA	Cleavage	cdna chromosome:AGPv4:7:53758610:53793722:-1 gene:Zm00001d019721 gene_biotype:protein_coding transcript_biotype:protein_coding description:Zm00001d019721	1
Cluster_298719	Zm00001d028493_T001	1.5	-1	1	21	4009	4029	AAGCUGUGAAUGUAGAAAAGC	.:::: ::::::::.:::::	UUUUUUAUACAUUCAUAGCUU	Cleavage	cdna chromosome:AGPv4:1:36894428:36899423:-1 gene:Zm00001d028493 gene_biotype:protein_coding transcript_biotype:protein_coding description:Zm00001d028493	1
Cluster_301132	Zm00001d013119_T001	1.5	-1	1	21	936	956	UUGGACUGAAGGGUGCUCCCU	::.: ::::::::::::::	UAGGGGGACCCUUCAGUCCAA	Cleavage	cdna chromosome:AGPv4:5:5078404:5079549:-1 gene:Zm00001d013119 gene_biotype:protein_coding transcript_biotype:protein_coding description:Zm00001d013119	1
Cluster_301132	Zm00001d034353_T001	1.5	-1	1	21	951	971	UUGGACUGAAGGGUGCUCCCU	::.: ::::::::::::::	UAGGGGGACCCUUCAGUCCAA	Cleavage	cdna chromosome:AGPv4:1:290438168:290439328:1 gene:Zm00001d034353 gene_biotype:protein_coding transcript_biotype:protein_coding description:TCP transcription factor [Source:UniProtKB/TrEMBL;Acc:C0PGB1]	1
Cluster_301132	Zm00001d018806_T001	1.5	-1	1	21	1074	1094	UUGGACUGAAGGGUGCUCCCU	::.: ::::::::::::::	UAGGGGGACCCUUCAGUCCAA	Cleavage	cdna chromosome:AGPv4:7:5742596:5743909:1 gene:Zm00001d018806 gene_biotype:protein_coding transcript_biotype:protein_coding description:Zm00001d018806	1
Cluster_308182	Zm00001d022110_T004	1.5	-1	1	21	3080	3100	CGCGACAAUUCAGUUUGAAAU	::::::: :::::::::.:::	AUUUCAAUCUGAAUUGUUGCG	Cleavage	cdna chromosome:AGPv4:7:170567056:170573897:1 gene:Zm00001d022110 gene_biotype:protein_coding transcript_biotype:protein_coding description:Zm00001d022110	1
Cluster_312979	Zm00001d046166_T005	1.5	-1	1	21	1069	1089	UAGUUUGGGAACCUCAUUUCC	: :::::.::::.:::::::.	GAAAAUGGGGUUUCCAAACUG	Cleavage	cdna chromosome:AGPv4:9:68750345:68757303:1 gene:Zm00001d046166 gene_biotype:protein_coding transcript_biotype:protein_coding description:Zm00001d046166	1
Cluster_312979	Zm00001d046166_T004	1.5	-1	1	21	1765	1785	UAGUUUGGGAACCUCAUUUCC	: :::::.::::.:::::::.	GAAAAUGGGGUUUCCAAACUG	Cleavage	cdna chromosome:AGPv4:9:68744977:68757303:1 gene:Zm00001d046166 gene_biotype:protein_coding transcript_biotype:protein_coding description:Zm00001d046166	1
Cluster_312979	Zm00001d046166_T002	1.5	-1	1	21	1856	1876	UAGUUUGGGAACCUCAUUUCC	: :::::.::::.:::::::.	GAAAAUGGGGUUUCCAAACUG	Cleavage	cdna chromosome:AGPv4:9:68744977:68757303:1 gene:Zm00001d046166 gene_biotype:protein_coding transcript_biotype:protein_coding description:Zm00001d046166	1
Cluster_312979	Zm00001d046166_T003	1.5	-1	1	21	1963	1983	UAGUUUGGGAACCUCAUUUCC	: :::::.::::.:::::::.	GAAAAUGGGGUUUCCAAACUG	Cleavage	cdna chromosome:AGPv4:9:68744977:68757303:1 gene:Zm00001d046166 gene_biotype:protein_coding transcript_biotype:protein_coding description:Zm00001d046166	1
Cluster_312979	Zm00001d010480_T002	1.5	-1	1	21	3633	3653	UAGUUUGGGAACCUCAUUUCC	: :::::: ::::::::::::	GAAAAUGAAGUUCCCAAACUA	Cleavage	cdna chromosome:AGPv4:8:117336587:117344203:1 gene:Zm00001d010480 gene_biotype:protein_coding transcript_biotype:protein_coding description:Protein binding protein [Source:UniProtKB/TrEMBL;Acc:B6U792]	1
Cluster_312979	Zm00001d034036_T007	1.5	-1	1	21	1981	2001	UAGUUUGGGAACCUCAUUUCC	::::::: :::::::::::	AAAAAUGAGUUUCCCAAACUA	Cleavage	cdna chromosome:AGPv4:1:281962105:281971332:1 gene:Zm00001d034036 gene_biotype:protein_coding transcript_biotype:protein_coding description:Zm00001d034036	1
Cluster_312979	Zm00001d034036_T005	1.5	-1	1	21	2014	2034	UAGUUUGGGAACCUCAUUUCC	::::::: :::::::::::	AAAAAUGAGUUUCCCAAACUA	Cleavage	cdna chromosome:AGPv4:1:281962062:281971322:1 gene:Zm00001d034036 gene_biotype:protein_coding transcript_biotype:protein_coding description:Zm00001d034036	1
Cluster_312979	Zm00001d034036_T006	1.5	-1	1	21	2056	2076	UAGUUUGGGAACCUCAUUUCC	::::::: :::::::::::	AAAAAUGAGUUUCCCAAACUA	Cleavage	cdna chromosome:AGPv4:1:281962063:281971333:1 gene:Zm00001d034036 gene_biotype:protein_coding transcript_biotype:protein_coding description:Zm00001d034036	1
Cluster_312979	Zm00001d034036_T004	1.5	-1	1	21	2365	2385	UAGUUUGGGAACCUCAUUUCC	::::::: :::::::::::	AAAAAUGAGUUUCCCAAACUA	Cleavage	cdna chromosome:AGPv4:1:281961012:281971333:1 gene:Zm00001d034036 gene_biotype:protein_coding transcript_biotype:protein_coding description:Zm00001d034036	1
Cluster_312979	Zm00001d034036_T002	1.5	-1	1	21	2410	2430	UAGUUUGGGAACCUCAUUUCC	::::::: :::::::::::	AAAAAUGAGUUUCCCAAACUA	Cleavage	cdna chromosome:AGPv4:1:281961010:281971333:1 gene:Zm00001d034036 gene_biotype:protein_coding transcript_biotype:protein_coding description:Zm00001d034036	1
Cluster_312979	Zm00001d034036_T003	1.5	-1	1	21	2428	2448	UAGUUUGGGAACCUCAUUUCC	::::::: :::::::::::	AAAAAUGAGUUUCCCAAACUA	Cleavage	cdna chromosome:AGPv4:1:281961010:281971333:1 gene:Zm00001d034036 gene_biotype:protein_coding transcript_biotype:protein_coding description:Zm00001d034036	1
Cluster_312979	Zm00001d036048_T002	1.5	-1	1	21	2213	2233	UAGUUUGGGAACCUCAUUUCC	:::::.::::.:::::.::	UAAAAUGGGGUUUCCAAAUUA	Cleavage	cdna chromosome:AGPv4:6:68893398:68899590:1 gene:Zm00001d036048 gene_biotype:protein_coding transcript_biotype:protein_coding description:Zm00001d036048	1
Cluster_312979	Zm00001d045389_T013	1.5	-1	1	21	3236	3256	UAGUUUGGGAACCUCAUUUCC	.:::::::::.:.::::::	AAGAAUGAGGUUUCUAAACUA	Cleavage	cdna chromosome:AGPv4:9:20398445:20402457:-1 gene:Zm00001d045389 gene_biotype:protein_coding transcript_biotype:protein_coding description:Zm00001d045389	1
Cluster_312979	Zm00001d034036_T001	1.5	-1	1	21	3254	3274	UAGUUUGGGAACCUCAUUUCC	::::::: :::::::::::	AAAAAUGAGUUUCCCAAACUA	Cleavage	cdna chromosome:AGPv4:1:281961010:281971326:1 gene:Zm00001d034036 gene_biotype:protein_coding transcript_biotype:protein_coding description:Zm00001d034036	1
Cluster_312979	Zm00001d045389_T001	1.5	-1	1	21	3266	3286	UAGUUUGGGAACCUCAUUUCC	.:::::::::.:.::::::	AAGAAUGAGGUUUCUAAACUA	Cleavage	cdna chromosome:AGPv4:9:20391918:20402487:-1 gene:Zm00001d045389 gene_biotype:protein_coding transcript_biotype:protein_coding description:Zm00001d045389	1
Cluster_312979	Zm00001d045389_T007	1.5	-1	1	21	3266	3286	UAGUUUGGGAACCUCAUUUCC	.:::::::::.:.::::::	AAGAAUGAGGUUUCUAAACUA	Cleavage	cdna chromosome:AGPv4:9:20391993:20402487:-1 gene:Zm00001d045389 gene_biotype:protein_coding transcript_biotype:protein_coding description:Zm00001d045389	1
Cluster_312979	Zm00001d045389_T004	1.5	-1	1	21	3266	3286	UAGUUUGGGAACCUCAUUUCC	.:::::::::.:.::::::	AAGAAUGAGGUUUCUAAACUA	Cleavage	cdna chromosome:AGPv4:9:20391918:20402487:-1 gene:Zm00001d045389 gene_biotype:protein_coding transcript_biotype:protein_coding description:Zm00001d045389	1
Cluster_312979	Zm00001d045389_T003	1.5	-1	1	21	3266	3286	UAGUUUGGGAACCUCAUUUCC	.:::::::::.:.::::::	AAGAAUGAGGUUUCUAAACUA	Cleavage	cdna chromosome:AGPv4:9:20391918:20402487:-1 gene:Zm00001d045389 gene_biotype:protein_coding transcript_biotype:protein_coding description:Zm00001d045389	1
Cluster_312979	Zm00001d045389_T002	1.5	-1	1	21	3266	3286	UAGUUUGGGAACCUCAUUUCC	.:::::::::.:.::::::	AAGAAUGAGGUUUCUAAACUA	Cleavage	cdna chromosome:AGPv4:9:20391918:20402487:-1 gene:Zm00001d045389 gene_biotype:protein_coding transcript_biotype:protein_coding description:Zm00001d045389	1
Cluster_312979	Zm00001d047634_T002	1.5	-1	1	21	978	998	UAGUUUGGGAACCUCAUUUCC	::::: ::::.::::::::	AAAAAUGUGGUUUCCAAACUA	Cleavage	cdna chromosome:AGPv4:9:137661761:137664763:1 gene:Zm00001d047634 gene_biotype:protein_coding transcript_biotype:protein_coding description:ATP-dependent Clp protease proteolytic subunit [Source:UniProtKB/TrEMBL;Acc:A0A1D6PC01]	1
Cluster_312979	Zm00001d011083_T001	1.5	-1	1	21	1257	1277	UAGUUUGGGAACCUCAUUUCC	:: ::::::::.:::::::	AAAACUGAGGUUCUCAAACUA	Cleavage	cdna chromosome:AGPv4:8:138436775:138445903:1 gene:Zm00001d011083 gene_biotype:protein_coding transcript_biotype:protein_coding description:WAT1-related protein [Source:UniProtKB/TrEMBL;Acc:K7V647]	1
Cluster_312979	Zm00001d040571_T007	1.5	-1	1	21	3941	3961	UAGUUUGGGAACCUCAUUUCC	: :::: .:::::::::::::	GAAAAUAGGGUUCCCAAACUA	Cleavage	cdna chromosome:AGPv4:3:50764127:50771660:1 gene:Zm00001d040571 gene_biotype:protein_coding transcript_biotype:protein_coding description:Zm00001d040571	1
Cluster_312979	Zm00001d023523_T013	1.5	-1	1	21	2938	2958	UAGUUUGGGAACCUCAUUUCC	: :::: .:::::::::::::	GAAAAUAGGGUUCCCAAACUA	Cleavage	cdna chromosome:AGPv4:10:8719757:8725025:-1 gene:Zm00001d023523 gene_biotype:protein_coding transcript_biotype:protein_coding description:Zm00001d023523	1
Cluster_355979	Zm00001d047540_T005	1.5	-1	1	20	816	835	UGACAGAAGAGAGUGAGCAC	:::::::::::::::: :::	GUGCUCACUCUCUUCUAUCA	Cleavage	cdna chromosome:AGPv4:9:134442080:134453011:-1 gene:Zm00001d047540 gene_biotype:protein_coding transcript_biotype:protein_coding description:Zm00001d047540	1
Cluster_355979	Zm00001d039900_T003	1.5	-1	1	20	1452	1471	UGACAGAAGAGAGUGAGCAC	::::.:::::.::::::.:	AUGCUUACUCUUUUCUGUUA	Cleavage	cdna chromosome:AGPv4:3:18639754:18644423:1 gene:Zm00001d039900 gene_biotype:protein_coding transcript_biotype:protein_coding description:Zm00001d039900	1
Cluster_359053	Zm00001d035873_T001	1.5	-1	1	21	165	185	UUGAGCCGUGCCAAUAUCACG	:: :::::::::.::::::::	CGAGAUAUUGGCGCGGCUCAA	Cleavage	cdna chromosome:AGPv4:6:58019428:58020376:-1 gene:Zm00001d035873 gene_biotype:protein_coding transcript_biotype:protein_coding description:Zm00001d035873	1
Cluster_359053	Zm00001d022034_T001	1.5	-1	1	21	42	62	UUGAGCCGUGCCAAUAUCACG	:: :::::::::.::::::::	CGAGAUAUUGGCGCGGCUCAA	Cleavage	cdna chromosome:AGPv4:7:168331519:168332583:-1 gene:Zm00001d022034 gene_biotype:protein_coding transcript_biotype:protein_coding description:Zm00001d022034	1
Cluster_359053	Zm00001d027569_T001	1.5	-1	1	21	173	193	UUGAGCCGUGCCAAUAUCACG	:: :::::::::.::::::::	CGAGAUAUUGGCGCGGCUCAA	Cleavage	cdna chromosome:AGPv4:1:8246625:8247566:1 gene:Zm00001d027569 gene_biotype:protein_coding transcript_biotype:protein_coding description:Zm00001d027569	1
Cluster_359053	Zm00001d045589_T001	1.5	-1	1	21	474	494	UUGAGCCGUGCCAAUAUCACG	:: :::::::::.::::::::	CGAGAUAUUGGCGCGGCUCAA	Cleavage	cdna chromosome:AGPv4:9:27423699:27425201:-1 gene:Zm00001d045589 gene_biotype:protein_coding transcript_biotype:protein_coding description:Zm00001d045589	1
Cluster_359053	Zm00001d029855_T001	1.5	-1	1	21	903	923	UUGAGCCGUGCCAAUAUCACG	:: :::::::::.::::::::	CGAGAUAUUGGCGCGGCUCAA	Cleavage	cdna chromosome:AGPv4:1:90443929:90445866:-1 gene:Zm00001d029855 gene_biotype:protein_coding transcript_biotype:protein_coding description:GRAS transcription factor [Source:UniProtKB/TrEMBL;Acc:A0A060D6K6]	1
Cluster_359053	Zm00001d026158_T001	1.5	-1	1	21	1134	1154	UUGAGCCGUGCCAAUAUCACG	:: :::::::::.::::::::	CGAGAUAUUGGCGCGGCUCAA	Cleavage	cdna chromosome:AGPv4:10:140012416:140014572:-1 gene:Zm00001d026158 gene_biotype:protein_coding transcript_biotype:protein_coding description:GRAS transcription factor [Source:UniProtKB/TrEMBL;Acc:C0HI72]	1
Cluster_359053	Zm00001d017513_T001	1.5	-1	1	21	1101	1121	UUGAGCCGUGCCAAUAUCACG	: :::::::::.::::::::	AGCGAUAUUGGCGCGGCUCAA	Cleavage	cdna chromosome:AGPv4:5:198244236:198246356:1 gene:Zm00001d017513 gene_biotype:protein_coding transcript_biotype:protein_coding description:Zm00001d017513	1
Cluster_359053	Zm00001d051387_T001	1.5	-1	1	21	1104	1124	UUGAGCCGUGCCAAUAUCACG	: :::::::::.::::::::	AGAGAUAUUGGCGCGGCUCAA	Cleavage	cdna chromosome:AGPv4:4:156767880:156770006:1 gene:Zm00001d051387 gene_biotype:protein_coding transcript_biotype:protein_coding description:GRAS transcription factor [Source:UniProtKB/TrEMBL;Acc:C0P5D5]	1
Cluster_359053	Zm00001d002718_T001	1.5	-1	1	21	1143	1163	UUGAGCCGUGCCAAUAUCACG	: :::::::::.::::::::	AGAGAUAUUGGCGCGGCUCAA	Cleavage	cdna chromosome:AGPv4:2:20400045:20402210:-1 gene:Zm00001d002718 gene_biotype:protein_coding transcript_biotype:protein_coding description:Zm00001d002718	1
Cluster_3815	Zm00001d051851_T002	1.5	-1	1	21	2713	2733	UCGGACCAGGCUUCAUUCCCC	::.:::::::.:::::::.	UUGGGAUGAAGCUUGGUCCGG	Cleavage	cdna chromosome:AGPv4:4:172403879:172413763:1 gene:Zm00001d051851 gene_biotype:protein_coding transcript_biotype:protein_coding description:Zm00001d051851	1
Cluster_3815	Zm00001d051851_T003	1.5	-1	1	21	2713	2733	UCGGACCAGGCUUCAUUCCCC	::.:::::::.:::::::.	UUGGGAUGAAGCUUGGUCCGG	Cleavage	cdna chromosome:AGPv4:4:172403879:172413763:1 gene:Zm00001d051851 gene_biotype:protein_coding transcript_biotype:protein_coding description:Zm00001d051851	1
Cluster_3815	Zm00001d051851_T001	1.5	-1	1	21	2713	2733	UCGGACCAGGCUUCAUUCCCC	::.:::::::.:::::::.	UUGGGAUGAAGCUUGGUCCGG	Cleavage	cdna chromosome:AGPv4:4:172403879:172407793:1 gene:Zm00001d051851 gene_biotype:protein_coding transcript_biotype:protein_coding description:Zm00001d051851	1
Cluster_3815	Zm00001d018824_T001	1.5	-1	1	21	427	447	UCGGACCAGGCUUCAUUCCCC	::.:::.:::::::::::.	UUGGGAUGGAGCCUGGUCCGG	Cleavage	cdna chromosome:AGPv4:7:6510464:6511271:-1 gene:Zm00001d018824 gene_biotype:protein_coding transcript_biotype:protein_coding description:Zm00001d018824	1
Cluster_40322	Zm00001d007286_T001	1.5	-1	1	21	573	593	UAAAUUAUAUGUUGUUUUGGC	:. :::.::::::::::::::	GUAAAAGCAACAUAUAAUUUA	Cleavage	cdna chromosome:AGPv4:2:226835532:226836819:1 gene:Zm00001d007286 gene_biotype:protein_coding transcript_biotype:protein_coding description:Zm00001d007286	1
Cluster_41546	Zm00001d051851_T002	1.5	-1	1	21	2713	2733	UCGGACCAGGCUUCAUUCCCC	::.:::::::.:::::::.	UUGGGAUGAAGCUUGGUCCGG	Cleavage	cdna chromosome:AGPv4:4:172403879:172413763:1 gene:Zm00001d051851 gene_biotype:protein_coding transcript_biotype:protein_coding description:Zm00001d051851	1
Cluster_41546	Zm00001d051851_T003	1.5	-1	1	21	2713	2733	UCGGACCAGGCUUCAUUCCCC	::.:::::::.:::::::.	UUGGGAUGAAGCUUGGUCCGG	Cleavage	cdna chromosome:AGPv4:4:172403879:172413763:1 gene:Zm00001d051851 gene_biotype:protein_coding transcript_biotype:protein_coding description:Zm00001d051851	1
Cluster_41546	Zm00001d051851_T001	1.5	-1	1	21	2713	2733	UCGGACCAGGCUUCAUUCCCC	::.:::::::.:::::::.	UUGGGAUGAAGCUUGGUCCGG	Cleavage	cdna chromosome:AGPv4:4:172403879:172407793:1 gene:Zm00001d051851 gene_biotype:protein_coding transcript_biotype:protein_coding description:Zm00001d051851	1
Cluster_41546	Zm00001d018824_T001	1.5	-1	1	21	427	447	UCGGACCAGGCUUCAUUCCCC	::.:::.:::::::::::.	UUGGGAUGGAGCCUGGUCCGG	Cleavage	cdna chromosome:AGPv4:7:6510464:6511271:-1 gene:Zm00001d018824 gene_biotype:protein_coding transcript_biotype:protein_coding description:Zm00001d018824	1
Cluster_42505	Zm00001d017513_T001	1.5	-1	1	21	1101	1121	UUGAGCCGCGUCAAUAUCUCC	: :::::::.::::::::::	AGCGAUAUUGGCGCGGCUCAA	Cleavage	cdna chromosome:AGPv4:5:198244236:198246356:1 gene:Zm00001d017513 gene_biotype:protein_coding transcript_biotype:protein_coding description:Zm00001d017513	1
Cluster_42505	Zm00001d027292_T001	1.5	-1	1	21	435	455	UUGAGCCGCGUCAAUAUCUCC	:::::: ::.::::::::::	CGAGAUACUGGCGCGGCUCAA	Cleavage	cdna chromosome:AGPv4:1:2019934:2021379:1 gene:Zm00001d027292 gene_biotype:protein_coding transcript_biotype:protein_coding description:GRAS transcription factor [Source:UniProtKB/TrEMBL;Acc:A0A060CVG2]	1
Cluster_4527	Zm00001d033734_T003	1.5	-1	1	21	763	783	CCUGAGUCUUUAGAUCAUGAU	:::: ::::::::::::.:::	AUCAAGAUCUAAAGACUUAGG	Cleavage	cdna chromosome:AGPv4:1:272416591:272421927:-1 gene:Zm00001d033734 gene_biotype:protein_coding transcript_biotype:protein_coding description:Zm00001d033734	1
Cluster_52881	Zm00001d048535_T017	1.5	-1	1	21	4421	4441	AUUUUAGCCCAUCCAACCCCC	::::::::: ::::::::::	AGGGGUUGGAGGGGCUAAAAU	Translation	cdna chromosome:AGPv4:9:157960654:157968545:-1 gene:Zm00001d048535 gene_biotype:protein_coding transcript_biotype:protein_coding description:Zm00001d048535	1
Cluster_52881	Zm00001d048535_T021	1.5	-1	1	21	4497	4517	AUUUUAGCCCAUCCAACCCCC	::::::::: ::::::::::	AGGGGUUGGAGGGGCUAAAAU	Translation	cdna chromosome:AGPv4:9:157960694:157968520:-1 gene:Zm00001d048535 gene_biotype:protein_coding transcript_biotype:protein_coding description:Zm00001d048535	1
Cluster_52881	Zm00001d048535_T014	1.5	-1	1	21	4448	4468	AUUUUAGCCCAUCCAACCCCC	::::::::: ::::::::::	AGGGGUUGGAGGGGCUAAAAU	Translation	cdna chromosome:AGPv4:9:157960607:157968105:-1 gene:Zm00001d048535 gene_biotype:protein_coding transcript_biotype:protein_coding description:Zm00001d048535	1
Cluster_52881	Zm00001d048535_T023	1.5	-1	1	21	4849	4869	AUUUUAGCCCAUCCAACCCCC	::::::::: ::::::::::	AGGGGUUGGAGGGGCUAAAAU	Translation	cdna chromosome:AGPv4:9:157960695:157968614:-1 gene:Zm00001d048535 gene_biotype:protein_coding transcript_biotype:protein_coding description:Zm00001d048535	1
Cluster_52881	Zm00001d048535_T010	1.5	-1	1	21	4763	4783	AUUUUAGCCCAUCCAACCCCC	::::::::: ::::::::::	AGGGGUUGGAGGGGCUAAAAU	Translation	cdna chromosome:AGPv4:9:157960606:157968419:-1 gene:Zm00001d048535 gene_biotype:protein_coding transcript_biotype:protein_coding description:Zm00001d048535	1
Cluster_52881	Zm00001d048535_T015	1.5	-1	1	21	5155	5175	AUUUUAGCCCAUCCAACCCCC	::::::::: ::::::::::	AGGGGUUGGAGGGGCUAAAAU	Translation	cdna chromosome:AGPv4:9:157960607:157968716:-1 gene:Zm00001d048535 gene_biotype:protein_coding transcript_biotype:protein_coding description:Zm00001d048535	1
Cluster_52881	Zm00001d048535_T013	1.5	-1	1	21	5266	5286	AUUUUAGCCCAUCCAACCCCC	::::::::: ::::::::::	AGGGGUUGGAGGGGCUAAAAU	Translation	cdna chromosome:AGPv4:9:157960606:157968716:-1 gene:Zm00001d048535 gene_biotype:protein_coding transcript_biotype:protein_coding description:Zm00001d048535	1
Cluster_52881	Zm00001d048535_T026	1.5	-1	1	21	5626	5646	AUUUUAGCCCAUCCAACCCCC	::::::::: ::::::::::	AGGGGUUGGAGGGGCUAAAAU	Translation	cdna chromosome:AGPv4:9:157960804:157968443:-1 gene:Zm00001d048535 gene_biotype:protein_coding transcript_biotype:protein_coding description:Zm00001d048535	1
Cluster_52881	Zm00001d048535_T025	1.5	-1	1	21	5683	5703	AUUUUAGCCCAUCCAACCCCC	::::::::: ::::::::::	AGGGGUUGGAGGGGCUAAAAU	Translation	cdna chromosome:AGPv4:9:157960765:157968459:-1 gene:Zm00001d048535 gene_biotype:protein_coding transcript_biotype:protein_coding description:Zm00001d048535	1
Cluster_52881	Zm00001d048535_T007	1.5	-1	1	21	5636	5656	AUUUUAGCCCAUCCAACCCCC	::::::::: ::::::::::	AGGGGUUGGAGGGGCUAAAAU	Translation	cdna chromosome:AGPv4:9:157960605:157968453:-1 gene:Zm00001d048535 gene_biotype:protein_coding transcript_biotype:protein_coding description:Zm00001d048535	1
Cluster_52881	Zm00001d048535_T011	1.5	-1	1	21	5682	5702	AUUUUAGCCCAUCCAACCCCC	::::::::: ::::::::::	AGGGGUUGGAGGGGCUAAAAU	Translation	cdna chromosome:AGPv4:9:157960606:157968499:-1 gene:Zm00001d048535 gene_biotype:protein_coding transcript_biotype:protein_coding description:Zm00001d048535	1
Cluster_55583	Zm00001d007465_T003	1.5	-1	1	21	444	464	UCCACAGGCUUUCUUGAACUG	: :::::::::::: ::::::	CCGUUCAAGAAAGCAUGUGGA	Cleavage	cdna chromosome:AGPv4:2:232275560:232278157:-1 gene:Zm00001d007465 gene_biotype:protein_coding transcript_biotype:protein_coding description:Zm00001d007465	1
Cluster_55583	Zm00001d007465_T001	1.5	-1	1	21	444	464	UCCACAGGCUUUCUUGAACUG	: :::::::::::: ::::::	CCGUUCAAGAAAGCAUGUGGA	Cleavage	cdna chromosome:AGPv4:2:232275513:232278071:-1 gene:Zm00001d007465 gene_biotype:protein_coding transcript_biotype:protein_coding description:Zm00001d007465	1
Cluster_55583	Zm00001d007465_T002	1.5	-1	1	21	739	759	UCCACAGGCUUUCUUGAACUG	: :::::::::::: ::::::	CCGUUCAAGAAAGCAUGUGGA	Cleavage	cdna chromosome:AGPv4:2:232275554:232278861:-1 gene:Zm00001d007465 gene_biotype:protein_coding transcript_biotype:protein_coding description:Zm00001d007465	1
Cluster_55583	Zm00001d006338_T001	1.5	-1	1	21	240	260	UCCACAGGCUUUCUUGAACUG	:::::::::::: ::::::	UCGUUCAAGAAAGCAUGUGGA	Cleavage	cdna chromosome:AGPv4:2:204998322:205002208:1 gene:Zm00001d006338 gene_biotype:protein_coding transcript_biotype:protein_coding description:Zm00001d006338	1
Cluster_55583	Zm00001d002048_T001	1.5	-1	1	21	150	170	UCCACAGGCUUUCUUGAACUG	:::::::::::: ::::::	UCGUUCAAGAAAGCAUGUGGA	Cleavage	cdna chromosome:AGPv4:2:4954094:4955881:1 gene:Zm00001d002048 gene_biotype:protein_coding transcript_biotype:protein_coding description:Zm00001d002048	1
Cluster_55583	Zm00001d006338_T002	1.5	-1	1	21	240	260	UCCACAGGCUUUCUUGAACUG	:::::::::::: ::::::	UCGUUCAAGAAAGCAUGUGGA	Cleavage	cdna chromosome:AGPv4:2:204998322:205002208:1 gene:Zm00001d006338 gene_biotype:protein_coding transcript_biotype:protein_coding description:Zm00001d006338	1
Cluster_55583	Zm00001d033876_T005	1.5	-1	1	21	482	502	UCCACAGGCUUUCUUGAACUG	:::::::::::: ::::::	UCGUUCAAGAAAGCAUGUGGA	Cleavage	cdna chromosome:AGPv4:1:277132393:277134992:1 gene:Zm00001d033876 gene_biotype:protein_coding transcript_biotype:protein_coding description:GRF transcription factor [Source:UniProtKB/TrEMBL;Acc:B6U8T2]	1
Cluster_55583	Zm00001d013346_T001	1.5	-1	1	21	859	879	UCCACAGGCUUUCUUGAACUG	:::::::::::: ::::::	UCGUUCAAGAAAGCAUGUGGA	Cleavage	cdna chromosome:AGPv4:5:9051468:9063110:-1 gene:Zm00001d013346 gene_biotype:protein_coding transcript_biotype:protein_coding description:Zm00001d013346	1
Cluster_55583	Zm00001d033876_T004	1.5	-1	1	21	945	965	UCCACAGGCUUUCUUGAACUG	:::::::::::: ::::::	UCGUUCAAGAAAGCAUGUGGA	Cleavage	cdna chromosome:AGPv4:1:277130909:277134992:1 gene:Zm00001d033876 gene_biotype:protein_coding transcript_biotype:protein_coding description:GRF transcription factor [Source:UniProtKB/TrEMBL;Acc:B6U8T2]	1
Cluster_55583	Zm00001d033876_T003	1.5	-1	1	21	2054	2074	UCCACAGGCUUUCUUGAACUG	:::::::::::: ::::::	UCGUUCAAGAAAGCAUGUGGA	Cleavage	cdna chromosome:AGPv4:1:277130909:277134992:1 gene:Zm00001d033876 gene_biotype:protein_coding transcript_biotype:protein_coding description:GRF transcription factor [Source:UniProtKB/TrEMBL;Acc:B6U8T2]	1
Cluster_59647	Zm00001d038972_T022	1.5	-1	1	21	651	671	UGCCAAAGGAGAGUUGCCCUG	.::::::: ::::::::::::	UAGGGCAAAUCUCCUUUGGCA	Cleavage	cdna chromosome:AGPv4:6:168012873:168020785:-1 gene:Zm00001d038972 gene_biotype:protein_coding transcript_biotype:protein_coding description:Zm00001d038972	6
Cluster_59647	Zm00001d038972_T022	1.5	-1	1	21	870	890	UGCCAAAGGAGAGUUGCCCUG	.:::::: ::::::::::::	GGGGGCAAAUCUCCUUUGGCA	Cleavage	cdna chromosome:AGPv4:6:168012873:168020785:-1 gene:Zm00001d038972 gene_biotype:protein_coding transcript_biotype:protein_coding description:Zm00001d038972	6
Cluster_59647	Zm00001d038972_T022	1.5	-1	1	21	828	848	UGCCAAAGGAGAGUUGCCCUG	: :::::: ::::::::::::	CUGGGCAAAUCUCCUUUGGCA	Cleavage	cdna chromosome:AGPv4:6:168012873:168020785:-1 gene:Zm00001d038972 gene_biotype:protein_coding transcript_biotype:protein_coding description:Zm00001d038972	6
Cluster_59647	Zm00001d038972_T022	1.5	-1	1	21	910	930	UGCCAAAGGAGAGUUGCCCUG	: :::::: ::::::::::::	CUGGGCAAAUCUCCUUUGGCA	Cleavage	cdna chromosome:AGPv4:6:168012873:168020785:-1 gene:Zm00001d038972 gene_biotype:protein_coding transcript_biotype:protein_coding description:Zm00001d038972	6
Cluster_59647	Zm00001d038972_T022	1.5	-1	1	21	961	981	UGCCAAAGGAGAGUUGCCCUG	:::::: ::::::::::::	UCGGGCAAAUCUCCUUUGGCA	Cleavage	cdna chromosome:AGPv4:6:168012873:168020785:-1 gene:Zm00001d038972 gene_biotype:protein_coding transcript_biotype:protein_coding description:Zm00001d038972	6
Cluster_59647	Zm00001d038972_T026	1.5	-1	1	21	2574	2594	UGCCAAAGGAGAGUUGCCCUG	.::::::: ::::::::::::	UAGGGCAAAUCUCCUUUGGCA	Cleavage	cdna chromosome:AGPv4:6:168016006:168020781:-1 gene:Zm00001d038972 gene_biotype:protein_coding transcript_biotype:protein_coding description:Zm00001d038972	6
Cluster_59647	Zm00001d038972_T026	1.5	-1	1	21	2793	2813	UGCCAAAGGAGAGUUGCCCUG	.:::::: ::::::::::::	GGGGGCAAAUCUCCUUUGGCA	Cleavage	cdna chromosome:AGPv4:6:168016006:168020781:-1 gene:Zm00001d038972 gene_biotype:protein_coding transcript_biotype:protein_coding description:Zm00001d038972	6
Cluster_59647	Zm00001d038972_T026	1.5	-1	1	21	2751	2771	UGCCAAAGGAGAGUUGCCCUG	: :::::: ::::::::::::	CUGGGCAAAUCUCCUUUGGCA	Cleavage	cdna chromosome:AGPv4:6:168016006:168020781:-1 gene:Zm00001d038972 gene_biotype:protein_coding transcript_biotype:protein_coding description:Zm00001d038972	6
Cluster_59647	Zm00001d038972_T026	1.5	-1	1	21	2833	2853	UGCCAAAGGAGAGUUGCCCUG	: :::::: ::::::::::::	CUGGGCAAAUCUCCUUUGGCA	Cleavage	cdna chromosome:AGPv4:6:168016006:168020781:-1 gene:Zm00001d038972 gene_biotype:protein_coding transcript_biotype:protein_coding description:Zm00001d038972	6
Cluster_59647	Zm00001d038972_T026	1.5	-1	1	21	2884	2904	UGCCAAAGGAGAGUUGCCCUG	:::::: ::::::::::::	UCGGGCAAAUCUCCUUUGGCA	Cleavage	cdna chromosome:AGPv4:6:168016006:168020781:-1 gene:Zm00001d038972 gene_biotype:protein_coding transcript_biotype:protein_coding description:Zm00001d038972	6
Cluster_59647	Zm00001d038972_T018	1.5	-1	1	21	556	576	UGCCAAAGGAGAGUUGCCCUG	.::::::: ::::::::::::	UAGGGCAAAUCUCCUUUGGCA	Cleavage	cdna chromosome:AGPv4:6:168012741:168020968:-1 gene:Zm00001d038972 gene_biotype:protein_coding transcript_biotype:protein_coding description:Zm00001d038972	6
Cluster_59647	Zm00001d038972_T018	1.5	-1	1	21	775	795	UGCCAAAGGAGAGUUGCCCUG	.:::::: ::::::::::::	GGGGGCAAAUCUCCUUUGGCA	Cleavage	cdna chromosome:AGPv4:6:168012741:168020968:-1 gene:Zm00001d038972 gene_biotype:protein_coding transcript_biotype:protein_coding description:Zm00001d038972	6
Cluster_59647	Zm00001d038972_T018	1.5	-1	1	21	733	753	UGCCAAAGGAGAGUUGCCCUG	: :::::: ::::::::::::	CUGGGCAAAUCUCCUUUGGCA	Cleavage	cdna chromosome:AGPv4:6:168012741:168020968:-1 gene:Zm00001d038972 gene_biotype:protein_coding transcript_biotype:protein_coding description:Zm00001d038972	6
Cluster_59647	Zm00001d038972_T018	1.5	-1	1	21	815	835	UGCCAAAGGAGAGUUGCCCUG	: :::::: ::::::::::::	CUGGGCAAAUCUCCUUUGGCA	Cleavage	cdna chromosome:AGPv4:6:168012741:168020968:-1 gene:Zm00001d038972 gene_biotype:protein_coding transcript_biotype:protein_coding description:Zm00001d038972	6
Cluster_59647	Zm00001d038972_T018	1.5	-1	1	21	866	886	UGCCAAAGGAGAGUUGCCCUG	:::::: ::::::::::::	UCGGGCAAAUCUCCUUUGGCA	Cleavage	cdna chromosome:AGPv4:6:168012741:168020968:-1 gene:Zm00001d038972 gene_biotype:protein_coding transcript_biotype:protein_coding description:Zm00001d038972	6
Cluster_59647	Zm00001d038972_T027	1.5	-1	1	21	2428	2448	UGCCAAAGGAGAGUUGCCCUG	.::::::: ::::::::::::	UAGGGCAAAUCUCCUUUGGCA	Cleavage	cdna chromosome:AGPv4:6:168016008:168020635:-1 gene:Zm00001d038972 gene_biotype:protein_coding transcript_biotype:protein_coding description:Zm00001d038972	6
Cluster_59647	Zm00001d038972_T027	1.5	-1	1	21	2647	2667	UGCCAAAGGAGAGUUGCCCUG	.:::::: ::::::::::::	GGGGGCAAAUCUCCUUUGGCA	Cleavage	cdna chromosome:AGPv4:6:168016008:168020635:-1 gene:Zm00001d038972 gene_biotype:protein_coding transcript_biotype:protein_coding description:Zm00001d038972	6
Cluster_59647	Zm00001d038972_T027	1.5	-1	1	21	2605	2625	UGCCAAAGGAGAGUUGCCCUG	: :::::: ::::::::::::	CUGGGCAAAUCUCCUUUGGCA	Cleavage	cdna chromosome:AGPv4:6:168016008:168020635:-1 gene:Zm00001d038972 gene_biotype:protein_coding transcript_biotype:protein_coding description:Zm00001d038972	6
Cluster_59647	Zm00001d038972_T027	1.5	-1	1	21	2687	2707	UGCCAAAGGAGAGUUGCCCUG	: :::::: ::::::::::::	CUGGGCAAAUCUCCUUUGGCA	Cleavage	cdna chromosome:AGPv4:6:168016008:168020635:-1 gene:Zm00001d038972 gene_biotype:protein_coding transcript_biotype:protein_coding description:Zm00001d038972	6
Cluster_59647	Zm00001d038972_T027	1.5	-1	1	21	2738	2758	UGCCAAAGGAGAGUUGCCCUG	:::::: ::::::::::::	UCGGGCAAAUCUCCUUUGGCA	Cleavage	cdna chromosome:AGPv4:6:168016008:168020635:-1 gene:Zm00001d038972 gene_biotype:protein_coding transcript_biotype:protein_coding description:Zm00001d038972	6
Cluster_59647	Zm00001d038972_T010	1.5	-1	1	21	787	807	UGCCAAAGGAGAGUUGCCCUG	.::::::: ::::::::::::	UAGGGCAAAUCUCCUUUGGCA	Cleavage	cdna chromosome:AGPv4:6:168012632:168020921:-1 gene:Zm00001d038972 gene_biotype:protein_coding transcript_biotype:protein_coding description:Zm00001d038972	6
Cluster_59647	Zm00001d038972_T010	1.5	-1	1	21	1006	1026	UGCCAAAGGAGAGUUGCCCUG	.:::::: ::::::::::::	GGGGGCAAAUCUCCUUUGGCA	Cleavage	cdna chromosome:AGPv4:6:168012632:168020921:-1 gene:Zm00001d038972 gene_biotype:protein_coding transcript_biotype:protein_coding description:Zm00001d038972	6
Cluster_59647	Zm00001d038972_T010	1.5	-1	1	21	964	984	UGCCAAAGGAGAGUUGCCCUG	: :::::: ::::::::::::	CUGGGCAAAUCUCCUUUGGCA	Cleavage	cdna chromosome:AGPv4:6:168012632:168020921:-1 gene:Zm00001d038972 gene_biotype:protein_coding transcript_biotype:protein_coding description:Zm00001d038972	6
Cluster_59647	Zm00001d038972_T010	1.5	-1	1	21	1046	1066	UGCCAAAGGAGAGUUGCCCUG	: :::::: ::::::::::::	CUGGGCAAAUCUCCUUUGGCA	Cleavage	cdna chromosome:AGPv4:6:168012632:168020921:-1 gene:Zm00001d038972 gene_biotype:protein_coding transcript_biotype:protein_coding description:Zm00001d038972	6
Cluster_59647	Zm00001d038972_T010	1.5	-1	1	21	1097	1117	UGCCAAAGGAGAGUUGCCCUG	:::::: ::::::::::::	UCGGGCAAAUCUCCUUUGGCA	Cleavage	cdna chromosome:AGPv4:6:168012632:168020921:-1 gene:Zm00001d038972 gene_biotype:protein_coding transcript_biotype:protein_coding description:Zm00001d038972	6
Cluster_59647	Zm00001d038972_T021	1.5	-1	1	21	939	959	UGCCAAAGGAGAGUUGCCCUG	.::::::: ::::::::::::	UAGGGCAAAUCUCCUUUGGCA	Cleavage	cdna chromosome:AGPv4:6:168012742:168020851:-1 gene:Zm00001d038972 gene_biotype:protein_coding transcript_biotype:protein_coding description:Zm00001d038972	6
Cluster_59647	Zm00001d038972_T021	1.5	-1	1	21	1158	1178	UGCCAAAGGAGAGUUGCCCUG	.:::::: ::::::::::::	GGGGGCAAAUCUCCUUUGGCA	Cleavage	cdna chromosome:AGPv4:6:168012742:168020851:-1 gene:Zm00001d038972 gene_biotype:protein_coding transcript_biotype:protein_coding description:Zm00001d038972	6
Cluster_59647	Zm00001d038972_T021	1.5	-1	1	21	1116	1136	UGCCAAAGGAGAGUUGCCCUG	: :::::: ::::::::::::	CUGGGCAAAUCUCCUUUGGCA	Cleavage	cdna chromosome:AGPv4:6:168012742:168020851:-1 gene:Zm00001d038972 gene_biotype:protein_coding transcript_biotype:protein_coding description:Zm00001d038972	6
Cluster_59647	Zm00001d038972_T021	1.5	-1	1	21	1198	1218	UGCCAAAGGAGAGUUGCCCUG	: :::::: ::::::::::::	CUGGGCAAAUCUCCUUUGGCA	Cleavage	cdna chromosome:AGPv4:6:168012742:168020851:-1 gene:Zm00001d038972 gene_biotype:protein_coding transcript_biotype:protein_coding description:Zm00001d038972	6
Cluster_59647	Zm00001d038972_T021	1.5	-1	1	21	1249	1269	UGCCAAAGGAGAGUUGCCCUG	:::::: ::::::::::::	UCGGGCAAAUCUCCUUUGGCA	Cleavage	cdna chromosome:AGPv4:6:168012742:168020851:-1 gene:Zm00001d038972 gene_biotype:protein_coding transcript_biotype:protein_coding description:Zm00001d038972	6
Cluster_59647	Zm00001d038972_T017	1.5	-1	1	21	1163	1183	UGCCAAAGGAGAGUUGCCCUG	.::::::: ::::::::::::	UAGGGCAAAUCUCCUUUGGCA	Cleavage	cdna chromosome:AGPv4:6:168012732:168021297:-1 gene:Zm00001d038972 gene_biotype:protein_coding transcript_biotype:protein_coding description:Zm00001d038972	6
Cluster_59647	Zm00001d038972_T017	1.5	-1	1	21	1382	1402	UGCCAAAGGAGAGUUGCCCUG	.:::::: ::::::::::::	GGGGGCAAAUCUCCUUUGGCA	Cleavage	cdna chromosome:AGPv4:6:168012732:168021297:-1 gene:Zm00001d038972 gene_biotype:protein_coding transcript_biotype:protein_coding description:Zm00001d038972	6
Cluster_59647	Zm00001d038972_T017	1.5	-1	1	21	1340	1360	UGCCAAAGGAGAGUUGCCCUG	: :::::: ::::::::::::	CUGGGCAAAUCUCCUUUGGCA	Cleavage	cdna chromosome:AGPv4:6:168012732:168021297:-1 gene:Zm00001d038972 gene_biotype:protein_coding transcript_biotype:protein_coding description:Zm00001d038972	6
Cluster_59647	Zm00001d038972_T017	1.5	-1	1	21	1422	1442	UGCCAAAGGAGAGUUGCCCUG	: :::::: ::::::::::::	CUGGGCAAAUCUCCUUUGGCA	Cleavage	cdna chromosome:AGPv4:6:168012732:168021297:-1 gene:Zm00001d038972 gene_biotype:protein_coding transcript_biotype:protein_coding description:Zm00001d038972	6
Cluster_59647	Zm00001d038972_T017	1.5	-1	1	21	1473	1493	UGCCAAAGGAGAGUUGCCCUG	:::::: ::::::::::::	UCGGGCAAAUCUCCUUUGGCA	Cleavage	cdna chromosome:AGPv4:6:168012732:168021297:-1 gene:Zm00001d038972 gene_biotype:protein_coding transcript_biotype:protein_coding description:Zm00001d038972	6
Cluster_59647	Zm00001d038972_T013	1.5	-1	1	21	882	902	UGCCAAAGGAGAGUUGCCCUG	.::::::: ::::::::::::	UAGGGCAAAUCUCCUUUGGCA	Cleavage	cdna chromosome:AGPv4:6:168012705:168019089:-1 gene:Zm00001d038972 gene_biotype:protein_coding transcript_biotype:protein_coding description:Zm00001d038972	6
Cluster_59647	Zm00001d038972_T013	1.5	-1	1	21	1101	1121	UGCCAAAGGAGAGUUGCCCUG	.:::::: ::::::::::::	GGGGGCAAAUCUCCUUUGGCA	Cleavage	cdna chromosome:AGPv4:6:168012705:168019089:-1 gene:Zm00001d038972 gene_biotype:protein_coding transcript_biotype:protein_coding description:Zm00001d038972	6
Cluster_59647	Zm00001d038972_T013	1.5	-1	1	21	1059	1079	UGCCAAAGGAGAGUUGCCCUG	: :::::: ::::::::::::	CUGGGCAAAUCUCCUUUGGCA	Cleavage	cdna chromosome:AGPv4:6:168012705:168019089:-1 gene:Zm00001d038972 gene_biotype:protein_coding transcript_biotype:protein_coding description:Zm00001d038972	6
Cluster_59647	Zm00001d038972_T013	1.5	-1	1	21	1141	1161	UGCCAAAGGAGAGUUGCCCUG	: :::::: ::::::::::::	CUGGGCAAAUCUCCUUUGGCA	Cleavage	cdna chromosome:AGPv4:6:168012705:168019089:-1 gene:Zm00001d038972 gene_biotype:protein_coding transcript_biotype:protein_coding description:Zm00001d038972	6
Cluster_59647	Zm00001d038972_T013	1.5	-1	1	21	1192	1212	UGCCAAAGGAGAGUUGCCCUG	:::::: ::::::::::::	UCGGGCAAAUCUCCUUUGGCA	Cleavage	cdna chromosome:AGPv4:6:168012705:168019089:-1 gene:Zm00001d038972 gene_biotype:protein_coding transcript_biotype:protein_coding description:Zm00001d038972	6
Cluster_59647	Zm00001d038972_T025	1.5	-1	1	21	2641	2661	UGCCAAAGGAGAGUUGCCCUG	.::::::: ::::::::::::	UAGGGCAAAUCUCCUUUGGCA	Cleavage	cdna chromosome:AGPv4:6:168012890:168020848:-1 gene:Zm00001d038972 gene_biotype:protein_coding transcript_biotype:protein_coding description:Zm00001d038972	6
Cluster_59647	Zm00001d038972_T025	1.5	-1	1	21	2860	2880	UGCCAAAGGAGAGUUGCCCUG	.:::::: ::::::::::::	GGGGGCAAAUCUCCUUUGGCA	Cleavage	cdna chromosome:AGPv4:6:168012890:168020848:-1 gene:Zm00001d038972 gene_biotype:protein_coding transcript_biotype:protein_coding description:Zm00001d038972	6
Cluster_59647	Zm00001d038972_T025	1.5	-1	1	21	2818	2838	UGCCAAAGGAGAGUUGCCCUG	: :::::: ::::::::::::	CUGGGCAAAUCUCCUUUGGCA	Cleavage	cdna chromosome:AGPv4:6:168012890:168020848:-1 gene:Zm00001d038972 gene_biotype:protein_coding transcript_biotype:protein_coding description:Zm00001d038972	6
Cluster_59647	Zm00001d038972_T025	1.5	-1	1	21	2900	2920	UGCCAAAGGAGAGUUGCCCUG	: :::::: ::::::::::::	CUGGGCAAAUCUCCUUUGGCA	Cleavage	cdna chromosome:AGPv4:6:168012890:168020848:-1 gene:Zm00001d038972 gene_biotype:protein_coding transcript_biotype:protein_coding description:Zm00001d038972	6
Cluster_59647	Zm00001d038972_T025	1.5	-1	1	21	2951	2971	UGCCAAAGGAGAGUUGCCCUG	:::::: ::::::::::::	UCGGGCAAAUCUCCUUUGGCA	Cleavage	cdna chromosome:AGPv4:6:168012890:168020848:-1 gene:Zm00001d038972 gene_biotype:protein_coding transcript_biotype:protein_coding description:Zm00001d038972	6
Cluster_99282	Zm00001d045516_T013	1.5	-1	1	21	312	332	UUUUCUGGCUGCCAAACUAGC	:::::::::: ::::::::::	GCUAGUUUGGGAGCCAGAAAA	Translation	cdna chromosome:AGPv4:9:25241220:25249660:1 gene:Zm00001d045516 gene_biotype:protein_coding transcript_biotype:protein_coding description:Zm00001d045516	1
Cluster_99282	Zm00001d045516_T014	1.5	-1	1	21	312	332	UUUUCUGGCUGCCAAACUAGC	:::::::::: ::::::::::	GCUAGUUUGGGAGCCAGAAAA	Translation	cdna chromosome:AGPv4:9:25241220:25249828:1 gene:Zm00001d045516 gene_biotype:protein_coding transcript_biotype:protein_coding description:Zm00001d045516	1
Cluster_99282	Zm00001d003322_T009	1.5	-1	1	21	3870	3890	UUUUCUGGCUGCCAAACUAGC	:::::::::::::::: ::::	GCUAGUUUGGCAGCCACAAAA	Cleavage	cdna chromosome:AGPv4:2:40136175:40141796:-1 gene:Zm00001d003322 gene_biotype:protein_coding transcript_biotype:protein_coding description:Zm00001d003322	1
Cluster_99282	Zm00001d045516_T011	1.5	-1	1	21	670	690	UUUUCUGGCUGCCAAACUAGC	:::::::::: ::::::::::	GCUAGUUUGGGAGCCAGAAAA	Translation	cdna chromosome:AGPv4:9:25240862:25249819:1 gene:Zm00001d045516 gene_biotype:protein_coding transcript_biotype:protein_coding description:Zm00001d045516	1
Cluster_99282	Zm00001d003322_T005	1.5	-1	1	21	3609	3629	UUUUCUGGCUGCCAAACUAGC	:::::::::::::::: ::::	GCUAGUUUGGCAGCCACAAAA	Cleavage	cdna chromosome:AGPv4:2:40135510:40141715:-1 gene:Zm00001d003322 gene_biotype:protein_coding transcript_biotype:protein_coding description:Zm00001d003322	1
Cluster_99282	Zm00001d003322_T004	1.5	-1	1	21	3859	3879	UUUUCUGGCUGCCAAACUAGC	:::::::::::::::: ::::	GCUAGUUUGGCAGCCACAAAA	Cleavage	cdna chromosome:AGPv4:2:40134445:40141785:-1 gene:Zm00001d003322 gene_biotype:protein_coding transcript_biotype:protein_coding description:Zm00001d003322	1
Cluster_99282	Zm00001d003322_T010	1.5	-1	1	21	4628	4648	UUUUCUGGCUGCCAAACUAGC	:::::::::::::::: ::::	GCUAGUUUGGCAGCCACAAAA	Cleavage	cdna chromosome:AGPv4:2:40136190:40141695:-1 gene:Zm00001d003322 gene_biotype:protein_coding transcript_biotype:protein_coding description:Zm00001d003322	1
Cluster_99842	Zm00001d039900_T003	1.5	-1	1	21	1452	1472	CUGACAGAAGAGAGUGAGCAC	::::.:::::.::::::.::	AUGCUUACUCUUUUCUGUUAG	Cleavage	cdna chromosome:AGPv4:3:18639754:18644423:1 gene:Zm00001d039900 gene_biotype:protein_coding transcript_biotype:protein_coding description:Zm00001d039900	1
Cluster_10611	Zm00001d033648_T003	2	-1	1	21	2085	2105	UUCUGGAUAUAUAGUUUUUGC	::.:::.::::.::::.::::	GCGAAAGCUAUGUAUCUAGAA	Cleavage	cdna chromosome:AGPv4:1:269566407:269572640:1 gene:Zm00001d033648 gene_biotype:protein_coding transcript_biotype:protein_coding description:Zm00001d033648	1
Cluster_10611	Zm00001d016166_T013	2	-1	1	21	1877	1897	UUCUGGAUAUAUAGUUUUUGC	::::::::::::::::.: ::	GCAAAAACUAUAUAUCUAAAA	Cleavage	cdna chromosome:AGPv4:5:148208448:148215863:-1 gene:Zm00001d016166 gene_biotype:protein_coding transcript_biotype:protein_coding description:Phosphoenolpyruvate carboxylase [Source:UniProtKB/TrEMBL;Acc:Q9SAZ6]	1
Cluster_10611	Zm00001d016166_T010	2	-1	1	21	1932	1952	UUCUGGAUAUAUAGUUUUUGC	::::::::::::::::.: ::	GCAAAAACUAUAUAUCUAAAA	Cleavage	cdna chromosome:AGPv4:5:148208443:148215894:-1 gene:Zm00001d016166 gene_biotype:protein_coding transcript_biotype:protein_coding description:Phosphoenolpyruvate carboxylase [Source:UniProtKB/TrEMBL;Acc:Q9SAZ6]	1
Cluster_10611	Zm00001d016166_T012	2	-1	1	21	2000	2020	UUCUGGAUAUAUAGUUUUUGC	::::::::::::::::.: ::	GCAAAAACUAUAUAUCUAAAA	Cleavage	cdna chromosome:AGPv4:5:148208443:148215925:-1 gene:Zm00001d016166 gene_biotype:protein_coding transcript_biotype:protein_coding description:Phosphoenolpyruvate carboxylase [Source:UniProtKB/TrEMBL;Acc:Q9SAZ6]	1
Cluster_10611	Zm00001d016166_T011	2	-1	1	21	1984	2004	UUCUGGAUAUAUAGUUUUUGC	::::::::::::::::.: ::	GCAAAAACUAUAUAUCUAAAA	Cleavage	cdna chromosome:AGPv4:5:148208443:148215922:-1 gene:Zm00001d016166 gene_biotype:protein_coding transcript_biotype:protein_coding description:Phosphoenolpyruvate carboxylase [Source:UniProtKB/TrEMBL;Acc:Q9SAZ6]	1
Cluster_10611	Zm00001d035235_T001	2	-1	1	21	720	740	UUCUGGAUAUAUAGUUUUUGC	:.::::..:::::::..::::	GUAAAAGUUAUAUAUUUAGAA	Cleavage	cdna chromosome:AGPv4:6:16089925:16093478:1 gene:Zm00001d035235 gene_biotype:protein_coding transcript_biotype:protein_coding description:Zm00001d035235	1
Cluster_10611	Zm00001d039111_T003	2	-1	1	21	777	797	UUCUGGAUAUAUAGUUUUUGC	:.:::::: :::::::.::::	GUAAAAACAAUAUAUCUAGAA	Cleavage	cdna chromosome:AGPv4:6:170222616:170225935:1 gene:Zm00001d039111 gene_biotype:protein_coding transcript_biotype:protein_coding description:Zm00001d039111	1
Cluster_10611	Zm00001d039111_T008	2	-1	1	21	951	971	UUCUGGAUAUAUAGUUUUUGC	:.:::::: :::::::.::::	GUAAAAACAAUAUAUCUAGAA	Cleavage	cdna chromosome:AGPv4:6:170222665:170225959:1 gene:Zm00001d039111 gene_biotype:protein_coding transcript_biotype:protein_coding description:Zm00001d039111	1
Cluster_10611	Zm00001d039111_T011	2	-1	1	21	1503	1523	UUCUGGAUAUAUAGUUUUUGC	:.:::::: :::::::.::::	GUAAAAACAAUAUAUCUAGAA	Cleavage	cdna chromosome:AGPv4:6:170222697:170225961:1 gene:Zm00001d039111 gene_biotype:protein_coding transcript_biotype:protein_coding description:Zm00001d039111	1
Cluster_10611	Zm00001d011424_T010	2	-1	1	21	1547	1567	UUCUGGAUAUAUAGUUUUUGC	:::::: ::::.::::.::::	GCAAAAUCUAUGUAUCUAGAA	Cleavage	cdna chromosome:AGPv4:8:150159277:150166657:1 gene:Zm00001d011424 gene_biotype:protein_coding transcript_biotype:protein_coding description:Zm00001d011424	1
Cluster_10611	Zm00001d051856_T013	2	-1	1	21	1135	1155	UUCUGGAUAUAUAGUUUUUGC	:..:::.::::.::::.::::	GUGAAAGCUAUGUAUCUAGAA	Cleavage	cdna chromosome:AGPv4:4:172481693:172488365:-1 gene:Zm00001d051856 gene_biotype:protein_coding transcript_biotype:protein_coding description:Auxin-independent growth promoter protein [Source:UniProtKB/TrEMBL;Acc:C0HEY8]	2
Cluster_10611	Zm00001d051856_T015	2	-1	1	21	1300	1320	UUCUGGAUAUAUAGUUUUUGC	:..:::.::::.::::.::::	GUGAAAGCUAUGUAUCUAGAA	Cleavage	cdna chromosome:AGPv4:4:172481793:172488365:-1 gene:Zm00001d051856 gene_biotype:protein_coding transcript_biotype:protein_coding description:Auxin-independent growth promoter protein [Source:UniProtKB/TrEMBL;Acc:C0HEY8]	2
Cluster_10611	Zm00001d011424_T012	2	-1	1	21	1083	1103	UUCUGGAUAUAUAGUUUUUGC	:::::: ::::.::::.::::	GCAAAAUCUAUGUAUCUAGAA	Cleavage	cdna chromosome:AGPv4:8:150160950:150166667:1 gene:Zm00001d011424 gene_biotype:protein_coding transcript_biotype:protein_coding description:Zm00001d011424	1
Cluster_10611	Zm00001d051856_T009	2	-1	1	21	1104	1124	UUCUGGAUAUAUAGUUUUUGC	:..:::.::::.::::.::::	GUGAAAGCUAUGUAUCUAGAA	Cleavage	cdna chromosome:AGPv4:4:172480958:172488348:-1 gene:Zm00001d051856 gene_biotype:protein_coding transcript_biotype:protein_coding description:Auxin-independent growth promoter protein [Source:UniProtKB/TrEMBL;Acc:C0HEY8]	2
Cluster_10611	Zm00001d051856_T016	2	-1	1	21	2280	2300	UUCUGGAUAUAUAGUUUUUGC	:..:::.::::.::::.::::	GUGAAAGCUAUGUAUCUAGAA	Cleavage	cdna chromosome:AGPv4:4:172481794:172488397:-1 gene:Zm00001d051856 gene_biotype:protein_coding transcript_biotype:protein_coding description:Auxin-independent growth promoter protein [Source:UniProtKB/TrEMBL;Acc:C0HEY8]	2
Cluster_10611	Zm00001d051856_T011	2	-1	1	21	2242	2262	UUCUGGAUAUAUAGUUUUUGC	:..:::.::::.::::.::::	GUGAAAGCUAUGUAUCUAGAA	Cleavage	cdna chromosome:AGPv4:4:172481184:172488411:-1 gene:Zm00001d051856 gene_biotype:protein_coding transcript_biotype:protein_coding description:Auxin-independent growth promoter protein [Source:UniProtKB/TrEMBL;Acc:C0HEY8]	2
Cluster_10611	Zm00001d013365_T001	2	-1	1	21	480	500	UUCUGGAUAUAUAGUUUUUGC	:.::.::::::::.::::.	UAAGAAGCUAUAUAUUCAGAG	Cleavage	cdna chromosome:AGPv4:5:9790019:9791093:1 gene:Zm00001d013365 gene_biotype:protein_coding transcript_biotype:protein_coding description:Zm00001d013365	1
Cluster_10611	Zm00001d018820_T004	2	-1	1	21	1705	1725	UUCUGGAUAUAUAGUUUUUGC	.:::::::::: :::.::::	CUAAAAACUAUAAAUCUAGAA	Cleavage	cdna chromosome:AGPv4:7:6432129:6436173:1 gene:Zm00001d018820 gene_biotype:protein_coding transcript_biotype:protein_coding description:Zm00001d018820	1
Cluster_10611	Zm00001d038204_T004	2	-1	1	21	1132	1152	UUCUGGAUAUAUAGUUUUUGC	::::.:::::::::.:::	CAAAAAGCUAUAUAUCUAGAU	Cleavage	cdna chromosome:AGPv4:6:151478701:151482881:-1 gene:Zm00001d038204 gene_biotype:protein_coding transcript_biotype:protein_coding description:Zm00001d038204	1
Cluster_10611	Zm00001d018820_T002	2	-1	1	21	1707	1727	UUCUGGAUAUAUAGUUUUUGC	.:::::::::: :::.::::	CUAAAAACUAUAAAUCUAGAA	Cleavage	cdna chromosome:AGPv4:7:6432127:6438573:1 gene:Zm00001d018820 gene_biotype:protein_coding transcript_biotype:protein_coding description:Zm00001d018820	1
Cluster_10611	Zm00001d016166_T021	2	-1	1	21	2020	2040	UUCUGGAUAUAUAGUUUUUGC	::::::::::::::.: ::	AGAAAAACUAUAUAUCUAAAA	Cleavage	cdna chromosome:AGPv4:5:148208451:148215894:-1 gene:Zm00001d016166 gene_biotype:protein_coding transcript_biotype:protein_coding description:Phosphoenolpyruvate carboxylase [Source:UniProtKB/TrEMBL;Acc:Q9SAZ6]	1
Cluster_10611	Zm00001d016166_T020	2	-1	1	21	1993	2013	UUCUGGAUAUAUAGUUUUUGC	::::::::::::::.: ::	AGAAAAACUAUAUAUCUAAAA	Cleavage	cdna chromosome:AGPv4:5:148208451:148215894:-1 gene:Zm00001d016166 gene_biotype:protein_coding transcript_biotype:protein_coding description:Phosphoenolpyruvate carboxylase [Source:UniProtKB/TrEMBL;Acc:Q9SAZ6]	1
Cluster_10611	Zm00001d016166_T014	2	-1	1	21	2041	2061	UUCUGGAUAUAUAGUUUUUGC	::::::::::::::.: ::	AGAAAAACUAUAUAUCUAAAA	Cleavage	cdna chromosome:AGPv4:5:148208448:148215897:-1 gene:Zm00001d016166 gene_biotype:protein_coding transcript_biotype:protein_coding description:Phosphoenolpyruvate carboxylase [Source:UniProtKB/TrEMBL;Acc:Q9SAZ6]	1
Cluster_10611	Zm00001d016166_T005	2	-1	1	21	1958	1978	UUCUGGAUAUAUAGUUUUUGC	::::::::::::::.: ::	AGAAAAACUAUAUAUCUAAAA	Cleavage	cdna chromosome:AGPv4:5:148208418:148215894:-1 gene:Zm00001d016166 gene_biotype:protein_coding transcript_biotype:protein_coding description:Phosphoenolpyruvate carboxylase [Source:UniProtKB/TrEMBL;Acc:Q9SAZ6]	1
Cluster_10611	Zm00001d016166_T007	2	-1	1	21	1981	2001	UUCUGGAUAUAUAGUUUUUGC	::::::::::::::.: ::	AGAAAAACUAUAUAUCUAAAA	Cleavage	cdna chromosome:AGPv4:5:148208418:148215894:-1 gene:Zm00001d016166 gene_biotype:protein_coding transcript_biotype:protein_coding description:Phosphoenolpyruvate carboxylase [Source:UniProtKB/TrEMBL;Acc:Q9SAZ6]	1
Cluster_10611	Zm00001d016166_T009	2	-1	1	21	2103	2123	UUCUGGAUAUAUAGUUUUUGC	::::::::::::::.: ::	AGAAAAACUAUAUAUCUAAAA	Cleavage	cdna chromosome:AGPv4:5:148208443:148215668:-1 gene:Zm00001d016166 gene_biotype:protein_coding transcript_biotype:protein_coding description:Phosphoenolpyruvate carboxylase [Source:UniProtKB/TrEMBL;Acc:Q9SAZ6]	1
Cluster_10611	Zm00001d016166_T006	2	-1	1	21	1970	1990	UUCUGGAUAUAUAGUUUUUGC	::::::::::::::.: ::	AGAAAAACUAUAUAUCUAAAA	Cleavage	cdna chromosome:AGPv4:5:148208418:148215894:-1 gene:Zm00001d016166 gene_biotype:protein_coding transcript_biotype:protein_coding description:Phosphoenolpyruvate carboxylase [Source:UniProtKB/TrEMBL;Acc:Q9SAZ6]	1
Cluster_10611	Zm00001d016166_T015	2	-1	1	21	2246	2266	UUCUGGAUAUAUAGUUUUUGC	::::::::::::::.: ::	AGAAAAACUAUAUAUCUAAAA	Cleavage	cdna chromosome:AGPv4:5:148208449:148215894:-1 gene:Zm00001d016166 gene_biotype:protein_coding transcript_biotype:protein_coding description:Phosphoenolpyruvate carboxylase [Source:UniProtKB/TrEMBL;Acc:Q9SAZ6]	1
Cluster_10611	Zm00001d016166_T019	2	-1	1	21	2284	2304	UUCUGGAUAUAUAGUUUUUGC	::::::::::::::.: ::	AGAAAAACUAUAUAUCUAAAA	Cleavage	cdna chromosome:AGPv4:5:148208450:148215898:-1 gene:Zm00001d016166 gene_biotype:protein_coding transcript_biotype:protein_coding description:Phosphoenolpyruvate carboxylase [Source:UniProtKB/TrEMBL;Acc:Q9SAZ6]	1
Cluster_10611	Zm00001d016166_T004	2	-1	1	21	2281	2301	UUCUGGAUAUAUAGUUUUUGC	::::::::::::::.: ::	AGAAAAACUAUAUAUCUAAAA	Cleavage	cdna chromosome:AGPv4:5:148208417:148215895:-1 gene:Zm00001d016166 gene_biotype:protein_coding transcript_biotype:protein_coding description:Phosphoenolpyruvate carboxylase [Source:UniProtKB/TrEMBL;Acc:Q9SAZ6]	1
Cluster_10611	Zm00001d016166_T018	2	-1	1	21	2449	2469	UUCUGGAUAUAUAGUUUUUGC	::::::::::::::.: ::	AGAAAAACUAUAUAUCUAAAA	Cleavage	cdna chromosome:AGPv4:5:148208450:148215891:-1 gene:Zm00001d016166 gene_biotype:protein_coding transcript_biotype:protein_coding description:Phosphoenolpyruvate carboxylase [Source:UniProtKB/TrEMBL;Acc:Q9SAZ6]	1
Cluster_10611	Zm00001d016166_T008	2	-1	1	21	2464	2484	UUCUGGAUAUAUAGUUUUUGC	::::::::::::::.: ::	AGAAAAACUAUAUAUCUAAAA	Cleavage	cdna chromosome:AGPv4:5:148208440:148215894:-1 gene:Zm00001d016166 gene_biotype:protein_coding transcript_biotype:protein_coding description:Phosphoenolpyruvate carboxylase [Source:UniProtKB/TrEMBL;Acc:Q9SAZ6]	1
Cluster_114884	Zm00001d026618_T007	2	-1	1	22	866	887	GAUCAUGCAUGACAGCCUCAUU	::::: :::.::.::::::	GGAGAGGCCGUCGUGUAUGAUC	Cleavage	cdna chromosome:AGPv4:10:149045983:149048805:-1 gene:Zm00001d026618 gene_biotype:protein_coding transcript_biotype:protein_coding description:Zm00001d026618	1
Cluster_114884	Zm00001d026618_T005	2	-1	1	22	870	891	GAUCAUGCAUGACAGCCUCAUU	::::: :::.::.::::::	GGAGAGGCCGUCGUGUAUGAUC	Cleavage	cdna chromosome:AGPv4:10:149045294:149048809:-1 gene:Zm00001d026618 gene_biotype:protein_coding transcript_biotype:protein_coding description:Zm00001d026618	1
Cluster_114884	Zm00001d026618_T004	2	-1	1	22	845	866	GAUCAUGCAUGACAGCCUCAUU	::::: :::.::.::::::	GGAGAGGCCGUCGUGUAUGAUC	Cleavage	cdna chromosome:AGPv4:10:149045294:149048657:-1 gene:Zm00001d026618 gene_biotype:protein_coding transcript_biotype:protein_coding description:Zm00001d026618	1
Cluster_114884	Zm00001d026618_T006	2	-1	1	22	866	887	GAUCAUGCAUGACAGCCUCAUU	::::: :::.::.::::::	GGAGAGGCCGUCGUGUAUGAUC	Cleavage	cdna chromosome:AGPv4:10:149045317:149048805:-1 gene:Zm00001d026618 gene_biotype:protein_coding transcript_biotype:protein_coding description:Zm00001d026618	1
Cluster_114884	Zm00001d026618_T003	2	-1	1	22	866	887	GAUCAUGCAUGACAGCCUCAUU	::::: :::.::.::::::	GGAGAGGCCGUCGUGUAUGAUC	Cleavage	cdna chromosome:AGPv4:10:149045266:149048805:-1 gene:Zm00001d026618 gene_biotype:protein_coding transcript_biotype:protein_coding description:Zm00001d026618	1
Cluster_114884	Zm00001d026618_T001	2	-1	1	22	936	957	GAUCAUGCAUGACAGCCUCAUU	::::: :::.::.::::::	GGAGAGGCCGUCGUGUAUGAUC	Cleavage	cdna chromosome:AGPv4:10:149045202:149048875:-1 gene:Zm00001d026618 gene_biotype:protein_coding transcript_biotype:protein_coding description:Zm00001d026618	1
Cluster_114884	Zm00001d026618_T002	2	-1	1	22	964	985	GAUCAUGCAUGACAGCCUCAUU	::::: :::.::.::::::	GGAGAGGCCGUCGUGUAUGAUC	Cleavage	cdna chromosome:AGPv4:10:149045202:149048903:-1 gene:Zm00001d026618 gene_biotype:protein_coding transcript_biotype:protein_coding description:Zm00001d026618	1
Cluster_127532	Zm00001d021036_T001	2	-1	1	21	1633	1653	UUUAGAGGUUUGGAACAGAGC	.::::::.::::..:::::.	UUUCUGUUUCAAAUUUCUAAG	Cleavage	cdna chromosome:AGPv4:7:141009143:141013714:-1 gene:Zm00001d021036 gene_biotype:protein_coding transcript_biotype:protein_coding description:Zm00001d021036	1
Cluster_127532	Zm00001d042916_T001	2	-1	1	21	4380	4400	UUUAGAGGUUUGGAACAGAGC	:::::::.:::::: ::::	CAUCUGUUCUAAACCUGUAAA	Cleavage	cdna chromosome:AGPv4:3:183861098:183868175:1 gene:Zm00001d042916 gene_biotype:protein_coding transcript_biotype:protein_coding description:Zm00001d042916	1
Cluster_127532	Zm00001d042916_T006	2	-1	1	21	2161	2181	UUUAGAGGUUUGGAACAGAGC	:::::::.:::::: ::::	CAUCUGUUCUAAACCUGUAAA	Cleavage	cdna chromosome:AGPv4:3:183861614:183870789:1 gene:Zm00001d042916 gene_biotype:protein_coding transcript_biotype:protein_coding description:Zm00001d042916	1
Cluster_127532	Zm00001d042916_T005	2	-1	1	21	2656	2676	UUUAGAGGUUUGGAACAGAGC	:::::::.:::::: ::::	CAUCUGUUCUAAACCUGUAAA	Cleavage	cdna chromosome:AGPv4:3:183861119:183870790:1 gene:Zm00001d042916 gene_biotype:protein_coding transcript_biotype:protein_coding description:Zm00001d042916	1
Cluster_127532	Zm00001d042916_T004	2	-1	1	21	2736	2756	UUUAGAGGUUUGGAACAGAGC	:::::::.:::::: ::::	CAUCUGUUCUAAACCUGUAAA	Cleavage	cdna chromosome:AGPv4:3:183861112:183870790:1 gene:Zm00001d042916 gene_biotype:protein_coding transcript_biotype:protein_coding description:Zm00001d042916	1
Cluster_127532	Zm00001d042916_T002	2	-1	1	21	2770	2790	UUUAGAGGUUUGGAACAGAGC	:::::::.:::::: ::::	CAUCUGUUCUAAACCUGUAAA	Cleavage	cdna chromosome:AGPv4:3:183861098:183870790:1 gene:Zm00001d042916 gene_biotype:protein_coding transcript_biotype:protein_coding description:Zm00001d042916	1
Cluster_133421	Zm00001d022256_T001	2	-1	1	21	753	773	UUGGACUGAAGGGUGCUCCCU	::.:::: :::::::::::	CCGGGGCACACUUCAGUCCAA	Cleavage	cdna chromosome:AGPv4:7:173754099:173755070:-1 gene:Zm00001d022256 gene_biotype:protein_coding transcript_biotype:protein_coding description:TCP transcription factor [Source:UniProtKB/TrEMBL;Acc:A0A060CZ25]	1
Cluster_133421	Zm00001d046519_T001	2	-1	1	21	924	944	UUGGACUGAAGGGUGCUCCCU	:::: :::::::::::::	GUCGAGCUCCCUUCAGUCCAA	Cleavage	cdna chromosome:AGPv4:9:93484168:93490984:-1 gene:Zm00001d046519 gene_biotype:protein_coding transcript_biotype:protein_coding description:Putative MYB DNA-binding domain superfamily protein [Source:UniProtKB/TrEMBL;Acc:K7WAF3]	1
Cluster_133421	Zm00001d007868_T001	2	-1	1	21	1086	1106	UUGGACUGAAGGGUGCUCCCU	::.: .:::::::::::::	UAGGGGGGCCCUUCAGUCCAA	Cleavage	cdna chromosome:AGPv4:2:241313813:241315135:1 gene:Zm00001d007868 gene_biotype:protein_coding transcript_biotype:protein_coding description:Zm00001d007868	1
Cluster_136992	Zm00001d027536_T004	2	-1	1	21	1433	1453	CCAUUUUUCCAAGGGAUUUCC	::::::::.::::.::::::	GGAAAUCCUUUGGGAAAAUGA	Cleavage	cdna chromosome:AGPv4:1:7686600:7689327:-1 gene:Zm00001d027536 gene_biotype:protein_coding transcript_biotype:protein_coding description:Zm00001d027536	1
Cluster_136992	Zm00001d027536_T001	2	-1	1	21	1433	1453	CCAUUUUUCCAAGGGAUUUCC	::::::::.::::.::::::	GGAAAUCCUUUGGGAAAAUGA	Cleavage	cdna chromosome:AGPv4:1:7686285:7689327:-1 gene:Zm00001d027536 gene_biotype:protein_coding transcript_biotype:protein_coding description:Zm00001d027536	1
Cluster_136992	Zm00001d027536_T006	2	-1	1	21	2648	2668	CCAUUUUUCCAAGGGAUUUCC	::::::::.::::.::::::	GGAAAUCCUUUGGGAAAAUGA	Cleavage	cdna chromosome:AGPv4:1:7686600:7701265:-1 gene:Zm00001d027536 gene_biotype:protein_coding transcript_biotype:protein_coding description:Zm00001d027536	1
Cluster_136992	Zm00001d010424_T001	2	-1	1	21	1169	1189	CCAUUUUUCCAAGGGAUUUCC	:::::::.:::: ::::::::	GGAAAUCUCUUGAAAAAAUGG	Cleavage	cdna chromosome:AGPv4:8:114429696:114437920:-1 gene:Zm00001d010424 gene_biotype:protein_coding transcript_biotype:protein_coding description:Rhomboid family protein [Source:UniProtKB/TrEMBL;Acc:B6TJT4]	1
Cluster_136992	Zm00001d027536_T009	2	-1	1	21	3725	3745	CCAUUUUUCCAAGGGAUUUCC	::::::::.::::.::::::	GGAAAUCCUUUGGGAAAAUGA	Cleavage	cdna chromosome:AGPv4:1:7686680:7700056:-1 gene:Zm00001d027536 gene_biotype:protein_coding transcript_biotype:protein_coding description:Zm00001d027536	1
Cluster_136992	Zm00001d027536_T007	2	-1	1	21	4071	4091	CCAUUUUUCCAAGGGAUUUCC	::::::::.::::.::::::	GGAAAUCCUUUGGGAAAAUGA	Cleavage	cdna chromosome:AGPv4:1:7686600:7701265:-1 gene:Zm00001d027536 gene_biotype:protein_coding transcript_biotype:protein_coding description:Zm00001d027536	1
Cluster_136992	Zm00001d027536_T002	2	-1	1	21	4071	4091	CCAUUUUUCCAAGGGAUUUCC	::::::::.::::.::::::	GGAAAUCCUUUGGGAAAAUGA	Cleavage	cdna chromosome:AGPv4:1:7686285:7701265:-1 gene:Zm00001d027536 gene_biotype:protein_coding transcript_biotype:protein_coding description:Zm00001d027536	1
Cluster_136992	Zm00001d027536_T005	2	-1	1	21	5012	5032	CCAUUUUUCCAAGGGAUUUCC	::::::::.::::.::::::	GGAAAUCCUUUGGGAAAAUGA	Cleavage	cdna chromosome:AGPv4:1:7686600:7701024:-1 gene:Zm00001d027536 gene_biotype:protein_coding transcript_biotype:protein_coding description:Zm00001d027536	1
Cluster_136992	Zm00001d023523_T013	2	-1	1	21	2925	2945	CCAUUUUUCCAAGGGAUUUCC	:::::::::::::.::::: :	GGAAAUCCCUUGGGAAAAUAG	Cleavage	cdna chromosome:AGPv4:10:8719757:8725025:-1 gene:Zm00001d023523 gene_biotype:protein_coding transcript_biotype:protein_coding description:Zm00001d023523	1
Cluster_136992	Zm00001d009780_T005	2	-1	1	21	1855	1875	CCAUUUUUCCAAGGGAUUUCC	::::::.:::::.::::::	UGAAAUCUCUUGGGAAAAUGU	Cleavage	cdna chromosome:AGPv4:8:80730943:80734981:1 gene:Zm00001d009780 gene_biotype:protein_coding transcript_biotype:protein_coding description:Tubulin gamma chain [Source:UniProtKB/TrEMBL;Acc:A0A1D6FLZ8]	1
Cluster_136992	Zm00001d034735_T006	2	-1	1	21	1078	1098	CCAUUUUUCCAAGGGAUUUCC	::::::::::::.:::.::	AGAAAUCCCUUGGGAAAGUGA	Cleavage	cdna chromosome:AGPv4:1:300973442:300979401:1 gene:Zm00001d034735 gene_biotype:protein_coding transcript_biotype:protein_coding description:Zm00001d034735	1
Cluster_136992	Zm00001d034735_T005	2	-1	1	21	1096	1116	CCAUUUUUCCAAGGGAUUUCC	::::::::::::.:::.::	AGAAAUCCCUUGGGAAAGUGA	Cleavage	cdna chromosome:AGPv4:1:300973424:300979401:1 gene:Zm00001d034735 gene_biotype:protein_coding transcript_biotype:protein_coding description:Zm00001d034735	1
Cluster_136992	Zm00001d034735_T008	2	-1	1	21	555	575	CCAUUUUUCCAAGGGAUUUCC	::::::::::::.:::.::	AGAAAUCCCUUGGGAAAGUGA	Cleavage	cdna chromosome:AGPv4:1:300973965:300979401:1 gene:Zm00001d034735 gene_biotype:protein_coding transcript_biotype:protein_coding description:Zm00001d034735	1
Cluster_136992	Zm00001d034735_T007	2	-1	1	21	725	745	CCAUUUUUCCAAGGGAUUUCC	::::::::::::.:::.::	AGAAAUCCCUUGGGAAAGUGA	Cleavage	cdna chromosome:AGPv4:1:300973795:300979380:1 gene:Zm00001d034735 gene_biotype:protein_coding transcript_biotype:protein_coding description:Zm00001d034735	1
Cluster_136992	Zm00001d009780_T001	2	-1	1	21	1987	2007	CCAUUUUUCCAAGGGAUUUCC	::::::.:::::.::::::	UGAAAUCUCUUGGGAAAAUGU	Cleavage	cdna chromosome:AGPv4:8:80730257:80736270:1 gene:Zm00001d009780 gene_biotype:protein_coding transcript_biotype:protein_coding description:Tubulin gamma chain [Source:UniProtKB/TrEMBL;Acc:A0A1D6FLZ8]	1
Cluster_136992	Zm00001d034735_T004	2	-1	1	21	1130	1150	CCAUUUUUCCAAGGGAUUUCC	::::::::::::.:::.::	AGAAAUCCCUUGGGAAAGUGA	Cleavage	cdna chromosome:AGPv4:1:300973390:300979402:1 gene:Zm00001d034735 gene_biotype:protein_coding transcript_biotype:protein_coding description:Zm00001d034735	1
Cluster_136992	Zm00001d009780_T004	2	-1	1	21	2129	2149	CCAUUUUUCCAAGGGAUUUCC	::::::.:::::.::::::	UGAAAUCUCUUGGGAAAAUGU	Cleavage	cdna chromosome:AGPv4:8:80730325:80736270:1 gene:Zm00001d009780 gene_biotype:protein_coding transcript_biotype:protein_coding description:Tubulin gamma chain [Source:UniProtKB/TrEMBL;Acc:A0A1D6FLZ8]	1
Cluster_136992	Zm00001d028701_T001	2	-1	1	21	1487	1507	CCAUUUUUCCAAGGGAUUUCC	::::::.:::: ::::::::	AGAAAUCUCUUGUAAAAAUGG	Cleavage	cdna chromosome:AGPv4:1:43615021:43621153:-1 gene:Zm00001d028701 gene_biotype:protein_coding transcript_biotype:protein_coding description:Zm00001d028701	1
Cluster_136992	Zm00001d009780_T002	2	-1	1	21	2339	2359	CCAUUUUUCCAAGGGAUUUCC	::::::.:::::.::::::	UGAAAUCUCUUGGGAAAAUGU	Cleavage	cdna chromosome:AGPv4:8:80730257:80736271:1 gene:Zm00001d009780 gene_biotype:protein_coding transcript_biotype:protein_coding description:Tubulin gamma chain [Source:UniProtKB/TrEMBL;Acc:A0A1D6FLZ8]	1
Cluster_136992	Zm00001d034735_T001	2	-1	1	21	1234	1254	CCAUUUUUCCAAGGGAUUUCC	::::::::::::.:::.::	AGAAAUCCCUUGGGAAAGUGA	Cleavage	cdna chromosome:AGPv4:1:300973286:300979397:1 gene:Zm00001d034735 gene_biotype:protein_coding transcript_biotype:protein_coding description:Zm00001d034735	1
Cluster_136992	Zm00001d009780_T003	2	-1	1	21	2450	2470	CCAUUUUUCCAAGGGAUUUCC	::::::.:::::.::::::	UGAAAUCUCUUGGGAAAAUGU	Cleavage	cdna chromosome:AGPv4:8:80730257:80736271:1 gene:Zm00001d009780 gene_biotype:protein_coding transcript_biotype:protein_coding description:Tubulin gamma chain [Source:UniProtKB/TrEMBL;Acc:A0A1D6FLZ8]	1
Cluster_136992	Zm00001d040857_T001	2	-1	1	21	1621	1641	CCAUUUUUCCAAGGGAUUUCC	::::::.::::::::: :::	AGAAAUCUCUUGGAAAAUUGG	Cleavage	cdna chromosome:AGPv4:3:72226157:72228051:1 gene:Zm00001d040857 gene_biotype:protein_coding transcript_biotype:protein_coding description:Zm00001d040857	1
Cluster_136992	Zm00001d034735_T003	2	-1	1	21	1228	1248	CCAUUUUUCCAAGGGAUUUCC	::::::::::::.:::.::	AGAAAUCCCUUGGGAAAGUGA	Cleavage	cdna chromosome:AGPv4:1:300973292:300979402:1 gene:Zm00001d034735 gene_biotype:protein_coding transcript_biotype:protein_coding description:Zm00001d034735	1
Cluster_136992	Zm00001d053453_T007	2	-1	1	21	1405	1425	CCAUUUUUCCAAGGGAUUUCC	: ::::::.::::.::::::	GAAAAUCCUUUGGGAAAAUGA	Cleavage	cdna chromosome:AGPv4:4:232246012:232253757:-1 gene:Zm00001d053453 gene_biotype:protein_coding transcript_biotype:protein_coding description:Zm00001d053453	1
Cluster_136992	Zm00001d053453_T019	2	-1	1	21	2604	2624	CCAUUUUUCCAAGGGAUUUCC	: ::::::.::::.::::::	GAAAAUCCUUUGGGAAAAUGA	Cleavage	cdna chromosome:AGPv4:4:232246038:232253757:-1 gene:Zm00001d053453 gene_biotype:protein_coding transcript_biotype:protein_coding description:Zm00001d053453	1
Cluster_136992	Zm00001d049959_T001	2	-1	1	21	1571	1591	CCAUUUUUCCAAGGGAUUUCC	:::::.::: :::::::::	AUAAAUCUCUUAGAAAAAUGG	Translation	cdna chromosome:AGPv4:4:55908322:55912182:-1 gene:Zm00001d049959 gene_biotype:protein_coding transcript_biotype:protein_coding description:Zm00001d049959	1
Cluster_136992	Zm00001d049959_T003	2	-1	1	21	1707	1727	CCAUUUUUCCAAGGGAUUUCC	:::::.::: :::::::::	AUAAAUCUCUUAGAAAAAUGG	Translation	cdna chromosome:AGPv4:4:55908322:55912864:-1 gene:Zm00001d049959 gene_biotype:protein_coding transcript_biotype:protein_coding description:Zm00001d049959	1
Cluster_136992	Zm00001d049959_T002	2	-1	1	21	1765	1785	CCAUUUUUCCAAGGGAUUUCC	:::::.::: :::::::::	AUAAAUCUCUUAGAAAAAUGG	Translation	cdna chromosome:AGPv4:4:55908322:55912660:-1 gene:Zm00001d049959 gene_biotype:protein_coding transcript_biotype:protein_coding description:Zm00001d049959	1
Cluster_136992	Zm00001d049380_T011	2	-1	1	21	285	305	CCAUUUUUCCAAGGGAUUUCC	: ::::: ::::::::::::	GAAAAUCACUUGGAAAAAUGU	Cleavage	cdna chromosome:AGPv4:4:28422658:28429865:1 gene:Zm00001d049380 gene_biotype:protein_coding transcript_biotype:protein_coding description:Zm00001d049380	1
Cluster_136992	Zm00001d049380_T006	2	-1	1	21	686	706	CCAUUUUUCCAAGGGAUUUCC	: ::::: ::::::::::::	GAAAAUCACUUGGAAAAAUGU	Cleavage	cdna chromosome:AGPv4:4:28422184:28429934:1 gene:Zm00001d049380 gene_biotype:protein_coding transcript_biotype:protein_coding description:Zm00001d049380	1
Cluster_141502	Zm00001d033602_T001	2	-1	1	20	1270	1289	UAGCCAAGAAUGACUUGCCU	:::::: ::::::::::::	AGGCAAUUCAUUCUUGGCUU	Cleavage	cdna chromosome:AGPv4:1:268308237:268315814:1 gene:Zm00001d033602 gene_biotype:protein_coding transcript_biotype:protein_coding description:CCAAT-HAP2 transcription factor [Source:UniProtKB/TrEMBL;Acc:B6TAR1]	1
Cluster_141502	Zm00001d033602_T002	2	-1	1	20	1297	1316	UAGCCAAGAAUGACUUGCCU	:::::: ::::::::::::	AGGCAAUUCAUUCUUGGCUU	Cleavage	cdna chromosome:AGPv4:1:268308237:268315814:1 gene:Zm00001d033602 gene_biotype:protein_coding transcript_biotype:protein_coding description:CCAAT-HAP2 transcription factor [Source:UniProtKB/TrEMBL;Acc:B6TAR1]	1
Cluster_141502	Zm00001d033602_T004	2	-1	1	20	1998	2017	UAGCCAAGAAUGACUUGCCU	:::::: ::::::::::::	AGGCAAUUCAUUCUUGGCUU	Cleavage	cdna chromosome:AGPv4:1:268308451:268315586:1 gene:Zm00001d033602 gene_biotype:protein_coding transcript_biotype:protein_coding description:CCAAT-HAP2 transcription factor [Source:UniProtKB/TrEMBL;Acc:B6TAR1]	1
Cluster_141502	Zm00001d033602_T003	2	-1	1	20	2447	2466	UAGCCAAGAAUGACUUGCCU	:::::: ::::::::::::	AGGCAAUUCAUUCUUGGCUU	Cleavage	cdna chromosome:AGPv4:1:268308315:268315608:1 gene:Zm00001d033602 gene_biotype:protein_coding transcript_biotype:protein_coding description:CCAAT-HAP2 transcription factor [Source:UniProtKB/TrEMBL;Acc:B6TAR1]	1
Cluster_146002	Zm00001d020097_T007	2	-1	1	21	2676	2696	UCGGUCUGGCUUUUCUAGAUA	::::::::::::::::: .::	UAUCUAGAAAAGCCAGAAUGA	Cleavage	cdna chromosome:AGPv4:7:91751333:91756958:-1 gene:Zm00001d020097 gene_biotype:protein_coding transcript_biotype:protein_coding description:Zm00001d020097	1
Cluster_146002	Zm00001d020097_T008	2	-1	1	21	2752	2772	UCGGUCUGGCUUUUCUAGAUA	::::::::::::::::: .::	UAUCUAGAAAAGCCAGAAUGA	Cleavage	cdna chromosome:AGPv4:7:91751351:91756938:-1 gene:Zm00001d020097 gene_biotype:protein_coding transcript_biotype:protein_coding description:Zm00001d020097	1
Cluster_146002	Zm00001d020097_T006	2	-1	1	21	2904	2924	UCGGUCUGGCUUUUCUAGAUA	::::::::::::::::: .::	UAUCUAGAAAAGCCAGAAUGA	Cleavage	cdna chromosome:AGPv4:7:91751170:91757059:-1 gene:Zm00001d020097 gene_biotype:protein_coding transcript_biotype:protein_coding description:Zm00001d020097	1
Cluster_146002	Zm00001d010244_T001	2	-1	1	21	1766	1786	UCGGUCUGGCUUUUCUAGAUA	:::::.:::::::.::::	GGACUAGAGAAGCCAGGCCGA	Cleavage	cdna chromosome:AGPv4:8:105840363:105843126:-1 gene:Zm00001d010244 gene_biotype:protein_coding transcript_biotype:protein_coding description:Zm00001d010244	1
Cluster_146002	Zm00001d008176_T014	2	-1	1	21	952	972	UCGGUCUGGCUUUUCUAGAUA	.:::.: ::.::::::::::	GGUCUGGCAAGGCCAGACCGA	Cleavage	cdna chromosome:AGPv4:8:328800:334477:-1 gene:Zm00001d008176 gene_biotype:protein_coding transcript_biotype:protein_coding description:Zm00001d008176	1
Cluster_15779	Zm00001d040051_T039	2	-1	1	21	592	612	UUGGGAGCCACAAAACUGAAG	:: :.::::::::::::.:::	CUCCGGUUUUGUGGCUCUCAA	Cleavage	cdna chromosome:AGPv4:3:24858876:24860045:-1 gene:Zm00001d040051 gene_biotype:protein_coding transcript_biotype:protein_coding description:Zm00001d040051	1
Cluster_15779	Zm00001d040051_T014	2	-1	1	21	1948	1968	UUGGGAGCCACAAAACUGAAG	:: :.::::::::::::.:::	CUCCGGUUUUGUGGCUCUCAA	Cleavage	cdna chromosome:AGPv4:3:24858806:24869325:-1 gene:Zm00001d040051 gene_biotype:protein_coding transcript_biotype:protein_coding description:Zm00001d040051	1
Cluster_15779	Zm00001d040051_T069	2	-1	1	21	3119	3139	UUGGGAGCCACAAAACUGAAG	:: :.::::::::::::.:::	CUCCGGUUUUGUGGCUCUCAA	Cleavage	cdna chromosome:AGPv4:3:24858902:24871917:-1 gene:Zm00001d040051 gene_biotype:protein_coding transcript_biotype:protein_coding description:Zm00001d040051	1
Cluster_15779	Zm00001d040051_T036	2	-1	1	21	3352	3372	UUGGGAGCCACAAAACUGAAG	:: :.::::::::::::.:::	CUCCGGUUUUGUGGCUCUCAA	Cleavage	cdna chromosome:AGPv4:3:24858875:24877323:-1 gene:Zm00001d040051 gene_biotype:protein_coding transcript_biotype:protein_coding description:Zm00001d040051	1
Cluster_15779	Zm00001d040051_T060	2	-1	1	21	3435	3455	UUGGGAGCCACAAAACUGAAG	:: :.::::::::::::.:::	CUCCGGUUUUGUGGCUCUCAA	Cleavage	cdna chromosome:AGPv4:3:24858900:24877310:-1 gene:Zm00001d040051 gene_biotype:protein_coding transcript_biotype:protein_coding description:Zm00001d040051	1
Cluster_15779	Zm00001d040051_T026	2	-1	1	21	3420	3440	UUGGGAGCCACAAAACUGAAG	:: :.::::::::::::.:::	CUCCGGUUUUGUGGCUCUCAA	Cleavage	cdna chromosome:AGPv4:3:24858869:24877310:-1 gene:Zm00001d040051 gene_biotype:protein_coding transcript_biotype:protein_coding description:Zm00001d040051	1
Cluster_15779	Zm00001d040051_T031	2	-1	1	21	3454	3474	UUGGGAGCCACAAAACUGAAG	:: :.::::::::::::.:::	CUCCGGUUUUGUGGCUCUCAA	Cleavage	cdna chromosome:AGPv4:3:24858871:24877349:-1 gene:Zm00001d040051 gene_biotype:protein_coding transcript_biotype:protein_coding description:Zm00001d040051	1
Cluster_15779	Zm00001d040051_T023	2	-1	1	21	3451	3471	UUGGGAGCCACAAAACUGAAG	:: :.::::::::::::.:::	CUCCGGUUUUGUGGCUCUCAA	Cleavage	cdna chromosome:AGPv4:3:24858863:24877361:-1 gene:Zm00001d040051 gene_biotype:protein_coding transcript_biotype:protein_coding description:Zm00001d040051	1
Cluster_15779	Zm00001d040051_T064	2	-1	1	21	3494	3514	UUGGGAGCCACAAAACUGAAG	:: :.::::::::::::.:::	CUCCGGUUUUGUGGCUCUCAA	Cleavage	cdna chromosome:AGPv4:3:24858901:24877306:-1 gene:Zm00001d040051 gene_biotype:protein_coding transcript_biotype:protein_coding description:Zm00001d040051	1
Cluster_15779	Zm00001d040051_T038	2	-1	1	21	3525	3545	UUGGGAGCCACAAAACUGAAG	:: :.::::::::::::.:::	CUCCGGUUUUGUGGCUCUCAA	Cleavage	cdna chromosome:AGPv4:3:24858875:24877473:-1 gene:Zm00001d040051 gene_biotype:protein_coding transcript_biotype:protein_coding description:Zm00001d040051	1
Cluster_15779	Zm00001d040051_T073	2	-1	1	21	3575	3595	UUGGGAGCCACAAAACUGAAG	:: :.::::::::::::.:::	CUCCGGUUUUGUGGCUCUCAA	Cleavage	cdna chromosome:AGPv4:3:24858902:24877495:-1 gene:Zm00001d040051 gene_biotype:protein_coding transcript_biotype:protein_coding description:Zm00001d040051	1
Cluster_15779	Zm00001d040051_T012	2	-1	1	21	3477	3497	UUGGGAGCCACAAAACUGAAG	:: :.::::::::::::.:::	CUCCGGUUUUGUGGCUCUCAA	Cleavage	cdna chromosome:AGPv4:3:24858790:24877365:-1 gene:Zm00001d040051 gene_biotype:protein_coding transcript_biotype:protein_coding description:Zm00001d040051	1
Cluster_15779	Zm00001d040051_T067	2	-1	1	21	3590	3610	UUGGGAGCCACAAAACUGAAG	:: :.::::::::::::.:::	CUCCGGUUUUGUGGCUCUCAA	Cleavage	cdna chromosome:AGPv4:3:24858901:24877487:-1 gene:Zm00001d040051 gene_biotype:protein_coding transcript_biotype:protein_coding description:Zm00001d040051	1
Cluster_15779	Zm00001d040051_T059	2	-1	1	21	3576	3596	UUGGGAGCCACAAAACUGAAG	:: :.::::::::::::.:::	CUCCGGUUUUGUGGCUCUCAA	Cleavage	cdna chromosome:AGPv4:3:24858885:24877650:-1 gene:Zm00001d040051 gene_biotype:protein_coding transcript_biotype:protein_coding description:Zm00001d040051	1
Cluster_15779	Zm00001d040051_T041	2	-1	1	21	3585	3605	UUGGGAGCCACAAAACUGAAG	:: :.::::::::::::.:::	CUCCGGUUUUGUGGCUCUCAA	Cleavage	cdna chromosome:AGPv4:3:24858877:24877312:-1 gene:Zm00001d040051 gene_biotype:protein_coding transcript_biotype:protein_coding description:Zm00001d040051	1
Cluster_15779	Zm00001d040051_T071	2	-1	1	21	3610	3630	UUGGGAGCCACAAAACUGAAG	:: :.::::::::::::.:::	CUCCGGUUUUGUGGCUCUCAA	Cleavage	cdna chromosome:AGPv4:3:24858902:24877311:-1 gene:Zm00001d040051 gene_biotype:protein_coding transcript_biotype:protein_coding description:Zm00001d040051	1
Cluster_15779	Zm00001d040051_T043	2	-1	1	21	3620	3640	UUGGGAGCCACAAAACUGAAG	:: :.::::::::::::.:::	CUCCGGUUUUGUGGCUCUCAA	Cleavage	cdna chromosome:AGPv4:3:24858883:24877491:-1 gene:Zm00001d040051 gene_biotype:protein_coding transcript_biotype:protein_coding description:Zm00001d040051	1
Cluster_15779	Zm00001d040051_T001	2	-1	1	21	3514	3534	UUGGGAGCCACAAAACUGAAG	:: :.::::::::::::.:::	CUCCGGUUUUGUGGCUCUCAA	Cleavage	cdna chromosome:AGPv4:3:24858774:24877320:-1 gene:Zm00001d040051 gene_biotype:protein_coding transcript_biotype:protein_coding description:Zm00001d040051	1
Cluster_15779	Zm00001d040051_T017	2	-1	1	21	3586	3606	UUGGGAGCCACAAAACUGAAG	:: :.::::::::::::.:::	CUCCGGUUUUGUGGCUCUCAA	Cleavage	cdna chromosome:AGPv4:3:24858823:24877481:-1 gene:Zm00001d040051 gene_biotype:protein_coding transcript_biotype:protein_coding description:Zm00001d040051	1
Cluster_15779	Zm00001d040051_T016	2	-1	1	21	3594	3614	UUGGGAGCCACAAAACUGAAG	:: :.::::::::::::.:::	CUCCGGUUUUGUGGCUCUCAA	Cleavage	cdna chromosome:AGPv4:3:24858806:24877299:-1 gene:Zm00001d040051 gene_biotype:protein_coding transcript_biotype:protein_coding description:Zm00001d040051	1
Cluster_15779	Zm00001d040051_T030	2	-1	1	21	3660	3680	UUGGGAGCCACAAAACUGAAG	:: :.::::::::::::.:::	CUCCGGUUUUGUGGCUCUCAA	Cleavage	cdna chromosome:AGPv4:3:24858870:24877414:-1 gene:Zm00001d040051 gene_biotype:protein_coding transcript_biotype:protein_coding description:Zm00001d040051	1
Cluster_15779	Zm00001d040051_T058	2	-1	1	21	3675	3695	UUGGGAGCCACAAAACUGAAG	:: :.::::::::::::.:::	CUCCGGUUUUGUGGCUCUCAA	Cleavage	cdna chromosome:AGPv4:3:24858885:24877650:-1 gene:Zm00001d040051 gene_biotype:protein_coding transcript_biotype:protein_coding description:Zm00001d040051	1
Cluster_15779	Zm00001d040051_T003	2	-1	1	21	3569	3589	UUGGGAGCCACAAAACUGAAG	:: :.::::::::::::.:::	CUCCGGUUUUGUGGCUCUCAA	Cleavage	cdna chromosome:AGPv4:3:24858776:24877361:-1 gene:Zm00001d040051 gene_biotype:protein_coding transcript_biotype:protein_coding description:Zm00001d040051	1
Cluster_15779	Zm00001d040051_T033	2	-1	1	21	3689	3709	UUGGGAGCCACAAAACUGAAG	:: :.::::::::::::.:::	CUCCGGUUUUGUGGCUCUCAA	Cleavage	cdna chromosome:AGPv4:3:24858873:24877495:-1 gene:Zm00001d040051 gene_biotype:protein_coding transcript_biotype:protein_coding description:Zm00001d040051	1
Cluster_15779	Zm00001d040051_T048	2	-1	1	21	3717	3737	UUGGGAGCCACAAAACUGAAG	:: :.::::::::::::.:::	CUCCGGUUUUGUGGCUCUCAA	Cleavage	cdna chromosome:AGPv4:3:24858885:24877650:-1 gene:Zm00001d040051 gene_biotype:protein_coding transcript_biotype:protein_coding description:Zm00001d040051	1
Cluster_15779	Zm00001d040051_T051	2	-1	1	21	3734	3754	UUGGGAGCCACAAAACUGAAG	:: :.::::::::::::.:::	CUCCGGUUUUGUGGCUCUCAA	Cleavage	cdna chromosome:AGPv4:3:24858885:24877650:-1 gene:Zm00001d040051 gene_biotype:protein_coding transcript_biotype:protein_coding description:Zm00001d040051	1
Cluster_15779	Zm00001d040051_T054	2	-1	1	21	3740	3760	UUGGGAGCCACAAAACUGAAG	:: :.::::::::::::.:::	CUCCGGUUUUGUGGCUCUCAA	Cleavage	cdna chromosome:AGPv4:3:24858885:24877650:-1 gene:Zm00001d040051 gene_biotype:protein_coding transcript_biotype:protein_coding description:Zm00001d040051	1
Cluster_15779	Zm00001d040051_T053	2	-1	1	21	3754	3774	UUGGGAGCCACAAAACUGAAG	:: :.::::::::::::.:::	CUCCGGUUUUGUGGCUCUCAA	Cleavage	cdna chromosome:AGPv4:3:24858885:24877650:-1 gene:Zm00001d040051 gene_biotype:protein_coding transcript_biotype:protein_coding description:Zm00001d040051	1
Cluster_15779	Zm00001d040051_T022	2	-1	1	21	3728	3748	UUGGGAGCCACAAAACUGAAG	:: :.::::::::::::.:::	CUCCGGUUUUGUGGCUCUCAA	Cleavage	cdna chromosome:AGPv4:3:24858859:24877304:-1 gene:Zm00001d040051 gene_biotype:protein_coding transcript_biotype:protein_coding description:Zm00001d040051	1
Cluster_15779	Zm00001d040051_T004	2	-1	1	21	3648	3668	UUGGGAGCCACAAAACUGAAG	:: :.::::::::::::.:::	CUCCGGUUUUGUGGCUCUCAA	Cleavage	cdna chromosome:AGPv4:3:24858779:24877219:-1 gene:Zm00001d040051 gene_biotype:protein_coding transcript_biotype:protein_coding description:Zm00001d040051	1
Cluster_15779	Zm00001d040051_T028	2	-1	1	21	3753	3773	UUGGGAGCCACAAAACUGAAG	:: :.::::::::::::.:::	CUCCGGUUUUGUGGCUCUCAA	Cleavage	cdna chromosome:AGPv4:3:24858869:24877620:-1 gene:Zm00001d040051 gene_biotype:protein_coding transcript_biotype:protein_coding description:Zm00001d040051	1
Cluster_15779	Zm00001d040051_T047	2	-1	1	21	3797	3817	UUGGGAGCCACAAAACUGAAG	:: :.::::::::::::.:::	CUCCGGUUUUGUGGCUCUCAA	Cleavage	cdna chromosome:AGPv4:3:24858885:24877497:-1 gene:Zm00001d040051 gene_biotype:protein_coding transcript_biotype:protein_coding description:Zm00001d040051	1
Cluster_15779	Zm00001d040051_T055	2	-1	1	21	3826	3846	UUGGGAGCCACAAAACUGAAG	:: :.::::::::::::.:::	CUCCGGUUUUGUGGCUCUCAA	Cleavage	cdna chromosome:AGPv4:3:24858885:24877650:-1 gene:Zm00001d040051 gene_biotype:protein_coding transcript_biotype:protein_coding description:Zm00001d040051	1
Cluster_15779	Zm00001d040051_T056	2	-1	1	21	3837	3857	UUGGGAGCCACAAAACUGAAG	:: :.::::::::::::.:::	CUCCGGUUUUGUGGCUCUCAA	Cleavage	cdna chromosome:AGPv4:3:24858885:24877650:-1 gene:Zm00001d040051 gene_biotype:protein_coding transcript_biotype:protein_coding description:Zm00001d040051	1
Cluster_15779	Zm00001d040051_T050	2	-1	1	21	3841	3861	UUGGGAGCCACAAAACUGAAG	:: :.::::::::::::.:::	CUCCGGUUUUGUGGCUCUCAA	Cleavage	cdna chromosome:AGPv4:3:24858885:24877650:-1 gene:Zm00001d040051 gene_biotype:protein_coding transcript_biotype:protein_coding description:Zm00001d040051	1
Cluster_15779	Zm00001d040051_T052	2	-1	1	21	3846	3866	UUGGGAGCCACAAAACUGAAG	:: :.::::::::::::.:::	CUCCGGUUUUGUGGCUCUCAA	Cleavage	cdna chromosome:AGPv4:3:24858885:24877650:-1 gene:Zm00001d040051 gene_biotype:protein_coding transcript_biotype:protein_coding description:Zm00001d040051	1
Cluster_15779	Zm00001d040051_T020	2	-1	1	21	3941	3961	UUGGGAGCCACAAAACUGAAG	:: :.::::::::::::.:::	CUCCGGUUUUGUGGCUCUCAA	Cleavage	cdna chromosome:AGPv4:3:24858858:24877650:-1 gene:Zm00001d040051 gene_biotype:protein_coding transcript_biotype:protein_coding description:Zm00001d040051	1
Cluster_15779	Zm00001d040051_T049	2	-1	1	21	3970	3990	UUGGGAGCCACAAAACUGAAG	:: :.::::::::::::.:::	CUCCGGUUUUGUGGCUCUCAA	Cleavage	cdna chromosome:AGPv4:3:24858885:24877650:-1 gene:Zm00001d040051 gene_biotype:protein_coding transcript_biotype:protein_coding description:Zm00001d040051	1
Cluster_15779	Zm00001d040051_T044	2	-1	1	21	4610	4630	UUGGGAGCCACAAAACUGAAG	:: :.::::::::::::.:::	CUCCGGUUUUGUGGCUCUCAA	Cleavage	cdna chromosome:AGPv4:3:24858885:24875181:-1 gene:Zm00001d040051 gene_biotype:protein_coding transcript_biotype:protein_coding description:Zm00001d040051	1
Cluster_15779	Zm00001d040051_T002	2	-1	1	21	4556	4576	UUGGGAGCCACAAAACUGAAG	:: :.::::::::::::.:::	CUCCGGUUUUGUGGCUCUCAA	Cleavage	cdna chromosome:AGPv4:3:24858775:24875801:-1 gene:Zm00001d040051 gene_biotype:protein_coding transcript_biotype:protein_coding description:Zm00001d040051	1
Cluster_15779	Zm00001d040051_T063	2	-1	1	21	4709	4729	UUGGGAGCCACAAAACUGAAG	:: :.::::::::::::.:::	CUCCGGUUUUGUGGCUCUCAA	Cleavage	cdna chromosome:AGPv4:3:24858901:24875181:-1 gene:Zm00001d040051 gene_biotype:protein_coding transcript_biotype:protein_coding description:Zm00001d040051	1
Cluster_15779	Zm00001d040051_T057	2	-1	1	21	5663	5683	UUGGGAGCCACAAAACUGAAG	:: :.::::::::::::.:::	CUCCGGUUUUGUGGCUCUCAA	Cleavage	cdna chromosome:AGPv4:3:24858885:24877650:-1 gene:Zm00001d040051 gene_biotype:protein_coding transcript_biotype:protein_coding description:Zm00001d040051	1
Cluster_15779	Zm00001d040051_T010	2	-1	1	21	5671	5691	UUGGGAGCCACAAAACUGAAG	:: :.::::::::::::.:::	CUCCGGUUUUGUGGCUCUCAA	Cleavage	cdna chromosome:AGPv4:3:24858788:24877554:-1 gene:Zm00001d040051 gene_biotype:protein_coding transcript_biotype:protein_coding description:Zm00001d040051	1
Cluster_158979	Zm00001d027340_T011	2	-1	1	21	5381	5401	AAUUAUACGAGGUUUUGGCUU	: ::::::::.:: :::::::	AUGCCAAAACUUCUUAUAAUU	Cleavage	cdna chromosome:AGPv4:1:3280841:3288036:1 gene:Zm00001d027340 gene_biotype:protein_coding transcript_biotype:protein_coding description:Zm00001d027340	1
Cluster_165899	Zm00001d026325_T001	2	-1	1	21	167	187	UCGGACCAGGCUUCAAUCCCU	::. ::::::::::::::.	UUGGGAUGAAGCCUGGUCCGG	Cleavage	cdna chromosome:AGPv4:10:143588470:143589138:1 gene:Zm00001d026325 gene_biotype:protein_coding transcript_biotype:protein_coding description:Zm00001d026325	1
Cluster_165899	Zm00001d014252_T001	2	-1	1	21	279	299	UCGGACCAGGCUUCAAUCCCU	::. ::::::::::::::.	UUGGGAUGAAGCCUGGUCCGG	Cleavage	cdna chromosome:AGPv4:5:38187608:38192535:-1 gene:Zm00001d014252 gene_biotype:protein_coding transcript_biotype:protein_coding description:Ribosomal protein L15 [Source:UniProtKB/TrEMBL;Acc:A0A1D6GR79]	1
Cluster_165899	Zm00001d014252_T002	2	-1	1	21	279	299	UCGGACCAGGCUUCAAUCCCU	::. ::::::::::::::.	UUGGGAUGAAGCCUGGUCCGG	Cleavage	cdna chromosome:AGPv4:5:38188359:38192535:-1 gene:Zm00001d014252 gene_biotype:protein_coding transcript_biotype:protein_coding description:Ribosomal protein L15 [Source:UniProtKB/TrEMBL;Acc:A0A1D6GR79]	1
Cluster_165899	Zm00001d031061_T009	2	-1	1	21	840	860	UCGGACCAGGCUUCAAUCCCU	::. ::::::::::::::.	UUGGGAUGAAGCCUGGUCCGG	Cleavage	cdna chromosome:AGPv4:1:175173010:175176066:-1 gene:Zm00001d031061 gene_biotype:protein_coding transcript_biotype:protein_coding description:Zm00001d031061	1
Cluster_165899	Zm00001d048527_T022	2	-1	1	21	328	348	UCGGACCAGGCUUCAAUCCCU	::. ::::::::::::::.	CUGGGAUGAAGCCUGGUCCGG	Cleavage	cdna chromosome:AGPv4:9:157816147:157822731:-1 gene:Zm00001d048527 gene_biotype:protein_coding transcript_biotype:protein_coding description:Zm00001d048527	1
Cluster_165899	Zm00001d027317_T032	2	-1	1	21	328	348	UCGGACCAGGCUUCAAUCCCU	::. ::::::::::::::.	CUGGGAUGAAGCCUGGUCCGG	Cleavage	cdna chromosome:AGPv4:1:2820561:2826490:1 gene:Zm00001d027317 gene_biotype:protein_coding transcript_biotype:protein_coding description:Zm00001d027317	1
Cluster_165899	Zm00001d031061_T006	2	-1	1	21	719	739	UCGGACCAGGCUUCAAUCCCU	::. ::::::::::::::.	UUGGGAUGAAGCCUGGUCCGG	Cleavage	cdna chromosome:AGPv4:1:175170622:175175945:-1 gene:Zm00001d031061 gene_biotype:protein_coding transcript_biotype:protein_coding description:Zm00001d031061	1
Cluster_165899	Zm00001d041489_T008	2	-1	1	21	724	744	UCGGACCAGGCUUCAAUCCCU	::. ::::::::::::::.	UUGGGAUGAAGCCUGGUCCGG	Cleavage	cdna chromosome:AGPv4:3:123607224:123613597:-1 gene:Zm00001d041489 gene_biotype:protein_coding transcript_biotype:protein_coding description:Zm00001d041489	1
Cluster_165899	Zm00001d041489_T009	2	-1	1	21	760	780	UCGGACCAGGCUUCAAUCCCU	::. ::::::::::::::.	UUGGGAUGAAGCCUGGUCCGG	Cleavage	cdna chromosome:AGPv4:3:123607224:123613597:-1 gene:Zm00001d041489 gene_biotype:protein_coding transcript_biotype:protein_coding description:Zm00001d041489	1
Cluster_165899	Zm00001d048527_T023	2	-1	1	21	799	819	UCGGACCAGGCUUCAAUCCCU	::. ::::::::::::::.	CUGGGAUGAAGCCUGGUCCGG	Cleavage	cdna chromosome:AGPv4:9:157816147:157823743:-1 gene:Zm00001d048527 gene_biotype:protein_coding transcript_biotype:protein_coding description:Zm00001d048527	1
Cluster_165899	Zm00001d041489_T007	2	-1	1	21	792	812	UCGGACCAGGCUUCAAUCCCU	::. ::::::::::::::.	UUGGGAUGAAGCCUGGUCCGG	Cleavage	cdna chromosome:AGPv4:3:123607224:123613597:-1 gene:Zm00001d041489 gene_biotype:protein_coding transcript_biotype:protein_coding description:Zm00001d041489	1
Cluster_165899	Zm00001d041489_T010	2	-1	1	21	802	822	UCGGACCAGGCUUCAAUCCCU	::. ::::::::::::::.	UUGGGAUGAAGCCUGGUCCGG	Cleavage	cdna chromosome:AGPv4:3:123607224:123613712:-1 gene:Zm00001d041489 gene_biotype:protein_coding transcript_biotype:protein_coding description:Zm00001d041489	1
Cluster_165899	Zm00001d013699_T001	2	-1	1	21	765	785	UCGGACCAGGCUUCAAUCCCU	::. ::::::::::::::.	UUGGGAUGAAGCCUGGUCCGG	Cleavage	cdna chromosome:AGPv4:5:17856864:17862605:1 gene:Zm00001d013699 gene_biotype:protein_coding transcript_biotype:protein_coding description:Zm00001d013699	1
Cluster_165899	Zm00001d027317_T031	2	-1	1	21	806	826	UCGGACCAGGCUUCAAUCCCU	::. ::::::::::::::.	CUGGGAUGAAGCCUGGUCCGG	Cleavage	cdna chromosome:AGPv4:1:2819580:2826537:1 gene:Zm00001d027317 gene_biotype:protein_coding transcript_biotype:protein_coding description:Zm00001d027317	1
Cluster_165899	Zm00001d048527_T025	2	-1	1	21	904	924	UCGGACCAGGCUUCAAUCCCU	::. ::::::::::::::.	CUGGGAUGAAGCCUGGUCCGG	Cleavage	cdna chromosome:AGPv4:9:157816147:157823833:-1 gene:Zm00001d048527 gene_biotype:protein_coding transcript_biotype:protein_coding description:Zm00001d048527	1
Cluster_165899	Zm00001d031061_T007	2	-1	1	21	840	860	UCGGACCAGGCUUCAAUCCCU	::. ::::::::::::::.	UUGGGAUGAAGCCUGGUCCGG	Cleavage	cdna chromosome:AGPv4:1:175170622:175176066:-1 gene:Zm00001d031061 gene_biotype:protein_coding transcript_biotype:protein_coding description:Zm00001d031061	1
Cluster_165899	Zm00001d048527_T028	2	-1	1	21	926	946	UCGGACCAGGCUUCAAUCCCU	::. ::::::::::::::.	CUGGGAUGAAGCCUGGUCCGG	Cleavage	cdna chromosome:AGPv4:9:157816147:157823855:-1 gene:Zm00001d048527 gene_biotype:protein_coding transcript_biotype:protein_coding description:Zm00001d048527	1
Cluster_165899	Zm00001d041489_T002	2	-1	1	21	802	822	UCGGACCAGGCUUCAAUCCCU	::. ::::::::::::::.	UUGGGAUGAAGCCUGGUCCGG	Cleavage	cdna chromosome:AGPv4:3:123607100:123613712:-1 gene:Zm00001d041489 gene_biotype:protein_coding transcript_biotype:protein_coding description:Zm00001d041489	1
Cluster_165899	Zm00001d031061_T008	2	-1	1	21	877	897	UCGGACCAGGCUUCAAUCCCU	::. ::::::::::::::.	UUGGGAUGAAGCCUGGUCCGG	Cleavage	cdna chromosome:AGPv4:1:175170622:175176066:-1 gene:Zm00001d031061 gene_biotype:protein_coding transcript_biotype:protein_coding description:Zm00001d031061	1
Cluster_165899	Zm00001d027317_T029	2	-1	1	21	890	910	UCGGACCAGGCUUCAAUCCCU	::. ::::::::::::::.	CUGGGAUGAAGCCUGGUCCGG	Cleavage	cdna chromosome:AGPv4:1:2819500:2826577:1 gene:Zm00001d027317 gene_biotype:protein_coding transcript_biotype:protein_coding description:Zm00001d027317	1
Cluster_165899	Zm00001d031061_T002	2	-1	1	21	840	860	UCGGACCAGGCUUCAAUCCCU	::. ::::::::::::::.	UUGGGAUGAAGCCUGGUCCGG	Cleavage	cdna chromosome:AGPv4:1:175170463:175176066:-1 gene:Zm00001d031061 gene_biotype:protein_coding transcript_biotype:protein_coding description:Zm00001d031061	1
Cluster_165899	Zm00001d033246_T003	2	-1	1	21	970	990	UCGGACCAGGCUUCAAUCCCU	::. ::::::::::::::.	UUGGGAUGAAGCCUGGUCCGG	Cleavage	cdna chromosome:AGPv4:1:255864303:255869980:1 gene:Zm00001d033246 gene_biotype:protein_coding transcript_biotype:protein_coding description:Zm00001d033246	1
Cluster_165899	Zm00001d048527_T030	2	-1	1	21	999	1019	UCGGACCAGGCUUCAAUCCCU	::. ::::::::::::::.	CUGGGAUGAAGCCUGGUCCGG	Cleavage	cdna chromosome:AGPv4:9:157816147:157823855:-1 gene:Zm00001d048527 gene_biotype:protein_coding transcript_biotype:protein_coding description:Zm00001d048527	1
Cluster_165899	Zm00001d027317_T019	2	-1	1	21	1057	1077	UCGGACCAGGCUUCAAUCCCU	::. ::::::::::::::.	CUGGGAUGAAGCCUGGUCCGG	Cleavage	cdna chromosome:AGPv4:1:2819427:2826448:1 gene:Zm00001d027317 gene_biotype:protein_coding transcript_biotype:protein_coding description:Zm00001d027317	1
Cluster_165899	Zm00001d027317_T024	2	-1	1	21	917	937	UCGGACCAGGCUUCAAUCCCU	::. ::::::::::::::.	CUGGGAUGAAGCCUGGUCCGG	Cleavage	cdna chromosome:AGPv4:1:2819473:2826576:1 gene:Zm00001d027317 gene_biotype:protein_coding transcript_biotype:protein_coding description:Zm00001d027317	1
Cluster_165899	Zm00001d031061_T003	2	-1	1	21	877	897	UCGGACCAGGCUUCAAUCCCU	::. ::::::::::::::.	UUGGGAUGAAGCCUGGUCCGG	Cleavage	cdna chromosome:AGPv4:1:175170463:175176066:-1 gene:Zm00001d031061 gene_biotype:protein_coding transcript_biotype:protein_coding description:Zm00001d031061	1
Cluster_165899	Zm00001d033246_T001	2	-1	1	21	970	990	UCGGACCAGGCUUCAAUCCCU	::. ::::::::::::::.	UUGGGAUGAAGCCUGGUCCGG	Cleavage	cdna chromosome:AGPv4:1:255864303:255869958:1 gene:Zm00001d033246 gene_biotype:protein_coding transcript_biotype:protein_coding description:Zm00001d033246	1
Cluster_165899	Zm00001d031061_T001	2	-1	1	21	909	929	UCGGACCAGGCUUCAAUCCCU	::. ::::::::::::::.	UUGGGAUGAAGCCUGGUCCGG	Cleavage	cdna chromosome:AGPv4:1:175170463:175176066:-1 gene:Zm00001d031061 gene_biotype:protein_coding transcript_biotype:protein_coding description:Zm00001d031061	1
Cluster_165899	Zm00001d033246_T002	2	-1	1	21	970	990	UCGGACCAGGCUUCAAUCCCU	::. ::::::::::::::.	UUGGGAUGAAGCCUGGUCCGG	Cleavage	cdna chromosome:AGPv4:1:255864303:255869980:1 gene:Zm00001d033246 gene_biotype:protein_coding transcript_biotype:protein_coding description:Zm00001d033246	1
Cluster_165899	Zm00001d032681_T003	2	-1	1	21	895	915	UCGGACCAGGCUUCAAUCCCU	::. ::::::::::::::.	CUGGGAUGAAGCCUGGUCCGG	Cleavage	cdna chromosome:AGPv4:1:234066734:234077329:-1 gene:Zm00001d032681 gene_biotype:protein_coding transcript_biotype:protein_coding description:Zm00001d032681	1
Cluster_165899	Zm00001d033246_T004	2	-1	1	21	984	1004	UCGGACCAGGCUUCAAUCCCU	::. ::::::::::::::.	UUGGGAUGAAGCCUGGUCCGG	Cleavage	cdna chromosome:AGPv4:1:255864309:255869980:1 gene:Zm00001d033246 gene_biotype:protein_coding transcript_biotype:protein_coding description:Zm00001d033246	1
Cluster_165899	Zm00001d048527_T001	2	-1	1	21	926	946	UCGGACCAGGCUUCAAUCCCU	::. ::::::::::::::.	CUGGGAUGAAGCCUGGUCCGG	Cleavage	cdna chromosome:AGPv4:9:157815873:157823855:-1 gene:Zm00001d048527 gene_biotype:protein_coding transcript_biotype:protein_coding description:Zm00001d048527	1
Cluster_165899	Zm00001d048527_T031	2	-1	1	21	928	948	UCGGACCAGGCUUCAAUCCCU	::. ::::::::::::::.	CUGGGAUGAAGCCUGGUCCGG	Cleavage	cdna chromosome:AGPv4:9:157816147:157823857:-1 gene:Zm00001d048527 gene_biotype:protein_coding transcript_biotype:protein_coding description:Zm00001d048527	1
Cluster_165899	Zm00001d027317_T023	2	-1	1	21	918	938	UCGGACCAGGCUUCAAUCCCU	::. ::::::::::::::.	CUGGGAUGAAGCCUGGUCCGG	Cleavage	cdna chromosome:AGPv4:1:2819472:2826489:1 gene:Zm00001d027317 gene_biotype:protein_coding transcript_biotype:protein_coding description:Zm00001d027317	1
Cluster_165899	Zm00001d027317_T010	2	-1	1	21	1201	1221	UCGGACCAGGCUUCAAUCCCU	::. ::::::::::::::.	CUGGGAUGAAGCCUGGUCCGG	Cleavage	cdna chromosome:AGPv4:1:2819248:2826446:1 gene:Zm00001d027317 gene_biotype:protein_coding transcript_biotype:protein_coding description:Zm00001d027317	1
Cluster_165899	Zm00001d027317_T017	2	-1	1	21	1200	1220	UCGGACCAGGCUUCAAUCCCU	::. ::::::::::::::.	CUGGGAUGAAGCCUGGUCCGG	Cleavage	cdna chromosome:AGPv4:1:2819249:2826448:1 gene:Zm00001d027317 gene_biotype:protein_coding transcript_biotype:protein_coding description:Zm00001d027317	1
Cluster_165899	Zm00001d048527_T036	2	-1	1	21	1211	1231	UCGGACCAGGCUUCAAUCCCU	::. ::::::::::::::.	CUGGGAUGAAGCCUGGUCCGG	Cleavage	cdna chromosome:AGPv4:9:157816186:157824067:-1 gene:Zm00001d048527 gene_biotype:protein_coding transcript_biotype:protein_coding description:Zm00001d048527	1
Cluster_165899	Zm00001d032681_T002	2	-1	1	21	895	915	UCGGACCAGGCUUCAAUCCCU	::. ::::::::::::::.	CUGGGAUGAAGCCUGGUCCGG	Cleavage	cdna chromosome:AGPv4:1:234066734:234077329:-1 gene:Zm00001d032681 gene_biotype:protein_coding transcript_biotype:protein_coding description:Zm00001d032681	1
Cluster_165899	Zm00001d008869_T001	2	-1	1	21	977	997	UCGGACCAGGCUUCAAUCCCU	::. ::::::::::::::.	CCGGGAUGAAGCCUGGUCCGG	Cleavage	cdna chromosome:AGPv4:8:23362875:23368001:-1 gene:Zm00001d008869 gene_biotype:protein_coding transcript_biotype:protein_coding description:Class III HD-Zip III protein HB8 [Source:UniProtKB/TrEMBL;Acc:Q147T1]	1
Cluster_165899	Zm00001d027317_T008	2	-1	1	21	1218	1238	UCGGACCAGGCUUCAAUCCCU	::. ::::::::::::::.	CUGGGAUGAAGCCUGGUCCGG	Cleavage	cdna chromosome:AGPv4:1:2819139:2826448:1 gene:Zm00001d027317 gene_biotype:protein_coding transcript_biotype:protein_coding description:Zm00001d027317	1
Cluster_165899	Zm00001d048527_T017	2	-1	1	21	1047	1067	UCGGACCAGGCUUCAAUCCCU	::. ::::::::::::::.	CUGGGAUGAAGCCUGGUCCGG	Cleavage	cdna chromosome:AGPv4:9:157816061:157823903:-1 gene:Zm00001d048527 gene_biotype:protein_coding transcript_biotype:protein_coding description:Zm00001d048527	1
Cluster_165899	Zm00001d027317_T007	2	-1	1	21	1218	1238	UCGGACCAGGCUUCAAUCCCU	::. ::::::::::::::.	CUGGGAUGAAGCCUGGUCCGG	Cleavage	cdna chromosome:AGPv4:1:2819139:2826448:1 gene:Zm00001d027317 gene_biotype:protein_coding transcript_biotype:protein_coding description:Zm00001d027317	1
Cluster_165899	Zm00001d032681_T007	2	-1	1	21	1161	1181	UCGGACCAGGCUUCAAUCCCU	::. ::::::::::::::.	CUGGGAUGAAGCCUGGUCCGG	Cleavage	cdna chromosome:AGPv4:1:234066773:234078059:-1 gene:Zm00001d032681 gene_biotype:protein_coding transcript_biotype:protein_coding description:Zm00001d032681	1
Cluster_165899	Zm00001d027317_T001	2	-1	1	21	1383	1403	UCGGACCAGGCUUCAAUCCCU	::. ::::::::::::::.	CUGGGAUGAAGCCUGGUCCGG	Cleavage	cdna chromosome:AGPv4:1:2818955:2826448:1 gene:Zm00001d027317 gene_biotype:protein_coding transcript_biotype:protein_coding description:Zm00001d027317	1
Cluster_165899	Zm00001d027317_T013	2	-1	1	21	1201	1221	UCGGACCAGGCUUCAAUCCCU	::. ::::::::::::::.	CUGGGAUGAAGCCUGGUCCGG	Cleavage	cdna chromosome:AGPv4:1:2819248:2826611:1 gene:Zm00001d027317 gene_biotype:protein_coding transcript_biotype:protein_coding description:Zm00001d027317	1
Cluster_165899	Zm00001d048527_T015	2	-1	1	21	1198	1218	UCGGACCAGGCUUCAAUCCCU	::. ::::::::::::::.	CUGGGAUGAAGCCUGGUCCGG	Cleavage	cdna chromosome:AGPv4:9:157816058:157824054:-1 gene:Zm00001d048527 gene_biotype:protein_coding transcript_biotype:protein_coding description:Zm00001d048527	1
Cluster_165899	Zm00001d027317_T005	2	-1	1	21	1383	1403	UCGGACCAGGCUUCAAUCCCU	::. ::::::::::::::.	CUGGGAUGAAGCCUGGUCCGG	Cleavage	cdna chromosome:AGPv4:1:2818955:2826611:1 gene:Zm00001d027317 gene_biotype:protein_coding transcript_biotype:protein_coding description:Zm00001d027317	1
Cluster_165899	Zm00001d032681_T005	2	-1	1	21	1161	1181	UCGGACCAGGCUUCAAUCCCU	::. ::::::::::::::.	CUGGGAUGAAGCCUGGUCCGG	Cleavage	cdna chromosome:AGPv4:1:234066734:234078059:-1 gene:Zm00001d032681 gene_biotype:protein_coding transcript_biotype:protein_coding description:Zm00001d032681	1
Cluster_165899	Zm00001d032681_T004	2	-1	1	21	1161	1181	UCGGACCAGGCUUCAAUCCCU	::. ::::::::::::::.	CUGGGAUGAAGCCUGGUCCGG	Cleavage	cdna chromosome:AGPv4:1:234066734:234078059:-1 gene:Zm00001d032681 gene_biotype:protein_coding transcript_biotype:protein_coding description:Zm00001d032681	1
Cluster_165899	Zm00001d048527_T034	2	-1	1	21	1485	1505	UCGGACCAGGCUUCAAUCCCU	::. ::::::::::::::.	CUGGGAUGAAGCCUGGUCCGG	Cleavage	cdna chromosome:AGPv4:9:157816180:157824341:-1 gene:Zm00001d048527 gene_biotype:protein_coding transcript_biotype:protein_coding description:Zm00001d048527	1
Cluster_165899	Zm00001d048527_T019	2	-1	1	21	1213	1233	UCGGACCAGGCUUCAAUCCCU	::. ::::::::::::::.	CUGGGAUGAAGCCUGGUCCGG	Cleavage	cdna chromosome:AGPv4:9:157816062:157824069:-1 gene:Zm00001d048527 gene_biotype:protein_coding transcript_biotype:protein_coding description:Zm00001d048527	1
Cluster_165899	Zm00001d048527_T011	2	-1	1	21	1047	1067	UCGGACCAGGCUUCAAUCCCU	::. ::::::::::::::.	CUGGGAUGAAGCCUGGUCCGG	Cleavage	cdna chromosome:AGPv4:9:157816035:157823903:-1 gene:Zm00001d048527 gene_biotype:protein_coding transcript_biotype:protein_coding description:Zm00001d048527	1
Cluster_165899	Zm00001d048527_T027	2	-1	1	21	914	934	UCGGACCAGGCUUCAAUCCCU	::. ::::::::::::::.	CUGGGAUGAAGCCUGGUCCGG	Cleavage	cdna chromosome:AGPv4:9:157816147:157823843:-1 gene:Zm00001d048527 gene_biotype:protein_coding transcript_biotype:protein_coding description:Zm00001d048527	1
Cluster_165899	Zm00001d027317_T027	2	-1	1	21	904	924	UCGGACCAGGCUUCAAUCCCU	::. ::::::::::::::.	CUGGGAUGAAGCCUGGUCCGG	Cleavage	cdna chromosome:AGPv4:1:2819486:2826506:1 gene:Zm00001d027317 gene_biotype:protein_coding transcript_biotype:protein_coding description:Zm00001d027317	1
Cluster_165899	Zm00001d027317_T004	2	-1	1	21	1383	1403	UCGGACCAGGCUUCAAUCCCU	::. ::::::::::::::.	CUGGGAUGAAGCCUGGUCCGG	Cleavage	cdna chromosome:AGPv4:1:2818955:2826611:1 gene:Zm00001d027317 gene_biotype:protein_coding transcript_biotype:protein_coding description:Zm00001d027317	1
Cluster_165899	Zm00001d027317_T003	2	-1	1	21	1383	1403	UCGGACCAGGCUUCAAUCCCU	::. ::::::::::::::.	CUGGGAUGAAGCCUGGUCCGG	Cleavage	cdna chromosome:AGPv4:1:2818955:2826611:1 gene:Zm00001d027317 gene_biotype:protein_coding transcript_biotype:protein_coding description:Zm00001d027317	1
Cluster_165899	Zm00001d048527_T004	2	-1	1	21	1485	1505	UCGGACCAGGCUUCAAUCCCU	::. ::::::::::::::.	CUGGGAUGAAGCCUGGUCCGG	Cleavage	cdna chromosome:AGPv4:9:157815873:157824341:-1 gene:Zm00001d048527 gene_biotype:protein_coding transcript_biotype:protein_coding description:Zm00001d048527	1
Cluster_165899	Zm00001d041489_T005	2	-1	1	21	2008	2028	UCGGACCAGGCUUCAAUCCCU	::. ::::::::::::::.	UUGGGAUGAAGCCUGGUCCGG	Cleavage	cdna chromosome:AGPv4:3:123607210:123613655:-1 gene:Zm00001d041489 gene_biotype:protein_coding transcript_biotype:protein_coding description:Zm00001d041489	1
Cluster_182185	Zm00001d024060_T001	2	-1	1	21	485	505	UCGGACCAGGCUUCAUUCCCC	: .:::::::::::::::.	UUGAGAUGAAGCCUGGUCCGG	Cleavage	cdna chromosome:AGPv4:10:40747708:40752335:-1 gene:Zm00001d024060 gene_biotype:protein_coding transcript_biotype:protein_coding description:Ribosomal protein L15 [Source:UniProtKB/TrEMBL;Acc:A0A1D6IXK0]	1
Cluster_185311	Zm00001d047957_T001	2	-1	1	21	129	149	UUGAGCCGCGUCAAUAUCUCC	:::::::::.::: ::::::	CGAGAUAUUGGCGCAGCUCAA	Cleavage	cdna chromosome:AGPv4:9:146117308:146118116:-1 gene:Zm00001d047957 gene_biotype:protein_coding transcript_biotype:protein_coding description:Zm00001d047957	1
Cluster_185311	Zm00001d002272_T002	2	-1	1	21	922	942	UUGAGCCGCGUCAAUAUCUCC	: .:::::::::: :::::::	GAGGAUAUUGACGAGGCUCAA	Cleavage	cdna chromosome:AGPv4:2:9189239:9194025:-1 gene:Zm00001d002272 gene_biotype:protein_coding transcript_biotype:protein_coding description:Zm00001d002272	1
Cluster_185311	Zm00001d002272_T013	2	-1	1	21	1078	1098	UUGAGCCGCGUCAAUAUCUCC	: .:::::::::: :::::::	GAGGAUAUUGACGAGGCUCAA	Cleavage	cdna chromosome:AGPv4:2:9189240:9195101:-1 gene:Zm00001d002272 gene_biotype:protein_coding transcript_biotype:protein_coding description:Zm00001d002272	1
Cluster_185311	Zm00001d002272_T001	2	-1	1	21	1165	1185	UUGAGCCGCGUCAAUAUCUCC	: .:::::::::: :::::::	GAGGAUAUUGACGAGGCUCAA	Cleavage	cdna chromosome:AGPv4:2:9189239:9194025:-1 gene:Zm00001d002272 gene_biotype:protein_coding transcript_biotype:protein_coding description:Zm00001d002272	1
Cluster_185311	Zm00001d002272_T027	2	-1	1	21	2080	2100	UUGAGCCGCGUCAAUAUCUCC	: .:::::::::: :::::::	GAGGAUAUUGACGAGGCUCAA	Cleavage	cdna chromosome:AGPv4:2:9189681:9198396:-1 gene:Zm00001d002272 gene_biotype:protein_coding transcript_biotype:protein_coding description:Zm00001d002272	1
Cluster_185311	Zm00001d002272_T029	2	-1	1	21	2087	2107	UUGAGCCGCGUCAAUAUCUCC	: .:::::::::: :::::::	GAGGAUAUUGACGAGGCUCAA	Cleavage	cdna chromosome:AGPv4:2:9189681:9198503:-1 gene:Zm00001d002272 gene_biotype:protein_coding transcript_biotype:protein_coding description:Zm00001d002272	1
Cluster_185311	Zm00001d002272_T026	2	-1	1	21	1997	2017	UUGAGCCGCGUCAAUAUCUCC	: .:::::::::: :::::::	GAGGAUAUUGACGAGGCUCAA	Cleavage	cdna chromosome:AGPv4:2:9189405:9198418:-1 gene:Zm00001d002272 gene_biotype:protein_coding transcript_biotype:protein_coding description:Zm00001d002272	1
Cluster_185311	Zm00001d002272_T022	2	-1	1	21	1992	2012	UUGAGCCGCGUCAAUAUCUCC	: .:::::::::: :::::::	GAGGAUAUUGACGAGGCUCAA	Cleavage	cdna chromosome:AGPv4:2:9189258:9198418:-1 gene:Zm00001d002272 gene_biotype:protein_coding transcript_biotype:protein_coding description:Zm00001d002272	1
Cluster_185311	Zm00001d002272_T016	2	-1	1	21	1987	2007	UUGAGCCGCGUCAAUAUCUCC	: .:::::::::: :::::::	GAGGAUAUUGACGAGGCUCAA	Cleavage	cdna chromosome:AGPv4:2:9189240:9198498:-1 gene:Zm00001d002272 gene_biotype:protein_coding transcript_biotype:protein_coding description:Zm00001d002272	1
Cluster_185311	Zm00001d002272_T003	2	-1	1	21	2030	2050	UUGAGCCGCGUCAAUAUCUCC	: .:::::::::: :::::::	GAGGAUAUUGACGAGGCUCAA	Cleavage	cdna chromosome:AGPv4:2:9189239:9198451:-1 gene:Zm00001d002272 gene_biotype:protein_coding transcript_biotype:protein_coding description:Zm00001d002272	1
Cluster_185311	Zm00001d002272_T024	2	-1	1	21	2077	2097	UUGAGCCGCGUCAAUAUCUCC	: .:::::::::: :::::::	GAGGAUAUUGACGAGGCUCAA	Cleavage	cdna chromosome:AGPv4:2:9189260:9198498:-1 gene:Zm00001d002272 gene_biotype:protein_coding transcript_biotype:protein_coding description:Zm00001d002272	1
Cluster_185311	Zm00001d002272_T008	2	-1	1	21	2082	2102	UUGAGCCGCGUCAAUAUCUCC	: .:::::::::: :::::::	GAGGAUAUUGACGAGGCUCAA	Cleavage	cdna chromosome:AGPv4:2:9189239:9198503:-1 gene:Zm00001d002272 gene_biotype:protein_coding transcript_biotype:protein_coding description:Zm00001d002272	1
Cluster_185311	Zm00001d002272_T005	2	-1	1	21	2149	2169	UUGAGCCGCGUCAAUAUCUCC	: .:::::::::: :::::::	GAGGAUAUUGACGAGGCUCAA	Cleavage	cdna chromosome:AGPv4:2:9189239:9198498:-1 gene:Zm00001d002272 gene_biotype:protein_coding transcript_biotype:protein_coding description:Zm00001d002272	1
Cluster_185311	Zm00001d002272_T012	2	-1	1	21	2244	2264	UUGAGCCGCGUCAAUAUCUCC	: .:::::::::: :::::::	GAGGAUAUUGACGAGGCUCAA	Cleavage	cdna chromosome:AGPv4:2:9189239:9198503:-1 gene:Zm00001d002272 gene_biotype:protein_coding transcript_biotype:protein_coding description:Zm00001d002272	1
Cluster_185311	Zm00001d002272_T007	2	-1	1	21	2271	2291	UUGAGCCGCGUCAAUAUCUCC	: .:::::::::: :::::::	GAGGAUAUUGACGAGGCUCAA	Cleavage	cdna chromosome:AGPv4:2:9189239:9198503:-1 gene:Zm00001d002272 gene_biotype:protein_coding transcript_biotype:protein_coding description:Zm00001d002272	1
Cluster_185311	Zm00001d002272_T019	2	-1	1	21	2599	2619	UUGAGCCGCGUCAAUAUCUCC	: .:::::::::: :::::::	GAGGAUAUUGACGAGGCUCAA	Cleavage	cdna chromosome:AGPv4:2:9189241:9198503:-1 gene:Zm00001d002272 gene_biotype:protein_coding transcript_biotype:protein_coding description:Zm00001d002272	1
Cluster_185311	Zm00001d002272_T025	2	-1	1	21	2761	2781	UUGAGCCGCGUCAAUAUCUCC	: .:::::::::: :::::::	GAGGAUAUUGACGAGGCUCAA	Cleavage	cdna chromosome:AGPv4:2:9189298:9196297:-1 gene:Zm00001d002272 gene_biotype:protein_coding transcript_biotype:protein_coding description:Zm00001d002272	1
Cluster_185311	Zm00001d002272_T006	2	-1	1	21	3299	3319	UUGAGCCGCGUCAAUAUCUCC	: .:::::::::: :::::::	GAGGAUAUUGACGAGGCUCAA	Cleavage	cdna chromosome:AGPv4:2:9189239:9198498:-1 gene:Zm00001d002272 gene_biotype:protein_coding transcript_biotype:protein_coding description:Zm00001d002272	1
Cluster_20009	Zm00001d011691_T007	2	-1	1	21	285	305	AGUAGGGCCUGUGAGAUAGAC	:::: :::::::::.::.::	AUCUAGCUCACAGGCUCUGCU	Cleavage	cdna chromosome:AGPv4:8:158898340:158903500:1 gene:Zm00001d011691 gene_biotype:protein_coding transcript_biotype:protein_coding gene_symbol:SMH3 description:Single myb histone 3 [Source:UniProtKB/Swiss-Prot;Acc:Q6WLH4]	1
Cluster_20009	Zm00001d011691_T004	2	-1	1	21	325	345	AGUAGGGCCUGUGAGAUAGAC	:::: :::::::::.::.::	AUCUAGCUCACAGGCUCUGCU	Cleavage	cdna chromosome:AGPv4:8:158898300:158904898:1 gene:Zm00001d011691 gene_biotype:protein_coding transcript_biotype:protein_coding gene_symbol:SMH3 description:Single myb histone 3 [Source:UniProtKB/Swiss-Prot;Acc:Q6WLH4]	1
Cluster_20009	Zm00001d011691_T002	2	-1	1	21	351	371	AGUAGGGCCUGUGAGAUAGAC	:::: :::::::::.::.::	AUCUAGCUCACAGGCUCUGCU	Cleavage	cdna chromosome:AGPv4:8:158898274:158905198:1 gene:Zm00001d011691 gene_biotype:protein_coding transcript_biotype:protein_coding gene_symbol:SMH3 description:Single myb histone 3 [Source:UniProtKB/Swiss-Prot;Acc:Q6WLH4]	1
Cluster_20009	Zm00001d011691_T001	2	-1	1	21	351	371	AGUAGGGCCUGUGAGAUAGAC	:::: :::::::::.::.::	AUCUAGCUCACAGGCUCUGCU	Cleavage	cdna chromosome:AGPv4:8:158898274:158905198:1 gene:Zm00001d011691 gene_biotype:protein_coding transcript_biotype:protein_coding gene_symbol:SMH3 description:Single myb histone 3 [Source:UniProtKB/Swiss-Prot;Acc:Q6WLH4]	1
Cluster_20009	Zm00001d011691_T006	2	-1	1	21	3693	3713	AGUAGGGCCUGUGAGAUAGAC	:::: :::::::::.::.::	AUCUAGCUCACAGGCUCUGCU	Cleavage	cdna chromosome:AGPv4:8:158898309:158905198:1 gene:Zm00001d011691 gene_biotype:protein_coding transcript_biotype:protein_coding gene_symbol:SMH3 description:Single myb histone 3 [Source:UniProtKB/Swiss-Prot;Acc:Q6WLH4]	1
Cluster_20009	Zm00001d011691_T009	2	-1	1	21	3625	3645	AGUAGGGCCUGUGAGAUAGAC	:::: :::::::::.::.::	AUCUAGCUCACAGGCUCUGCU	Cleavage	cdna chromosome:AGPv4:8:158898377:158905164:1 gene:Zm00001d011691 gene_biotype:protein_coding transcript_biotype:protein_coding gene_symbol:SMH3 description:Single myb histone 3 [Source:UniProtKB/Swiss-Prot;Acc:Q6WLH4]	1
Cluster_20009	Zm00001d011691_T005	2	-1	1	21	3693	3713	AGUAGGGCCUGUGAGAUAGAC	:::: :::::::::.::.::	AUCUAGCUCACAGGCUCUGCU	Cleavage	cdna chromosome:AGPv4:8:158898309:158905159:1 gene:Zm00001d011691 gene_biotype:protein_coding transcript_biotype:protein_coding gene_symbol:SMH3 description:Single myb histone 3 [Source:UniProtKB/Swiss-Prot;Acc:Q6WLH4]	1
Cluster_20009	Zm00001d011691_T003	2	-1	1	21	3715	3735	AGUAGGGCCUGUGAGAUAGAC	:::: :::::::::.::.::	AUCUAGCUCACAGGCUCUGCU	Cleavage	cdna chromosome:AGPv4:8:158898287:158905159:1 gene:Zm00001d011691 gene_biotype:protein_coding transcript_biotype:protein_coding gene_symbol:SMH3 description:Single myb histone 3 [Source:UniProtKB/Swiss-Prot;Acc:Q6WLH4]	1
Cluster_20009	Zm00001d011691_T008	2	-1	1	21	3660	3680	AGUAGGGCCUGUGAGAUAGAC	:::: :::::::::.::.::	AUCUAGCUCACAGGCUCUGCU	Cleavage	cdna chromosome:AGPv4:8:158898342:158905158:1 gene:Zm00001d011691 gene_biotype:protein_coding transcript_biotype:protein_coding gene_symbol:SMH3 description:Single myb histone 3 [Source:UniProtKB/Swiss-Prot;Acc:Q6WLH4]	1
Cluster_20009	Zm00001d016851_T001	2	-1	1	21	1334	1354	AGUAGGGCCUGUGAGAUAGAC	::. .::::::::::::::	AGCUGGUUCACAGGCCCUACU	Cleavage	cdna chromosome:AGPv4:5:178309072:178312433:1 gene:Zm00001d016851 gene_biotype:protein_coding transcript_biotype:protein_coding description:Zm00001d016851	1
Cluster_203651	Zm00001d028586_T014	2	-1	1	21	622	642	UUUCAUAUUAGCUGUCACUCU	:::::::.:::::.:.:::.:	AGAGUGAUAGCUAGUGUGAGA	Cleavage	cdna chromosome:AGPv4:1:40096179:40097146:1 gene:Zm00001d028586 gene_biotype:protein_coding transcript_biotype:protein_coding description:Zm00001d028586	1
Cluster_203651	Zm00001d028586_T013	2	-1	1	21	2147	2167	UUUCAUAUUAGCUGUCACUCU	:::::::.:::::.:.:::.:	AGAGUGAUAGCUAGUGUGAGA	Cleavage	cdna chromosome:AGPv4:1:40092948:40097126:1 gene:Zm00001d028586 gene_biotype:protein_coding transcript_biotype:protein_coding description:Zm00001d028586	1
Cluster_203651	Zm00001d028586_T008	2	-1	1	21	2172	2192	UUUCAUAUUAGCUGUCACUCU	:::::::.:::::.:.:::.:	AGAGUGAUAGCUAGUGUGAGA	Cleavage	cdna chromosome:AGPv4:1:40092307:40097260:1 gene:Zm00001d028586 gene_biotype:protein_coding transcript_biotype:protein_coding description:Zm00001d028586	1
Cluster_203651	Zm00001d028586_T010	2	-1	1	21	2362	2382	UUUCAUAUUAGCUGUCACUCU	:::::::.:::::.:.:::.:	AGAGUGAUAGCUAGUGUGAGA	Cleavage	cdna chromosome:AGPv4:1:40092315:40097207:1 gene:Zm00001d028586 gene_biotype:protein_coding transcript_biotype:protein_coding description:Zm00001d028586	1
Cluster_203651	Zm00001d028586_T012	2	-1	1	21	2437	2457	UUUCAUAUUAGCUGUCACUCU	:::::::.:::::.:.:::.:	AGAGUGAUAGCUAGUGUGAGA	Cleavage	cdna chromosome:AGPv4:1:40092549:40097170:1 gene:Zm00001d028586 gene_biotype:protein_coding transcript_biotype:protein_coding description:Zm00001d028586	1
Cluster_203651	Zm00001d028586_T004	2	-1	1	21	2591	2611	UUUCAUAUUAGCUGUCACUCU	:::::::.:::::.:.:::.:	AGAGUGAUAGCUAGUGUGAGA	Cleavage	cdna chromosome:AGPv4:1:40092302:40097124:1 gene:Zm00001d028586 gene_biotype:protein_coding transcript_biotype:protein_coding description:Zm00001d028586	1
Cluster_203651	Zm00001d028586_T005	2	-1	1	21	2724	2744	UUUCAUAUUAGCUGUCACUCU	:::::::.:::::.:.:::.:	AGAGUGAUAGCUAGUGUGAGA	Cleavage	cdna chromosome:AGPv4:1:40092306:40097125:1 gene:Zm00001d028586 gene_biotype:protein_coding transcript_biotype:protein_coding description:Zm00001d028586	1
Cluster_203651	Zm00001d028586_T011	2	-1	1	21	2659	2679	UUUCAUAUUAGCUGUCACUCU	:::::::.:::::.:.:::.:	AGAGUGAUAGCUAGUGUGAGA	Cleavage	cdna chromosome:AGPv4:1:40092355:40097233:1 gene:Zm00001d028586 gene_biotype:protein_coding transcript_biotype:protein_coding description:Zm00001d028586	1
Cluster_203651	Zm00001d028586_T001	2	-1	1	21	2907	2927	UUUCAUAUUAGCUGUCACUCU	:::::::.:::::.:.:::.:	AGAGUGAUAGCUAGUGUGAGA	Cleavage	cdna chromosome:AGPv4:1:40092188:40097197:1 gene:Zm00001d028586 gene_biotype:protein_coding transcript_biotype:protein_coding description:Zm00001d028586	1
Cluster_203651	Zm00001d028586_T002	2	-1	1	21	2856	2876	UUUCAUAUUAGCUGUCACUCU	:::::::.:::::.:.:::.:	AGAGUGAUAGCUAGUGUGAGA	Cleavage	cdna chromosome:AGPv4:1:40092188:40097279:1 gene:Zm00001d028586 gene_biotype:protein_coding transcript_biotype:protein_coding description:Zm00001d028586	1
Cluster_219449	Zm00001d025052_T016	2	-1	1	21	686	706	AGAGUUGUAGGAAACUGAACU	::::.::::::::::::::.	AGUUUAGUUUCCUACAACUUC	Cleavage	cdna chromosome:AGPv4:10:101802878:101804711:-1 gene:Zm00001d025052 gene_biotype:protein_coding transcript_biotype:protein_coding description:Zm00001d025052	1
Cluster_219449	Zm00001d025052_T004	2	-1	1	21	669	689	AGAGUUGUAGGAAACUGAACU	::::.::::::::::::::.	AGUUUAGUUUCCUACAACUUC	Cleavage	cdna chromosome:AGPv4:10:101802712:101804729:-1 gene:Zm00001d025052 gene_biotype:protein_coding transcript_biotype:protein_coding description:Zm00001d025052	1
Cluster_219449	Zm00001d025052_T003	2	-1	1	21	709	729	AGAGUUGUAGGAAACUGAACU	::::.::::::::::::::.	AGUUUAGUUUCCUACAACUUC	Cleavage	cdna chromosome:AGPv4:10:101802712:101804697:-1 gene:Zm00001d025052 gene_biotype:protein_coding transcript_biotype:protein_coding description:Zm00001d025052	1
Cluster_219449	Zm00001d025052_T008	2	-1	1	21	1560	1580	AGAGUUGUAGGAAACUGAACU	::::.::::::::::::::.	AGUUUAGUUUCCUACAACUUC	Cleavage	cdna chromosome:AGPv4:10:101802712:101807654:-1 gene:Zm00001d025052 gene_biotype:protein_coding transcript_biotype:protein_coding description:Zm00001d025052	1
Cluster_219449	Zm00001d025052_T007	2	-1	1	21	1605	1625	AGAGUUGUAGGAAACUGAACU	::::.::::::::::::::.	AGUUUAGUUUCCUACAACUUC	Cleavage	cdna chromosome:AGPv4:10:101802712:101807654:-1 gene:Zm00001d025052 gene_biotype:protein_coding transcript_biotype:protein_coding description:Zm00001d025052	1
Cluster_219449	Zm00001d025052_T009	2	-1	1	21	1989	2009	AGAGUUGUAGGAAACUGAACU	::::.::::::::::::::.	AGUUUAGUUUCCUACAACUUC	Cleavage	cdna chromosome:AGPv4:10:101802712:101807654:-1 gene:Zm00001d025052 gene_biotype:protein_coding transcript_biotype:protein_coding description:Zm00001d025052	1
Cluster_219449	Zm00001d025052_T014	2	-1	1	21	2303	2323	AGAGUUGUAGGAAACUGAACU	::::.::::::::::::::.	AGUUUAGUUUCCUACAACUUC	Cleavage	cdna chromosome:AGPv4:10:101802733:101807634:-1 gene:Zm00001d025052 gene_biotype:protein_coding transcript_biotype:protein_coding description:Zm00001d025052	1
Cluster_219449	Zm00001d025052_T006	2	-1	1	21	2744	2764	AGAGUUGUAGGAAACUGAACU	::::.::::::::::::::.	AGUUUAGUUUCCUACAACUUC	Cleavage	cdna chromosome:AGPv4:10:101802712:101807634:-1 gene:Zm00001d025052 gene_biotype:protein_coding transcript_biotype:protein_coding description:Zm00001d025052	1
Cluster_219449	Zm00001d049522_T005	2	-1	1	21	5119	5139	AGAGUUGUAGGAAACUGAACU	::.:::::.::..::::::	CCUUUAGUUUUCUGUAACUCU	Cleavage	cdna chromosome:AGPv4:4:33127059:33135457:-1 gene:Zm00001d049522 gene_biotype:protein_coding transcript_biotype:protein_coding description:Zm00001d049522	1
Cluster_261872	Zm00001d014340_T005	2	-1	1	21	938	958	CCUAUUUGUGGGUUCGCAGAU	.::: :::::::::::::::	GUCUCGGAACCCACAAAUAGG	Cleavage	cdna chromosome:AGPv4:5:41547321:41566790:-1 gene:Zm00001d014340 gene_biotype:protein_coding transcript_biotype:protein_coding description:Zm00001d014340	1
Cluster_261872	Zm00001d014340_T014	2	-1	1	21	963	983	CCUAUUUGUGGGUUCGCAGAU	.::: :::::::::::::::	GUCUCGGAACCCACAAAUAGG	Cleavage	cdna chromosome:AGPv4:5:41549519:41566815:-1 gene:Zm00001d014340 gene_biotype:protein_coding transcript_biotype:protein_coding description:Zm00001d014340	1
Cluster_265172	Zm00001d026325_T001	2	-1	1	21	167	187	UCGGACCAGGCUUCAAUCCCU	::. ::::::::::::::.	UUGGGAUGAAGCCUGGUCCGG	Cleavage	cdna chromosome:AGPv4:10:143588470:143589138:1 gene:Zm00001d026325 gene_biotype:protein_coding transcript_biotype:protein_coding description:Zm00001d026325	1
Cluster_265172	Zm00001d014252_T001	2	-1	1	21	279	299	UCGGACCAGGCUUCAAUCCCU	::. ::::::::::::::.	UUGGGAUGAAGCCUGGUCCGG	Cleavage	cdna chromosome:AGPv4:5:38187608:38192535:-1 gene:Zm00001d014252 gene_biotype:protein_coding transcript_biotype:protein_coding description:Ribosomal protein L15 [Source:UniProtKB/TrEMBL;Acc:A0A1D6GR79]	1
Cluster_265172	Zm00001d014252_T002	2	-1	1	21	279	299	UCGGACCAGGCUUCAAUCCCU	::. ::::::::::::::.	UUGGGAUGAAGCCUGGUCCGG	Cleavage	cdna chromosome:AGPv4:5:38188359:38192535:-1 gene:Zm00001d014252 gene_biotype:protein_coding transcript_biotype:protein_coding description:Ribosomal protein L15 [Source:UniProtKB/TrEMBL;Acc:A0A1D6GR79]	1
Cluster_265172	Zm00001d031061_T009	2	-1	1	21	840	860	UCGGACCAGGCUUCAAUCCCU	::. ::::::::::::::.	UUGGGAUGAAGCCUGGUCCGG	Cleavage	cdna chromosome:AGPv4:1:175173010:175176066:-1 gene:Zm00001d031061 gene_biotype:protein_coding transcript_biotype:protein_coding description:Zm00001d031061	1
Cluster_265172	Zm00001d048527_T022	2	-1	1	21	328	348	UCGGACCAGGCUUCAAUCCCU	::. ::::::::::::::.	CUGGGAUGAAGCCUGGUCCGG	Cleavage	cdna chromosome:AGPv4:9:157816147:157822731:-1 gene:Zm00001d048527 gene_biotype:protein_coding transcript_biotype:protein_coding description:Zm00001d048527	1
Cluster_265172	Zm00001d027317_T032	2	-1	1	21	328	348	UCGGACCAGGCUUCAAUCCCU	::. ::::::::::::::.	CUGGGAUGAAGCCUGGUCCGG	Cleavage	cdna chromosome:AGPv4:1:2820561:2826490:1 gene:Zm00001d027317 gene_biotype:protein_coding transcript_biotype:protein_coding description:Zm00001d027317	1
Cluster_265172	Zm00001d031061_T006	2	-1	1	21	719	739	UCGGACCAGGCUUCAAUCCCU	::. ::::::::::::::.	UUGGGAUGAAGCCUGGUCCGG	Cleavage	cdna chromosome:AGPv4:1:175170622:175175945:-1 gene:Zm00001d031061 gene_biotype:protein_coding transcript_biotype:protein_coding description:Zm00001d031061	1
Cluster_265172	Zm00001d041489_T008	2	-1	1	21	724	744	UCGGACCAGGCUUCAAUCCCU	::. ::::::::::::::.	UUGGGAUGAAGCCUGGUCCGG	Cleavage	cdna chromosome:AGPv4:3:123607224:123613597:-1 gene:Zm00001d041489 gene_biotype:protein_coding transcript_biotype:protein_coding description:Zm00001d041489	1
Cluster_265172	Zm00001d041489_T009	2	-1	1	21	760	780	UCGGACCAGGCUUCAAUCCCU	::. ::::::::::::::.	UUGGGAUGAAGCCUGGUCCGG	Cleavage	cdna chromosome:AGPv4:3:123607224:123613597:-1 gene:Zm00001d041489 gene_biotype:protein_coding transcript_biotype:protein_coding description:Zm00001d041489	1
Cluster_265172	Zm00001d048527_T023	2	-1	1	21	799	819	UCGGACCAGGCUUCAAUCCCU	::. ::::::::::::::.	CUGGGAUGAAGCCUGGUCCGG	Cleavage	cdna chromosome:AGPv4:9:157816147:157823743:-1 gene:Zm00001d048527 gene_biotype:protein_coding transcript_biotype:protein_coding description:Zm00001d048527	1
Cluster_265172	Zm00001d041489_T007	2	-1	1	21	792	812	UCGGACCAGGCUUCAAUCCCU	::. ::::::::::::::.	UUGGGAUGAAGCCUGGUCCGG	Cleavage	cdna chromosome:AGPv4:3:123607224:123613597:-1 gene:Zm00001d041489 gene_biotype:protein_coding transcript_biotype:protein_coding description:Zm00001d041489	1
Cluster_265172	Zm00001d041489_T010	2	-1	1	21	802	822	UCGGACCAGGCUUCAAUCCCU	::. ::::::::::::::.	UUGGGAUGAAGCCUGGUCCGG	Cleavage	cdna chromosome:AGPv4:3:123607224:123613712:-1 gene:Zm00001d041489 gene_biotype:protein_coding transcript_biotype:protein_coding description:Zm00001d041489	1
Cluster_265172	Zm00001d013699_T001	2	-1	1	21	765	785	UCGGACCAGGCUUCAAUCCCU	::. ::::::::::::::.	UUGGGAUGAAGCCUGGUCCGG	Cleavage	cdna chromosome:AGPv4:5:17856864:17862605:1 gene:Zm00001d013699 gene_biotype:protein_coding transcript_biotype:protein_coding description:Zm00001d013699	1
Cluster_265172	Zm00001d027317_T031	2	-1	1	21	806	826	UCGGACCAGGCUUCAAUCCCU	::. ::::::::::::::.	CUGGGAUGAAGCCUGGUCCGG	Cleavage	cdna chromosome:AGPv4:1:2819580:2826537:1 gene:Zm00001d027317 gene_biotype:protein_coding transcript_biotype:protein_coding description:Zm00001d027317	1
Cluster_265172	Zm00001d048527_T025	2	-1	1	21	904	924	UCGGACCAGGCUUCAAUCCCU	::. ::::::::::::::.	CUGGGAUGAAGCCUGGUCCGG	Cleavage	cdna chromosome:AGPv4:9:157816147:157823833:-1 gene:Zm00001d048527 gene_biotype:protein_coding transcript_biotype:protein_coding description:Zm00001d048527	1
Cluster_265172	Zm00001d031061_T007	2	-1	1	21	840	860	UCGGACCAGGCUUCAAUCCCU	::. ::::::::::::::.	UUGGGAUGAAGCCUGGUCCGG	Cleavage	cdna chromosome:AGPv4:1:175170622:175176066:-1 gene:Zm00001d031061 gene_biotype:protein_coding transcript_biotype:protein_coding description:Zm00001d031061	1
Cluster_265172	Zm00001d048527_T028	2	-1	1	21	926	946	UCGGACCAGGCUUCAAUCCCU	::. ::::::::::::::.	CUGGGAUGAAGCCUGGUCCGG	Cleavage	cdna chromosome:AGPv4:9:157816147:157823855:-1 gene:Zm00001d048527 gene_biotype:protein_coding transcript_biotype:protein_coding description:Zm00001d048527	1
Cluster_265172	Zm00001d041489_T002	2	-1	1	21	802	822	UCGGACCAGGCUUCAAUCCCU	::. ::::::::::::::.	UUGGGAUGAAGCCUGGUCCGG	Cleavage	cdna chromosome:AGPv4:3:123607100:123613712:-1 gene:Zm00001d041489 gene_biotype:protein_coding transcript_biotype:protein_coding description:Zm00001d041489	1
Cluster_265172	Zm00001d031061_T008	2	-1	1	21	877	897	UCGGACCAGGCUUCAAUCCCU	::. ::::::::::::::.	UUGGGAUGAAGCCUGGUCCGG	Cleavage	cdna chromosome:AGPv4:1:175170622:175176066:-1 gene:Zm00001d031061 gene_biotype:protein_coding transcript_biotype:protein_coding description:Zm00001d031061	1
Cluster_265172	Zm00001d027317_T029	2	-1	1	21	890	910	UCGGACCAGGCUUCAAUCCCU	::. ::::::::::::::.	CUGGGAUGAAGCCUGGUCCGG	Cleavage	cdna chromosome:AGPv4:1:2819500:2826577:1 gene:Zm00001d027317 gene_biotype:protein_coding transcript_biotype:protein_coding description:Zm00001d027317	1
Cluster_265172	Zm00001d031061_T002	2	-1	1	21	840	860	UCGGACCAGGCUUCAAUCCCU	::. ::::::::::::::.	UUGGGAUGAAGCCUGGUCCGG	Cleavage	cdna chromosome:AGPv4:1:175170463:175176066:-1 gene:Zm00001d031061 gene_biotype:protein_coding transcript_biotype:protein_coding description:Zm00001d031061	1
Cluster_265172	Zm00001d033246_T003	2	-1	1	21	970	990	UCGGACCAGGCUUCAAUCCCU	::. ::::::::::::::.	UUGGGAUGAAGCCUGGUCCGG	Cleavage	cdna chromosome:AGPv4:1:255864303:255869980:1 gene:Zm00001d033246 gene_biotype:protein_coding transcript_biotype:protein_coding description:Zm00001d033246	1
Cluster_265172	Zm00001d048527_T030	2	-1	1	21	999	1019	UCGGACCAGGCUUCAAUCCCU	::. ::::::::::::::.	CUGGGAUGAAGCCUGGUCCGG	Cleavage	cdna chromosome:AGPv4:9:157816147:157823855:-1 gene:Zm00001d048527 gene_biotype:protein_coding transcript_biotype:protein_coding description:Zm00001d048527	1
Cluster_265172	Zm00001d027317_T019	2	-1	1	21	1057	1077	UCGGACCAGGCUUCAAUCCCU	::. ::::::::::::::.	CUGGGAUGAAGCCUGGUCCGG	Cleavage	cdna chromosome:AGPv4:1:2819427:2826448:1 gene:Zm00001d027317 gene_biotype:protein_coding transcript_biotype:protein_coding description:Zm00001d027317	1
Cluster_265172	Zm00001d027317_T024	2	-1	1	21	917	937	UCGGACCAGGCUUCAAUCCCU	::. ::::::::::::::.	CUGGGAUGAAGCCUGGUCCGG	Cleavage	cdna chromosome:AGPv4:1:2819473:2826576:1 gene:Zm00001d027317 gene_biotype:protein_coding transcript_biotype:protein_coding description:Zm00001d027317	1
Cluster_265172	Zm00001d031061_T003	2	-1	1	21	877	897	UCGGACCAGGCUUCAAUCCCU	::. ::::::::::::::.	UUGGGAUGAAGCCUGGUCCGG	Cleavage	cdna chromosome:AGPv4:1:175170463:175176066:-1 gene:Zm00001d031061 gene_biotype:protein_coding transcript_biotype:protein_coding description:Zm00001d031061	1
Cluster_265172	Zm00001d033246_T001	2	-1	1	21	970	990	UCGGACCAGGCUUCAAUCCCU	::. ::::::::::::::.	UUGGGAUGAAGCCUGGUCCGG	Cleavage	cdna chromosome:AGPv4:1:255864303:255869958:1 gene:Zm00001d033246 gene_biotype:protein_coding transcript_biotype:protein_coding description:Zm00001d033246	1
Cluster_265172	Zm00001d031061_T001	2	-1	1	21	909	929	UCGGACCAGGCUUCAAUCCCU	::. ::::::::::::::.	UUGGGAUGAAGCCUGGUCCGG	Cleavage	cdna chromosome:AGPv4:1:175170463:175176066:-1 gene:Zm00001d031061 gene_biotype:protein_coding transcript_biotype:protein_coding description:Zm00001d031061	1
Cluster_265172	Zm00001d033246_T002	2	-1	1	21	970	990	UCGGACCAGGCUUCAAUCCCU	::. ::::::::::::::.	UUGGGAUGAAGCCUGGUCCGG	Cleavage	cdna chromosome:AGPv4:1:255864303:255869980:1 gene:Zm00001d033246 gene_biotype:protein_coding transcript_biotype:protein_coding description:Zm00001d033246	1
Cluster_265172	Zm00001d032681_T003	2	-1	1	21	895	915	UCGGACCAGGCUUCAAUCCCU	::. ::::::::::::::.	CUGGGAUGAAGCCUGGUCCGG	Cleavage	cdna chromosome:AGPv4:1:234066734:234077329:-1 gene:Zm00001d032681 gene_biotype:protein_coding transcript_biotype:protein_coding description:Zm00001d032681	1
Cluster_265172	Zm00001d033246_T004	2	-1	1	21	984	1004	UCGGACCAGGCUUCAAUCCCU	::. ::::::::::::::.	UUGGGAUGAAGCCUGGUCCGG	Cleavage	cdna chromosome:AGPv4:1:255864309:255869980:1 gene:Zm00001d033246 gene_biotype:protein_coding transcript_biotype:protein_coding description:Zm00001d033246	1
Cluster_265172	Zm00001d048527_T001	2	-1	1	21	926	946	UCGGACCAGGCUUCAAUCCCU	::. ::::::::::::::.	CUGGGAUGAAGCCUGGUCCGG	Cleavage	cdna chromosome:AGPv4:9:157815873:157823855:-1 gene:Zm00001d048527 gene_biotype:protein_coding transcript_biotype:protein_coding description:Zm00001d048527	1
Cluster_265172	Zm00001d048527_T031	2	-1	1	21	928	948	UCGGACCAGGCUUCAAUCCCU	::. ::::::::::::::.	CUGGGAUGAAGCCUGGUCCGG	Cleavage	cdna chromosome:AGPv4:9:157816147:157823857:-1 gene:Zm00001d048527 gene_biotype:protein_coding transcript_biotype:protein_coding description:Zm00001d048527	1
Cluster_265172	Zm00001d027317_T023	2	-1	1	21	918	938	UCGGACCAGGCUUCAAUCCCU	::. ::::::::::::::.	CUGGGAUGAAGCCUGGUCCGG	Cleavage	cdna chromosome:AGPv4:1:2819472:2826489:1 gene:Zm00001d027317 gene_biotype:protein_coding transcript_biotype:protein_coding description:Zm00001d027317	1
Cluster_265172	Zm00001d027317_T010	2	-1	1	21	1201	1221	UCGGACCAGGCUUCAAUCCCU	::. ::::::::::::::.	CUGGGAUGAAGCCUGGUCCGG	Cleavage	cdna chromosome:AGPv4:1:2819248:2826446:1 gene:Zm00001d027317 gene_biotype:protein_coding transcript_biotype:protein_coding description:Zm00001d027317	1
Cluster_265172	Zm00001d027317_T017	2	-1	1	21	1200	1220	UCGGACCAGGCUUCAAUCCCU	::. ::::::::::::::.	CUGGGAUGAAGCCUGGUCCGG	Cleavage	cdna chromosome:AGPv4:1:2819249:2826448:1 gene:Zm00001d027317 gene_biotype:protein_coding transcript_biotype:protein_coding description:Zm00001d027317	1
Cluster_265172	Zm00001d048527_T036	2	-1	1	21	1211	1231	UCGGACCAGGCUUCAAUCCCU	::. ::::::::::::::.	CUGGGAUGAAGCCUGGUCCGG	Cleavage	cdna chromosome:AGPv4:9:157816186:157824067:-1 gene:Zm00001d048527 gene_biotype:protein_coding transcript_biotype:protein_coding description:Zm00001d048527	1
Cluster_265172	Zm00001d032681_T002	2	-1	1	21	895	915	UCGGACCAGGCUUCAAUCCCU	::. ::::::::::::::.	CUGGGAUGAAGCCUGGUCCGG	Cleavage	cdna chromosome:AGPv4:1:234066734:234077329:-1 gene:Zm00001d032681 gene_biotype:protein_coding transcript_biotype:protein_coding description:Zm00001d032681	1
Cluster_265172	Zm00001d008869_T001	2	-1	1	21	977	997	UCGGACCAGGCUUCAAUCCCU	::. ::::::::::::::.	CCGGGAUGAAGCCUGGUCCGG	Cleavage	cdna chromosome:AGPv4:8:23362875:23368001:-1 gene:Zm00001d008869 gene_biotype:protein_coding transcript_biotype:protein_coding description:Class III HD-Zip III protein HB8 [Source:UniProtKB/TrEMBL;Acc:Q147T1]	1
Cluster_265172	Zm00001d027317_T008	2	-1	1	21	1218	1238	UCGGACCAGGCUUCAAUCCCU	::. ::::::::::::::.	CUGGGAUGAAGCCUGGUCCGG	Cleavage	cdna chromosome:AGPv4:1:2819139:2826448:1 gene:Zm00001d027317 gene_biotype:protein_coding transcript_biotype:protein_coding description:Zm00001d027317	1
Cluster_265172	Zm00001d048527_T017	2	-1	1	21	1047	1067	UCGGACCAGGCUUCAAUCCCU	::. ::::::::::::::.	CUGGGAUGAAGCCUGGUCCGG	Cleavage	cdna chromosome:AGPv4:9:157816061:157823903:-1 gene:Zm00001d048527 gene_biotype:protein_coding transcript_biotype:protein_coding description:Zm00001d048527	1
Cluster_265172	Zm00001d027317_T007	2	-1	1	21	1218	1238	UCGGACCAGGCUUCAAUCCCU	::. ::::::::::::::.	CUGGGAUGAAGCCUGGUCCGG	Cleavage	cdna chromosome:AGPv4:1:2819139:2826448:1 gene:Zm00001d027317 gene_biotype:protein_coding transcript_biotype:protein_coding description:Zm00001d027317	1
Cluster_265172	Zm00001d032681_T007	2	-1	1	21	1161	1181	UCGGACCAGGCUUCAAUCCCU	::. ::::::::::::::.	CUGGGAUGAAGCCUGGUCCGG	Cleavage	cdna chromosome:AGPv4:1:234066773:234078059:-1 gene:Zm00001d032681 gene_biotype:protein_coding transcript_biotype:protein_coding description:Zm00001d032681	1
Cluster_265172	Zm00001d027317_T001	2	-1	1	21	1383	1403	UCGGACCAGGCUUCAAUCCCU	::. ::::::::::::::.	CUGGGAUGAAGCCUGGUCCGG	Cleavage	cdna chromosome:AGPv4:1:2818955:2826448:1 gene:Zm00001d027317 gene_biotype:protein_coding transcript_biotype:protein_coding description:Zm00001d027317	1
Cluster_265172	Zm00001d027317_T013	2	-1	1	21	1201	1221	UCGGACCAGGCUUCAAUCCCU	::. ::::::::::::::.	CUGGGAUGAAGCCUGGUCCGG	Cleavage	cdna chromosome:AGPv4:1:2819248:2826611:1 gene:Zm00001d027317 gene_biotype:protein_coding transcript_biotype:protein_coding description:Zm00001d027317	1
Cluster_265172	Zm00001d048527_T015	2	-1	1	21	1198	1218	UCGGACCAGGCUUCAAUCCCU	::. ::::::::::::::.	CUGGGAUGAAGCCUGGUCCGG	Cleavage	cdna chromosome:AGPv4:9:157816058:157824054:-1 gene:Zm00001d048527 gene_biotype:protein_coding transcript_biotype:protein_coding description:Zm00001d048527	1
Cluster_265172	Zm00001d027317_T005	2	-1	1	21	1383	1403	UCGGACCAGGCUUCAAUCCCU	::. ::::::::::::::.	CUGGGAUGAAGCCUGGUCCGG	Cleavage	cdna chromosome:AGPv4:1:2818955:2826611:1 gene:Zm00001d027317 gene_biotype:protein_coding transcript_biotype:protein_coding description:Zm00001d027317	1
Cluster_265172	Zm00001d032681_T005	2	-1	1	21	1161	1181	UCGGACCAGGCUUCAAUCCCU	::. ::::::::::::::.	CUGGGAUGAAGCCUGGUCCGG	Cleavage	cdna chromosome:AGPv4:1:234066734:234078059:-1 gene:Zm00001d032681 gene_biotype:protein_coding transcript_biotype:protein_coding description:Zm00001d032681	1
Cluster_265172	Zm00001d032681_T004	2	-1	1	21	1161	1181	UCGGACCAGGCUUCAAUCCCU	::. ::::::::::::::.	CUGGGAUGAAGCCUGGUCCGG	Cleavage	cdna chromosome:AGPv4:1:234066734:234078059:-1 gene:Zm00001d032681 gene_biotype:protein_coding transcript_biotype:protein_coding description:Zm00001d032681	1
Cluster_265172	Zm00001d048527_T034	2	-1	1	21	1485	1505	UCGGACCAGGCUUCAAUCCCU	::. ::::::::::::::.	CUGGGAUGAAGCCUGGUCCGG	Cleavage	cdna chromosome:AGPv4:9:157816180:157824341:-1 gene:Zm00001d048527 gene_biotype:protein_coding transcript_biotype:protein_coding description:Zm00001d048527	1
Cluster_265172	Zm00001d048527_T019	2	-1	1	21	1213	1233	UCGGACCAGGCUUCAAUCCCU	::. ::::::::::::::.	CUGGGAUGAAGCCUGGUCCGG	Cleavage	cdna chromosome:AGPv4:9:157816062:157824069:-1 gene:Zm00001d048527 gene_biotype:protein_coding transcript_biotype:protein_coding description:Zm00001d048527	1
Cluster_265172	Zm00001d048527_T011	2	-1	1	21	1047	1067	UCGGACCAGGCUUCAAUCCCU	::. ::::::::::::::.	CUGGGAUGAAGCCUGGUCCGG	Cleavage	cdna chromosome:AGPv4:9:157816035:157823903:-1 gene:Zm00001d048527 gene_biotype:protein_coding transcript_biotype:protein_coding description:Zm00001d048527	1
Cluster_265172	Zm00001d048527_T027	2	-1	1	21	914	934	UCGGACCAGGCUUCAAUCCCU	::. ::::::::::::::.	CUGGGAUGAAGCCUGGUCCGG	Cleavage	cdna chromosome:AGPv4:9:157816147:157823843:-1 gene:Zm00001d048527 gene_biotype:protein_coding transcript_biotype:protein_coding description:Zm00001d048527	1
Cluster_265172	Zm00001d027317_T027	2	-1	1	21	904	924	UCGGACCAGGCUUCAAUCCCU	::. ::::::::::::::.	CUGGGAUGAAGCCUGGUCCGG	Cleavage	cdna chromosome:AGPv4:1:2819486:2826506:1 gene:Zm00001d027317 gene_biotype:protein_coding transcript_biotype:protein_coding description:Zm00001d027317	1
Cluster_265172	Zm00001d027317_T004	2	-1	1	21	1383	1403	UCGGACCAGGCUUCAAUCCCU	::. ::::::::::::::.	CUGGGAUGAAGCCUGGUCCGG	Cleavage	cdna chromosome:AGPv4:1:2818955:2826611:1 gene:Zm00001d027317 gene_biotype:protein_coding transcript_biotype:protein_coding description:Zm00001d027317	1
Cluster_265172	Zm00001d027317_T003	2	-1	1	21	1383	1403	UCGGACCAGGCUUCAAUCCCU	::. ::::::::::::::.	CUGGGAUGAAGCCUGGUCCGG	Cleavage	cdna chromosome:AGPv4:1:2818955:2826611:1 gene:Zm00001d027317 gene_biotype:protein_coding transcript_biotype:protein_coding description:Zm00001d027317	1
Cluster_265172	Zm00001d048527_T004	2	-1	1	21	1485	1505	UCGGACCAGGCUUCAAUCCCU	::. ::::::::::::::.	CUGGGAUGAAGCCUGGUCCGG	Cleavage	cdna chromosome:AGPv4:9:157815873:157824341:-1 gene:Zm00001d048527 gene_biotype:protein_coding transcript_biotype:protein_coding description:Zm00001d048527	1
Cluster_265172	Zm00001d041489_T005	2	-1	1	21	2008	2028	UCGGACCAGGCUUCAAUCCCU	::. ::::::::::::::.	UUGGGAUGAAGCCUGGUCCGG	Cleavage	cdna chromosome:AGPv4:3:123607210:123613655:-1 gene:Zm00001d041489 gene_biotype:protein_coding transcript_biotype:protein_coding description:Zm00001d041489	1
Cluster_266284	Zm00001d031732_T001	2	-1	1	21	1560	1580	AUGACAGAAGAGAGAGAGCAC	:::::::.: :::::::::	CCGCUCUCUUUAUUCUGUCAU	Translation	cdna chromosome:AGPv4:1:200052338:200054134:-1 gene:Zm00001d031732 gene_biotype:protein_coding transcript_biotype:protein_coding description:Zm00001d031732	1
Cluster_279327	Zm00001d007287_T004	2	-1	1	21	27	47	CCUCCCCCAUGGAUCCCCUUC	:: :::::::::::::::	CUAGAGGAUCCAUGGGGGAGA	Cleavage	cdna chromosome:AGPv4:2:226853254:226855885:1 gene:Zm00001d007287 gene_biotype:protein_coding transcript_biotype:protein_coding description:Zm00001d007287	1
Cluster_279327	Zm00001d007287_T003	2	-1	1	21	27	47	CCUCCCCCAUGGAUCCCCUUC	:: :::::::::::::::	CUAGAGGAUCCAUGGGGGAGA	Cleavage	cdna chromosome:AGPv4:2:226853254:226855789:1 gene:Zm00001d007287 gene_biotype:protein_coding transcript_biotype:protein_coding description:Zm00001d007287	1
Cluster_279327	Zm00001d007287_T001	2	-1	1	21	95	115	CCUCCCCCAUGGAUCCCCUUC	:: :::::::::::::::	CUAGAGGAUCCAUGGGGGAGA	Cleavage	cdna chromosome:AGPv4:2:226853186:226855386:1 gene:Zm00001d007287 gene_biotype:protein_coding transcript_biotype:protein_coding description:Zm00001d007287	1
Cluster_298719	Zm00001d017193_T004	2	-1	1	21	1682	1702	AAGCUGUGAAUGUAGAAAAGC	::::::::: :::::.:::::	GCUUUUCUAGAUUCAUAGCUU	Cleavage	cdna chromosome:AGPv4:5:188495042:188499201:-1 gene:Zm00001d017193 gene_biotype:protein_coding transcript_biotype:protein_coding description:Zm00001d017193	1
Cluster_301132	Zm00001d022256_T001	2	-1	1	21	753	773	UUGGACUGAAGGGUGCUCCCU	::.:::: :::::::::::	CCGGGGCACACUUCAGUCCAA	Cleavage	cdna chromosome:AGPv4:7:173754099:173755070:-1 gene:Zm00001d022256 gene_biotype:protein_coding transcript_biotype:protein_coding description:TCP transcription factor [Source:UniProtKB/TrEMBL;Acc:A0A060CZ25]	1
Cluster_301132	Zm00001d046519_T001	2	-1	1	21	924	944	UUGGACUGAAGGGUGCUCCCU	:::: :::::::::::::	GUCGAGCUCCCUUCAGUCCAA	Cleavage	cdna chromosome:AGPv4:9:93484168:93490984:-1 gene:Zm00001d046519 gene_biotype:protein_coding transcript_biotype:protein_coding description:Putative MYB DNA-binding domain superfamily protein [Source:UniProtKB/TrEMBL;Acc:K7WAF3]	1
Cluster_301132	Zm00001d007868_T001	2	-1	1	21	1086	1106	UUGGACUGAAGGGUGCUCCCU	::.: .:::::::::::::	UAGGGGGGCCCUUCAGUCCAA	Cleavage	cdna chromosome:AGPv4:2:241313813:241315135:1 gene:Zm00001d007868 gene_biotype:protein_coding transcript_biotype:protein_coding description:Zm00001d007868	1
Cluster_312979	Zm00001d008731_T007	2	-1	1	21	791	811	UAGUUUGGGAACCUCAUUUCC	:::::.::::::::::: :	AAAAAUGGGGUUCCCAAACAA	Cleavage	cdna chromosome:AGPv4:8:17974847:17976886:-1 gene:Zm00001d008731 gene_biotype:protein_coding transcript_biotype:protein_coding description:Zm00001d008731	2
Cluster_312979	Zm00001d008731_T006	2	-1	1	21	831	851	UAGUUUGGGAACCUCAUUUCC	:::::.::::::::::: :	AAAAAUGGGGUUCCCAAACAA	Cleavage	cdna chromosome:AGPv4:8:17972887:17976926:-1 gene:Zm00001d008731 gene_biotype:protein_coding transcript_biotype:protein_coding description:Zm00001d008731	2
Cluster_312979	Zm00001d008731_T005	2	-1	1	21	831	851	UAGUUUGGGAACCUCAUUUCC	:::::.::::::::::: :	AAAAAUGGGGUUCCCAAACAA	Cleavage	cdna chromosome:AGPv4:8:17972879:17976926:-1 gene:Zm00001d008731 gene_biotype:protein_coding transcript_biotype:protein_coding description:Zm00001d008731	2
Cluster_312979	Zm00001d039598_T001	2	-1	1	21	1456	1476	UAGUUUGGGAACCUCAUUUCC	:::.:::::::.:::::::	AGAAGUGAGGUUUCCAAACUU	Cleavage	cdna chromosome:AGPv4:3:8673429:8679636:1 gene:Zm00001d039598 gene_biotype:protein_coding transcript_biotype:protein_coding description:Zm00001d039598	1
Cluster_312979	Zm00001d036025_T003	2	-1	1	21	1243	1263	UAGUUUGGGAACCUCAUUUCC	: :::::. ::::::::::::	GAAAAUGGUGUUCCCAAACUA	Cleavage	cdna chromosome:AGPv4:6:66926696:66929998:1 gene:Zm00001d036025 gene_biotype:protein_coding transcript_biotype:protein_coding description:Zm00001d036025	1
Cluster_312979	Zm00001d036025_T004	2	-1	1	21	1324	1344	UAGUUUGGGAACCUCAUUUCC	: :::::. ::::::::::::	GAAAAUGGUGUUCCCAAACUA	Cleavage	cdna chromosome:AGPv4:6:66926696:66929998:1 gene:Zm00001d036025 gene_biotype:protein_coding transcript_biotype:protein_coding description:Zm00001d036025	1
Cluster_312979	Zm00001d036025_T006	2	-1	1	21	1338	1358	UAGUUUGGGAACCUCAUUUCC	: :::::. ::::::::::::	GAAAAUGGUGUUCCCAAACUA	Cleavage	cdna chromosome:AGPv4:6:66926792:66929998:1 gene:Zm00001d036025 gene_biotype:protein_coding transcript_biotype:protein_coding description:Zm00001d036025	1
Cluster_312979	Zm00001d036025_T002	2	-1	1	21	1405	1425	UAGUUUGGGAACCUCAUUUCC	: :::::. ::::::::::::	GAAAAUGGUGUUCCCAAACUA	Cleavage	cdna chromosome:AGPv4:6:66926696:66929998:1 gene:Zm00001d036025 gene_biotype:protein_coding transcript_biotype:protein_coding description:Zm00001d036025	1
Cluster_312979	Zm00001d036025_T001	2	-1	1	21	1444	1464	UAGUUUGGGAACCUCAUUUCC	: :::::. ::::::::::::	GAAAAUGGUGUUCCCAAACUA	Cleavage	cdna chromosome:AGPv4:6:66926696:66929990:1 gene:Zm00001d036025 gene_biotype:protein_coding transcript_biotype:protein_coding description:Zm00001d036025	1
Cluster_312979	Zm00001d036025_T007	2	-1	1	21	1997	2017	UAGUUUGGGAACCUCAUUUCC	: :::::. ::::::::::::	GAAAAUGGUGUUCCCAAACUA	Cleavage	cdna chromosome:AGPv4:6:66927430:66929969:1 gene:Zm00001d036025 gene_biotype:protein_coding transcript_biotype:protein_coding description:Zm00001d036025	1
Cluster_312979	Zm00001d036025_T005	2	-1	1	21	2370	2390	UAGUUUGGGAACCUCAUUUCC	: :::::. ::::::::::::	GAAAAUGGUGUUCCCAAACUA	Cleavage	cdna chromosome:AGPv4:6:66926712:66929968:1 gene:Zm00001d036025 gene_biotype:protein_coding transcript_biotype:protein_coding description:Zm00001d036025	1
Cluster_312979	Zm00001d050293_T007	2	-1	1	21	453	473	UAGUUUGGGAACCUCAUUUCC	: :::::. ::::::::::::	GAAAAUGGAGUUCCCAAACUA	Cleavage	cdna chromosome:AGPv4:4:79156221:79161873:1 gene:Zm00001d050293 gene_biotype:protein_coding transcript_biotype:protein_coding description:Putative trehalose phosphatase/synthase family protein [Source:UniProtKB/TrEMBL;Acc:K7TVY0]	1
Cluster_312979	Zm00001d048535_T066	2	-1	1	21	2902	2922	UAGUUUGGGAACCUCAUUUCC	:.::::::::.:::::::	CAAGAUGAGGUUUCCAAACUU	Cleavage	cdna chromosome:AGPv4:9:157962046:157966286:-1 gene:Zm00001d048535 gene_biotype:protein_coding transcript_biotype:protein_coding description:Zm00001d048535	1
Cluster_312979	Zm00001d007639_T001	2	-1	1	21	809	829	UAGUUUGGGAACCUCAUUUCC	: :::::. ::::::::::::	GAAAAUGGAGUUCCCAAACUA	Cleavage	cdna chromosome:AGPv4:2:236774748:236782241:1 gene:Zm00001d007639 gene_biotype:protein_coding transcript_biotype:protein_coding description:Zm00001d007639	1
Cluster_312979	Zm00001d048535_T033	2	-1	1	21	2553	2573	UAGUUUGGGAACCUCAUUUCC	:.::::::::.:::::::	CAAGAUGAGGUUUCCAAACUU	Cleavage	cdna chromosome:AGPv4:9:157960884:157965279:-1 gene:Zm00001d048535 gene_biotype:protein_coding transcript_biotype:protein_coding description:Zm00001d048535	1
Cluster_312979	Zm00001d048535_T075	2	-1	1	21	3388	3408	UAGUUUGGGAACCUCAUUUCC	:.::::::::.:::::::	CAAGAUGAGGUUUCCAAACUU	Cleavage	cdna chromosome:AGPv4:9:157962306:157968113:-1 gene:Zm00001d048535 gene_biotype:protein_coding transcript_biotype:protein_coding description:Zm00001d048535	1
Cluster_312979	Zm00001d048535_T067	2	-1	1	21	3402	3422	UAGUUUGGGAACCUCAUUUCC	:.::::::::.:::::::	CAAGAUGAGGUUUCCAAACUU	Cleavage	cdna chromosome:AGPv4:9:157962046:157967469:-1 gene:Zm00001d048535 gene_biotype:protein_coding transcript_biotype:protein_coding description:Zm00001d048535	1
Cluster_312979	Zm00001d048535_T069	2	-1	1	21	3404	3424	UAGUUUGGGAACCUCAUUUCC	:.::::::::.:::::::	CAAGAUGAGGUUUCCAAACUU	Cleavage	cdna chromosome:AGPv4:9:157962046:157968196:-1 gene:Zm00001d048535 gene_biotype:protein_coding transcript_biotype:protein_coding description:Zm00001d048535	1
Cluster_312979	Zm00001d048535_T068	2	-1	1	21	3409	3429	UAGUUUGGGAACCUCAUUUCC	:.::::::::.:::::::	CAAGAUGAGGUUUCCAAACUU	Cleavage	cdna chromosome:AGPv4:9:157962046:157968127:-1 gene:Zm00001d048535 gene_biotype:protein_coding transcript_biotype:protein_coding description:Zm00001d048535	1
Cluster_312979	Zm00001d048535_T072	2	-1	1	21	3522	3542	UAGUUUGGGAACCUCAUUUCC	:.::::::::.:::::::	CAAGAUGAGGUUUCCAAACUU	Cleavage	cdna chromosome:AGPv4:9:157962046:157968295:-1 gene:Zm00001d048535 gene_biotype:protein_coding transcript_biotype:protein_coding description:Zm00001d048535	1
Cluster_312979	Zm00001d048535_T071	2	-1	1	21	3570	3590	UAGUUUGGGAACCUCAUUUCC	:.::::::::.:::::::	CAAGAUGAGGUUUCCAAACUU	Cleavage	cdna chromosome:AGPv4:9:157962046:157968295:-1 gene:Zm00001d048535 gene_biotype:protein_coding transcript_biotype:protein_coding description:Zm00001d048535	1
Cluster_312979	Zm00001d017564_T005	2	-1	1	21	1588	1608	UAGUUUGGGAACCUCAUUUCC	: :::::. ::::::::::::	GAAAAUGGAGUUCCCAAACUA	Cleavage	cdna chromosome:AGPv4:5:199688697:199695375:-1 gene:Zm00001d017564 gene_biotype:protein_coding transcript_biotype:protein_coding description:Zm00001d017564	1
Cluster_312979	Zm00001d017564_T006	2	-1	1	21	1603	1623	UAGUUUGGGAACCUCAUUUCC	: :::::. ::::::::::::	GAAAAUGGAGUUCCCAAACUA	Cleavage	cdna chromosome:AGPv4:5:199688697:199695375:-1 gene:Zm00001d017564 gene_biotype:protein_coding transcript_biotype:protein_coding description:Zm00001d017564	1
Cluster_312979	Zm00001d048535_T065	2	-1	1	21	3570	3590	UAGUUUGGGAACCUCAUUUCC	:.::::::::.:::::::	CAAGAUGAGGUUUCCAAACUU	Cleavage	cdna chromosome:AGPv4:9:157961853:157968295:-1 gene:Zm00001d048535 gene_biotype:protein_coding transcript_biotype:protein_coding description:Zm00001d048535	1
Cluster_312979	Zm00001d048535_T061	2	-1	1	21	3529	3549	UAGUUUGGGAACCUCAUUUCC	:.::::::::.:::::::	CAAGAUGAGGUUUCCAAACUU	Cleavage	cdna chromosome:AGPv4:9:157960927:157967590:-1 gene:Zm00001d048535 gene_biotype:protein_coding transcript_biotype:protein_coding description:Zm00001d048535	1
Cluster_312979	Zm00001d048535_T017	2	-1	1	21	3257	3277	UAGUUUGGGAACCUCAUUUCC	:.::::::::.:::::::	CAAGAUGAGGUUUCCAAACUU	Cleavage	cdna chromosome:AGPv4:9:157960654:157968545:-1 gene:Zm00001d048535 gene_biotype:protein_coding transcript_biotype:protein_coding description:Zm00001d048535	1
Cluster_312979	Zm00001d048535_T064	2	-1	1	21	3863	3883	UAGUUUGGGAACCUCAUUUCC	:.::::::::.:::::::	CAAGAUGAGGUUUCCAAACUU	Cleavage	cdna chromosome:AGPv4:9:157961825:157968588:-1 gene:Zm00001d048535 gene_biotype:protein_coding transcript_biotype:protein_coding description:Zm00001d048535	1
Cluster_312979	Zm00001d048535_T021	2	-1	1	21	3333	3353	UAGUUUGGGAACCUCAUUUCC	:.::::::::.:::::::	CAAGAUGAGGUUUCCAAACUU	Cleavage	cdna chromosome:AGPv4:9:157960694:157968520:-1 gene:Zm00001d048535 gene_biotype:protein_coding transcript_biotype:protein_coding description:Zm00001d048535	1
Cluster_312979	Zm00001d048535_T047	2	-1	1	21	3728	3748	UAGUUUGGGAACCUCAUUUCC	:.::::::::.:::::::	CAAGAUGAGGUUUCCAAACUU	Cleavage	cdna chromosome:AGPv4:9:157960894:157968453:-1 gene:Zm00001d048535 gene_biotype:protein_coding transcript_biotype:protein_coding description:Zm00001d048535	1
Cluster_312979	Zm00001d048535_T044	2	-1	1	21	3536	3556	UAGUUUGGGAACCUCAUUUCC	:.::::::::.:::::::	CAAGAUGAGGUUUCCAAACUU	Cleavage	cdna chromosome:AGPv4:9:157960893:157968729:-1 gene:Zm00001d048535 gene_biotype:protein_coding transcript_biotype:protein_coding description:Zm00001d048535	1
Cluster_312979	Zm00001d048535_T060	2	-1	1	21	3559	3579	UAGUUUGGGAACCUCAUUUCC	:.::::::::.:::::::	CAAGAUGAGGUUUCCAAACUU	Cleavage	cdna chromosome:AGPv4:9:157960912:157968479:-1 gene:Zm00001d048535 gene_biotype:protein_coding transcript_biotype:protein_coding description:Zm00001d048535	1
Cluster_312979	Zm00001d048535_T014	2	-1	1	21	3284	3304	UAGUUUGGGAACCUCAUUUCC	:.::::::::.:::::::	CAAGAUGAGGUUUCCAAACUU	Cleavage	cdna chromosome:AGPv4:9:157960607:157968105:-1 gene:Zm00001d048535 gene_biotype:protein_coding transcript_biotype:protein_coding description:Zm00001d048535	1
Cluster_312979	Zm00001d048535_T053	2	-1	1	21	3616	3636	UAGUUUGGGAACCUCAUUUCC	:.::::::::.:::::::	CAAGAUGAGGUUUCCAAACUU	Cleavage	cdna chromosome:AGPv4:9:157960909:157968341:-1 gene:Zm00001d048535 gene_biotype:protein_coding transcript_biotype:protein_coding description:Zm00001d048535	1
Cluster_312979	Zm00001d048535_T029	2	-1	1	21	3609	3629	UAGUUUGGGAACCUCAUUUCC	:.::::::::.:::::::	CAAGAUGAGGUUUCCAAACUU	Cleavage	cdna chromosome:AGPv4:9:157960876:157968334:-1 gene:Zm00001d048535 gene_biotype:protein_coding transcript_biotype:protein_coding description:Zm00001d048535	1
Cluster_312979	Zm00001d017564_T004	2	-1	1	21	2050	2070	UAGUUUGGGAACCUCAUUUCC	: :::::. ::::::::::::	GAAAAUGGAGUUCCCAAACUA	Cleavage	cdna chromosome:AGPv4:5:199688697:199695340:-1 gene:Zm00001d017564 gene_biotype:protein_coding transcript_biotype:protein_coding description:Zm00001d017564	1
Cluster_312979	Zm00001d048535_T018	2	-1	1	21	3523	3543	UAGUUUGGGAACCUCAUUUCC	:.::::::::.:::::::	CAAGAUGAGGUUUCCAAACUU	Cleavage	cdna chromosome:AGPv4:9:157960654:157968716:-1 gene:Zm00001d048535 gene_biotype:protein_coding transcript_biotype:protein_coding description:Zm00001d048535	1
Cluster_312979	Zm00001d048535_T037	2	-1	1	21	3734	3754	UAGUUUGGGAACCUCAUUUCC	:.::::::::.:::::::	CAAGAUGAGGUUUCCAAACUU	Cleavage	cdna chromosome:AGPv4:9:157960884:157968459:-1 gene:Zm00001d048535 gene_biotype:protein_coding transcript_biotype:protein_coding description:Zm00001d048535	1
Cluster_312979	Zm00001d048535_T040	2	-1	1	21	3773	3793	UAGUUUGGGAACCUCAUUUCC	:.::::::::.:::::::	CAAGAUGAGGUUUCCAAACUU	Cleavage	cdna chromosome:AGPv4:9:157960884:157968498:-1 gene:Zm00001d048535 gene_biotype:protein_coding transcript_biotype:protein_coding description:Zm00001d048535	1
Cluster_312979	Zm00001d038128_T008	2	-1	1	21	3945	3965	UAGUUUGGGAACCUCAUUUCC	: :::::.:::: ::::::::	GAAAAUGGGGUUGCCAAACUA	Cleavage	cdna chromosome:AGPv4:6:148806861:148815381:-1 gene:Zm00001d038128 gene_biotype:protein_coding transcript_biotype:protein_coding description:Preprotein translocase secY subunit [Source:UniProtKB/TrEMBL;Acc:B6U7Q0]	1
Cluster_312979	Zm00001d048535_T043	2	-1	1	21	3698	3718	UAGUUUGGGAACCUCAUUUCC	:.::::::::.:::::::	CAAGAUGAGGUUUCCAAACUU	Cleavage	cdna chromosome:AGPv4:9:157960884:157968784:-1 gene:Zm00001d048535 gene_biotype:protein_coding transcript_biotype:protein_coding description:Zm00001d048535	1
Cluster_312979	Zm00001d048535_T057	2	-1	1	21	3749	3769	UAGUUUGGGAACCUCAUUUCC	:.::::::::.:::::::	CAAGAUGAGGUUUCCAAACUU	Cleavage	cdna chromosome:AGPv4:9:157960912:157968232:-1 gene:Zm00001d048535 gene_biotype:protein_coding transcript_biotype:protein_coding description:Zm00001d048535	1
Cluster_312979	Zm00001d048535_T027	2	-1	1	21	3713	3733	UAGUUUGGGAACCUCAUUUCC	:.::::::::.:::::::	CAAGAUGAGGUUUCCAAACUU	Cleavage	cdna chromosome:AGPv4:9:157960870:157968438:-1 gene:Zm00001d048535 gene_biotype:protein_coding transcript_biotype:protein_coding description:Zm00001d048535	1
Cluster_312979	Zm00001d048535_T056	2	-1	1	21	3884	3904	UAGUUUGGGAACCUCAUUUCC	:.::::::::.:::::::	CAAGAUGAGGUUUCCAAACUU	Cleavage	cdna chromosome:AGPv4:9:157960911:157968609:-1 gene:Zm00001d048535 gene_biotype:protein_coding transcript_biotype:protein_coding description:Zm00001d048535	1
Cluster_312979	Zm00001d048535_T032	2	-1	1	21	3742	3762	UAGUUUGGGAACCUCAUUUCC	:.::::::::.:::::::	CAAGAUGAGGUUUCCAAACUU	Cleavage	cdna chromosome:AGPv4:9:157960877:157968557:-1 gene:Zm00001d048535 gene_biotype:protein_coding transcript_biotype:protein_coding description:Zm00001d048535	1
Cluster_312979	Zm00001d048535_T039	2	-1	1	21	3778	3798	UAGUUUGGGAACCUCAUUUCC	:.::::::::.:::::::	CAAGAUGAGGUUUCCAAACUU	Cleavage	cdna chromosome:AGPv4:9:157960884:157968491:-1 gene:Zm00001d048535 gene_biotype:protein_coding transcript_biotype:protein_coding description:Zm00001d048535	1
Cluster_312979	Zm00001d048535_T023	2	-1	1	21	3685	3705	UAGUUUGGGAACCUCAUUUCC	:.::::::::.:::::::	CAAGAUGAGGUUUCCAAACUU	Cleavage	cdna chromosome:AGPv4:9:157960695:157968614:-1 gene:Zm00001d048535 gene_biotype:protein_coding transcript_biotype:protein_coding description:Zm00001d048535	1
Cluster_312979	Zm00001d048535_T010	2	-1	1	21	3599	3619	UAGUUUGGGAACCUCAUUUCC	:.::::::::.:::::::	CAAGAUGAGGUUUCCAAACUU	Cleavage	cdna chromosome:AGPv4:9:157960606:157968419:-1 gene:Zm00001d048535 gene_biotype:protein_coding transcript_biotype:protein_coding description:Zm00001d048535	1
Cluster_312979	Zm00001d048535_T035	2	-1	1	21	3974	3994	UAGUUUGGGAACCUCAUUUCC	:.::::::::.:::::::	CAAGAUGAGGUUUCCAAACUU	Cleavage	cdna chromosome:AGPv4:9:157960884:157968453:-1 gene:Zm00001d048535 gene_biotype:protein_coding transcript_biotype:protein_coding description:Zm00001d048535	1
Cluster_359053	Zm00001d028526_T001	2	-1	1	21	441	461	UUGAGCCGUGCCAAUAUCACG	::::::::::. ::::::::	GGUGAUAUUGGUUCGGCUCAA	Cleavage	cdna chromosome:AGPv4:1:38187938:38189632:1 gene:Zm00001d028526 gene_biotype:protein_coding transcript_biotype:protein_coding description:GRAS transcription factor [Source:UniProtKB/TrEMBL;Acc:A0A060CZR1]	1
Cluster_3815	Zm00001d024060_T001	2	-1	1	21	485	505	UCGGACCAGGCUUCAUUCCCC	: .:::::::::::::::.	UUGAGAUGAAGCCUGGUCCGG	Cleavage	cdna chromosome:AGPv4:10:40747708:40752335:-1 gene:Zm00001d024060 gene_biotype:protein_coding transcript_biotype:protein_coding description:Ribosomal protein L15 [Source:UniProtKB/TrEMBL;Acc:A0A1D6IXK0]	1
Cluster_40322	Zm00001d015446_T028	2	-1	1	21	3234	3254	UAAAUUAUAUGUUGUUUUGGC	:...:::::::.::::::::.	GUUGAAACAACGUAUAAUUUG	Cleavage	cdna chromosome:AGPv4:5:90502501:90524046:-1 gene:Zm00001d015446 gene_biotype:protein_coding transcript_biotype:protein_coding description:Calcium-transporting ATPase [Source:UniProtKB/TrEMBL;Acc:A0A1D6H246]	1
Cluster_40322	Zm00001d016203_T001	2	-1	1	21	1559	1579	UAAAUUAUAUGUUGUUUUGGC	:::::::::: ::::::::.	CCCAAAACAACCUAUAAUUUG	Translation	cdna chromosome:AGPv4:5:150386027:150389230:-1 gene:Zm00001d016203 gene_biotype:protein_coding transcript_biotype:protein_coding description:Zm00001d016203	1
Cluster_40322	Zm00001d020019_T005	2	-1	1	21	1179	1199	UAAAUUAUAUGUUGUUUUGGC	:::.:::::: :::::::::	ACCAGAACAACUUAUAAUUUA	Translation	cdna chromosome:AGPv4:7:86094183:86099520:1 gene:Zm00001d020019 gene_biotype:protein_coding transcript_biotype:protein_coding description:Zm00001d020019	1
Cluster_40322	Zm00001d042820_T002	2	-1	1	21	1604	1624	UAAAUUAUAUGUUGUUUUGGC	.::::::::: ::::::::.	AUCAAAACAACCUAUAAUUUG	Translation	cdna chromosome:AGPv4:3:181129893:181135701:1 gene:Zm00001d042820 gene_biotype:protein_coding transcript_biotype:protein_coding description:Zm00001d042820	1
Cluster_41546	Zm00001d024060_T001	2	-1	1	21	485	505	UCGGACCAGGCUUCAUUCCCC	: .:::::::::::::::.	UUGAGAUGAAGCCUGGUCCGG	Cleavage	cdna chromosome:AGPv4:10:40747708:40752335:-1 gene:Zm00001d024060 gene_biotype:protein_coding transcript_biotype:protein_coding description:Ribosomal protein L15 [Source:UniProtKB/TrEMBL;Acc:A0A1D6IXK0]	1
Cluster_42505	Zm00001d047957_T001	2	-1	1	21	129	149	UUGAGCCGCGUCAAUAUCUCC	:::::::::.::: ::::::	CGAGAUAUUGGCGCAGCUCAA	Cleavage	cdna chromosome:AGPv4:9:146117308:146118116:-1 gene:Zm00001d047957 gene_biotype:protein_coding transcript_biotype:protein_coding description:Zm00001d047957	1
Cluster_42505	Zm00001d002272_T006	2	-1	1	21	3299	3319	UUGAGCCGCGUCAAUAUCUCC	: .:::::::::: :::::::	GAGGAUAUUGACGAGGCUCAA	Cleavage	cdna chromosome:AGPv4:2:9189239:9198498:-1 gene:Zm00001d002272 gene_biotype:protein_coding transcript_biotype:protein_coding description:Zm00001d002272	1
Cluster_42505	Zm00001d002272_T025	2	-1	1	21	2761	2781	UUGAGCCGCGUCAAUAUCUCC	: .:::::::::: :::::::	GAGGAUAUUGACGAGGCUCAA	Cleavage	cdna chromosome:AGPv4:2:9189298:9196297:-1 gene:Zm00001d002272 gene_biotype:protein_coding transcript_biotype:protein_coding description:Zm00001d002272	1
Cluster_42505	Zm00001d002272_T019	2	-1	1	21	2599	2619	UUGAGCCGCGUCAAUAUCUCC	: .:::::::::: :::::::	GAGGAUAUUGACGAGGCUCAA	Cleavage	cdna chromosome:AGPv4:2:9189241:9198503:-1 gene:Zm00001d002272 gene_biotype:protein_coding transcript_biotype:protein_coding description:Zm00001d002272	1
Cluster_42505	Zm00001d002272_T007	2	-1	1	21	2271	2291	UUGAGCCGCGUCAAUAUCUCC	: .:::::::::: :::::::	GAGGAUAUUGACGAGGCUCAA	Cleavage	cdna chromosome:AGPv4:2:9189239:9198503:-1 gene:Zm00001d002272 gene_biotype:protein_coding transcript_biotype:protein_coding description:Zm00001d002272	1
Cluster_42505	Zm00001d002272_T012	2	-1	1	21	2244	2264	UUGAGCCGCGUCAAUAUCUCC	: .:::::::::: :::::::	GAGGAUAUUGACGAGGCUCAA	Cleavage	cdna chromosome:AGPv4:2:9189239:9198503:-1 gene:Zm00001d002272 gene_biotype:protein_coding transcript_biotype:protein_coding description:Zm00001d002272	1
Cluster_42505	Zm00001d002272_T005	2	-1	1	21	2149	2169	UUGAGCCGCGUCAAUAUCUCC	: .:::::::::: :::::::	GAGGAUAUUGACGAGGCUCAA	Cleavage	cdna chromosome:AGPv4:2:9189239:9198498:-1 gene:Zm00001d002272 gene_biotype:protein_coding transcript_biotype:protein_coding description:Zm00001d002272	1
Cluster_42505	Zm00001d002272_T008	2	-1	1	21	2082	2102	UUGAGCCGCGUCAAUAUCUCC	: .:::::::::: :::::::	GAGGAUAUUGACGAGGCUCAA	Cleavage	cdna chromosome:AGPv4:2:9189239:9198503:-1 gene:Zm00001d002272 gene_biotype:protein_coding transcript_biotype:protein_coding description:Zm00001d002272	1
Cluster_42505	Zm00001d002272_T024	2	-1	1	21	2077	2097	UUGAGCCGCGUCAAUAUCUCC	: .:::::::::: :::::::	GAGGAUAUUGACGAGGCUCAA	Cleavage	cdna chromosome:AGPv4:2:9189260:9198498:-1 gene:Zm00001d002272 gene_biotype:protein_coding transcript_biotype:protein_coding description:Zm00001d002272	1
Cluster_42505	Zm00001d002272_T003	2	-1	1	21	2030	2050	UUGAGCCGCGUCAAUAUCUCC	: .:::::::::: :::::::	GAGGAUAUUGACGAGGCUCAA	Cleavage	cdna chromosome:AGPv4:2:9189239:9198451:-1 gene:Zm00001d002272 gene_biotype:protein_coding transcript_biotype:protein_coding description:Zm00001d002272	1
Cluster_42505	Zm00001d002272_T016	2	-1	1	21	1987	2007	UUGAGCCGCGUCAAUAUCUCC	: .:::::::::: :::::::	GAGGAUAUUGACGAGGCUCAA	Cleavage	cdna chromosome:AGPv4:2:9189240:9198498:-1 gene:Zm00001d002272 gene_biotype:protein_coding transcript_biotype:protein_coding description:Zm00001d002272	1
Cluster_42505	Zm00001d002272_T022	2	-1	1	21	1992	2012	UUGAGCCGCGUCAAUAUCUCC	: .:::::::::: :::::::	GAGGAUAUUGACGAGGCUCAA	Cleavage	cdna chromosome:AGPv4:2:9189258:9198418:-1 gene:Zm00001d002272 gene_biotype:protein_coding transcript_biotype:protein_coding description:Zm00001d002272	1
Cluster_42505	Zm00001d002272_T026	2	-1	1	21	1997	2017	UUGAGCCGCGUCAAUAUCUCC	: .:::::::::: :::::::	GAGGAUAUUGACGAGGCUCAA	Cleavage	cdna chromosome:AGPv4:2:9189405:9198418:-1 gene:Zm00001d002272 gene_biotype:protein_coding transcript_biotype:protein_coding description:Zm00001d002272	1
Cluster_42505	Zm00001d002272_T029	2	-1	1	21	2087	2107	UUGAGCCGCGUCAAUAUCUCC	: .:::::::::: :::::::	GAGGAUAUUGACGAGGCUCAA	Cleavage	cdna chromosome:AGPv4:2:9189681:9198503:-1 gene:Zm00001d002272 gene_biotype:protein_coding transcript_biotype:protein_coding description:Zm00001d002272	1
Cluster_42505	Zm00001d002272_T027	2	-1	1	21	2080	2100	UUGAGCCGCGUCAAUAUCUCC	: .:::::::::: :::::::	GAGGAUAUUGACGAGGCUCAA	Cleavage	cdna chromosome:AGPv4:2:9189681:9198396:-1 gene:Zm00001d002272 gene_biotype:protein_coding transcript_biotype:protein_coding description:Zm00001d002272	1
Cluster_42505	Zm00001d002272_T001	2	-1	1	21	1165	1185	UUGAGCCGCGUCAAUAUCUCC	: .:::::::::: :::::::	GAGGAUAUUGACGAGGCUCAA	Cleavage	cdna chromosome:AGPv4:2:9189239:9194025:-1 gene:Zm00001d002272 gene_biotype:protein_coding transcript_biotype:protein_coding description:Zm00001d002272	1
Cluster_42505	Zm00001d002272_T013	2	-1	1	21	1078	1098	UUGAGCCGCGUCAAUAUCUCC	: .:::::::::: :::::::	GAGGAUAUUGACGAGGCUCAA	Cleavage	cdna chromosome:AGPv4:2:9189240:9195101:-1 gene:Zm00001d002272 gene_biotype:protein_coding transcript_biotype:protein_coding description:Zm00001d002272	1
Cluster_42505	Zm00001d002272_T002	2	-1	1	21	922	942	UUGAGCCGCGUCAAUAUCUCC	: .:::::::::: :::::::	GAGGAUAUUGACGAGGCUCAA	Cleavage	cdna chromosome:AGPv4:2:9189239:9194025:-1 gene:Zm00001d002272 gene_biotype:protein_coding transcript_biotype:protein_coding description:Zm00001d002272	1
Cluster_52881	Zm00001d023682_T006	2	-1	1	21	2020	2040	AUUUUAGCCCAUCCAACCCCC	:::::::::: ::::::.:::	GGGGGUUGGAGGGGCUAGAAU	Translation	cdna chromosome:AGPv4:10:15276177:15279719:1 gene:Zm00001d023682 gene_biotype:protein_coding transcript_biotype:protein_coding description:Zm00001d023682	1
Cluster_52881	Zm00001d023682_T005	2	-1	1	21	2044	2064	AUUUUAGCCCAUCCAACCCCC	:::::::::: ::::::.:::	GGGGGUUGGAGGGGCUAGAAU	Translation	cdna chromosome:AGPv4:10:15276177:15279719:1 gene:Zm00001d023682 gene_biotype:protein_coding transcript_biotype:protein_coding description:Zm00001d023682	1
Cluster_55583	Zm00001d048909_T001	2	-1	1	21	69	89	UCCACAGGCUUUCUUGAACUG	:::::::::::::::: :.	UUGUUCAAGAAAGCCUGUAGG	Cleavage	cdna chromosome:AGPv4:4:7803820:7804513:-1 gene:Zm00001d048909 gene_biotype:protein_coding transcript_biotype:protein_coding description:Zm00001d048909	1
Cluster_67808	GRMZM5G804358_T01	2	-1	1	22	117	138	AAGAGAAGCGCACAGAUGAAGA	:: .::::::::.:::::::	GAUUGGUCUGUGCGUUUCUCUU	Cleavage	cdna chromosome:AGPv4:Mt:84422:84976:-1 gene:GRMZM5G804358 gene_biotype:protein_coding transcript_biotype:protein_coding description:NADH-ubiquinone oxidoreductase chain 4 [Source:UniProtKB/TrEMBL;Acc:Q6R9L4]	1
Cluster_67808	GRMZM5G804358_T02	2	-1	1	22	117	138	AAGAGAAGCGCACAGAUGAAGA	:: .::::::::.:::::::	GAUUGGUCUGUGCGUUUCUCUU	Cleavage	cdna chromosome:AGPv4:Mt:76132:84976:-1 gene:GRMZM5G804358 gene_biotype:protein_coding transcript_biotype:protein_coding description:NADH-ubiquinone oxidoreductase chain 4 [Source:UniProtKB/TrEMBL;Acc:Q6R9L4]	1
Cluster_99842	Zm00001d049165_T001	2	-1	1	21	907	927	CUGACAGAAGAGAGUGAGCAC	:::::: :::::::::::::	GUGCUCUCUCUCUUCUGUCAU	Cleavage	cdna chromosome:AGPv4:4:18638440:18650497:1 gene:Zm00001d049165 gene_biotype:protein_coding transcript_biotype:protein_coding description:SBP transcription factor [Source:UniProtKB/TrEMBL;Acc:C0P8S5]	1
Cluster_99842	Zm00001d049165_T002	2	-1	1	21	937	957	CUGACAGAAGAGAGUGAGCAC	:::::: :::::::::::::	GUGCUCUCUCUCUUCUGUCAU	Cleavage	cdna chromosome:AGPv4:4:18638637:18650497:1 gene:Zm00001d049165 gene_biotype:protein_coding transcript_biotype:protein_coding description:SBP transcription factor [Source:UniProtKB/TrEMBL;Acc:C0P8S5]	1
Cluster_99842	Zm00001d026175_T001	2	-1	1	21	756	776	CUGACAGAAGAGAGUGAGCAC	:::::: :::::::::::::	GUGCUCUCUCUCUUCUGUCAU	Cleavage	cdna chromosome:AGPv4:10:140333912:140336785:-1 gene:Zm00001d026175 gene_biotype:protein_coding transcript_biotype:protein_coding description:Zm00001d026175	1
Cluster_99842	Zm00001d020941_T001	2	-1	1	21	929	949	CUGACAGAAGAGAGUGAGCAC	:::::: :::::::::::::	GUGCUCUCUCUCUUCUGUCAA	Cleavage	cdna chromosome:AGPv4:7:137273600:137277139:-1 gene:Zm00001d020941 gene_biotype:protein_coding transcript_biotype:protein_coding description:SBP transcription factor [Source:UniProtKB/TrEMBL;Acc:B4FXD9]	1
Cluster_99842	Zm00001d031451_T001	2	-1	1	21	815	835	CUGACAGAAGAGAGUGAGCAC	:::::: :::::::::::::	GUGCUCUCUCUCUUCUGUCAA	Cleavage	cdna chromosome:AGPv4:1:190382866:190386589:-1 gene:Zm00001d031451 gene_biotype:protein_coding transcript_biotype:protein_coding description:Zm00001d031451	1
Cluster_99842	Zm00001d006028_T001	2	-1	1	21	932	952	CUGACAGAAGAGAGUGAGCAC	:::::: :::::::::::::	GUGCUCUCUCUCUUCUGUCAA	Cleavage	cdna chromosome:AGPv4:2:195579800:195583642:-1 gene:Zm00001d006028 gene_biotype:protein_coding transcript_biotype:protein_coding description:SBP transcription factor [Source:UniProtKB/TrEMBL;Acc:B4FLF0]	1
Cluster_99842	Zm00001d052890_T001	2	-1	1	21	1055	1075	CUGACAGAAGAGAGUGAGCAC	:::::: :::::::::::::	GUGCUCUCUCUCUUCUGUCAA	Cleavage	cdna chromosome:AGPv4:4:203611347:203615518:-1 gene:Zm00001d052890 gene_biotype:protein_coding transcript_biotype:protein_coding description:Squamosa promoter-binding protein-like (SBP domain) transcription factor family protein [Source:UniProtKB/TrEMBL;Acc:B7ZYE2]	1
Cluster_99842	Zm00001d053890_T006	2	-1	1	21	1088	1108	CUGACAGAAGAGAGUGAGCAC	:::::: :::::::::::::	GUGCUCUCUCUCUUCUGUCAA	Cleavage	cdna chromosome:AGPv4:4:243050453:243053390:-1 gene:Zm00001d053890 gene_biotype:protein_coding transcript_biotype:protein_coding description:SBP transcription factor [Source:UniProtKB/TrEMBL;Acc:C0P8B7]	1
Cluster_99842	Zm00001d021056_T001	2	-1	1	21	1022	1042	CUGACAGAAGAGAGUGAGCAC	:::::: :::::::::::::	GUGCUCUCUCUCUUCUGUCAU	Cleavage	cdna chromosome:AGPv4:7:141662438:141666340:1 gene:Zm00001d021056 gene_biotype:protein_coding transcript_biotype:protein_coding description:Zm00001d021056	1
Cluster_99842	Zm00001d053890_T004	2	-1	1	21	1196	1216	CUGACAGAAGAGAGUGAGCAC	:::::: :::::::::::::	GUGCUCUCUCUCUUCUGUCAA	Cleavage	cdna chromosome:AGPv4:4:243050437:243053424:-1 gene:Zm00001d053890 gene_biotype:protein_coding transcript_biotype:protein_coding description:SBP transcription factor [Source:UniProtKB/TrEMBL;Acc:C0P8B7]	1
Cluster_99842	Zm00001d015233_T005	2	-1	1	21	1567	1587	CUGACAGAAGAGAGUGAGCAC	:::::: :::::::::::::	GUGCUCUCUCUCUUCUGUCAA	Cleavage	cdna chromosome:AGPv4:5:80234233:80238992:1 gene:Zm00001d015233 gene_biotype:protein_coding transcript_biotype:protein_coding description:Zm00001d015233	1
Cluster_99842	Zm00001d015233_T010	2	-1	1	21	1638	1658	CUGACAGAAGAGAGUGAGCAC	:::::: :::::::::::::	GUGCUCUCUCUCUUCUGUCAA	Cleavage	cdna chromosome:AGPv4:5:80234450:80238992:1 gene:Zm00001d015233 gene_biotype:protein_coding transcript_biotype:protein_coding description:Zm00001d015233	1
Cluster_99842	Zm00001d053890_T001	2	-1	1	21	1377	1397	CUGACAGAAGAGAGUGAGCAC	:::::: :::::::::::::	GUGCUCUCUCUCUUCUGUCAA	Cleavage	cdna chromosome:AGPv4:4:243050411:243052745:-1 gene:Zm00001d053890 gene_biotype:protein_coding transcript_biotype:protein_coding description:SBP transcription factor [Source:UniProtKB/TrEMBL;Acc:C0P8B7]	1
Cluster_99842	Zm00001d015233_T009	2	-1	1	21	1576	1596	CUGACAGAAGAGAGUGAGCAC	:::::: :::::::::::::	GUGCUCUCUCUCUUCUGUCAA	Cleavage	cdna chromosome:AGPv4:5:80234269:80239165:1 gene:Zm00001d015233 gene_biotype:protein_coding transcript_biotype:protein_coding description:Zm00001d015233	1
Cluster_99842	Zm00001d006091_T001	2	-1	1	21	1544	1564	CUGACAGAAGAGAGUGAGCAC	:::::: :::::::::::::	GUGCUCUCUCUCUUCUGUCAU	Cleavage	cdna chromosome:AGPv4:2:197898982:197903861:1 gene:Zm00001d006091 gene_biotype:protein_coding transcript_biotype:protein_coding description:Zm00001d006091	1
Cluster_99842	Zm00001d015233_T008	2	-1	1	21	1561	1581	CUGACAGAAGAGAGUGAGCAC	:::::: :::::::::::::	GUGCUCUCUCUCUUCUGUCAA	Cleavage	cdna chromosome:AGPv4:5:80234233:80239340:1 gene:Zm00001d015233 gene_biotype:protein_coding transcript_biotype:protein_coding description:Zm00001d015233	1
Cluster_99842	Zm00001d053890_T008	2	-1	1	21	1628	1648	CUGACAGAAGAGAGUGAGCAC	:::::: :::::::::::::	GUGCUCUCUCUCUUCUGUCAA	Cleavage	cdna chromosome:AGPv4:4:243050459:243053429:-1 gene:Zm00001d053890 gene_biotype:protein_coding transcript_biotype:protein_coding description:SBP transcription factor [Source:UniProtKB/TrEMBL;Acc:C0P8B7]	1
Cluster_99842	Zm00001d015233_T002	2	-1	1	21	1738	1758	CUGACAGAAGAGAGUGAGCAC	:::::: :::::::::::::	GUGCUCUCUCUCUUCUGUCAA	Cleavage	cdna chromosome:AGPv4:5:80234208:80239200:1 gene:Zm00001d015233 gene_biotype:protein_coding transcript_biotype:protein_coding description:Zm00001d015233	1
Cluster_99842	Zm00001d053890_T002	2	-1	1	21	1615	1635	CUGACAGAAGAGAGUGAGCAC	:::::: :::::::::::::	GUGCUCUCUCUCUUCUGUCAA	Cleavage	cdna chromosome:AGPv4:4:243050411:243053429:-1 gene:Zm00001d053890 gene_biotype:protein_coding transcript_biotype:protein_coding description:SBP transcription factor [Source:UniProtKB/TrEMBL;Acc:C0P8B7]	1
Cluster_99842	Zm00001d015233_T001	2	-1	1	21	2013	2033	CUGACAGAAGAGAGUGAGCAC	:::::: :::::::::::::	GUGCUCUCUCUCUUCUGUCAA	Cleavage	cdna chromosome:AGPv4:5:80234208:80238992:1 gene:Zm00001d015233 gene_biotype:protein_coding transcript_biotype:protein_coding description:Zm00001d015233	1
Cluster_99842	Zm00001d053890_T007	2	-1	1	21	1801	1821	CUGACAGAAGAGAGUGAGCAC	:::::: :::::::::::::	GUGCUCUCUCUCUUCUGUCAA	Cleavage	cdna chromosome:AGPv4:4:243050453:243053432:-1 gene:Zm00001d053890 gene_biotype:protein_coding transcript_biotype:protein_coding description:SBP transcription factor [Source:UniProtKB/TrEMBL;Acc:C0P8B7]	1
Cluster_99842	Zm00001d015233_T003	2	-1	1	21	2007	2027	CUGACAGAAGAGAGUGAGCAC	:::::: :::::::::::::	GUGCUCUCUCUCUUCUGUCAA	Cleavage	cdna chromosome:AGPv4:5:80234208:80239212:1 gene:Zm00001d015233 gene_biotype:protein_coding transcript_biotype:protein_coding description:Zm00001d015233	1
[truncated: 2,679 more rows]
