# Supplementary material for: Dosage-sensitive miRNAs trigger modulation of gene expression during genomic imbalance in maize
Source: Nat Commun. 2022 May 31;13:3014. doi: 10.1038/s41467-022-30704-x (PMC9156689; doi:10.1038/s41467-022-30704-x)
Supplement: Supplementary file 9 — Supplementary Data 7 [file 41467_2022_30704_MOESM9_ESM.xlsx]

## Sheet: Supplementary Data 7
Supplementary Data 7. Significant correlations between expression levels of miRNAs and their mRNA targets predicted by psRNATarget. Analysis was performed as described in Methods. Value of PCC denotes the Pearson correlation between expression levels of a miRNA and its target, representing the likelihood they are associated. P-value refers to the significance of the Pearson correlation between ex…
Cluster	Cis location (miRNA)	target (B73)	target (W22)	Cis location (target)	PCC	P-value	Gene Name; Gene Symbol; Ortholog
Cluster_102258	3Sb	Zm00001d003911	Zm00004b007645	2Sanormal,2Sadeletion	0.280524	0.00974794	F-box domain-containing protein;100278846;ortholog
Cluster_102258	3Sb	Zm00001d010863	Zm00004b026675	8Lc	-0.243496	0.0256183	Protein TRANSPORT INHIBITOR RESPONSE 1;103635896;ortholog
Cluster_10611	1Sb	Zm00001d002624	Zm00004b006581	2Sanormal	-0.284655	0.00868165	RING-type domain-containing protein;Zm00001d002624;ortholog
Cluster_10611	1Sb	Zm00001d016496	Zm00004b013810	5Lb	0.286787	0.0081723	LsmAD domain-containing protein;100502245;ortholog
Cluster_10611	1Sb	Zm00001d028075	Zm00004b000678	1Sb	0.217113	0.0472793	BTB/POZ domain-containing protein NPY2;100216806;ortholog
Cluster_10611	1Sb	Zm00001d037109	Zm00004b029761	6Lc	0.381425	0.000343888	Smr domain-containing protein;100281580;ortholog
Cluster_10611	1Sb	Zm00001d038156	Zm00004b030557	6Lc	0.377896	0.000394182	BCAS3 domain-containing protein;103630344;ortholog
Cluster_10611	1Sb	Zm00001d042615	Zm00004b018233	3La	0.296836	0.00610896	HUN domain-containing protein;Zm00001d042615;ortholog
Cluster_10611	1Sb	Zm00001d045603	Zm00004b032177	9Sd	0.389783	0.000247371	Mediator of RNA polymerase II transcription subunit 13;Zm00001d045603;ortholog
Cluster_10611	1Sb	Zm00001d051856	Zm00004b022686	4Lb	-0.254519	0.0194718	O-fucosyltransferase family protein;100284871;ortholog
Cluster_10766	1Sb	Zm00001d014917	Zm00004b012618	5Sc	0.279401	0.0100571	C2H2-type domain-containing protein;103628259;ortholog
Cluster_10766	1Sb	Zm00001d025051	Zm00004b039241	10L18,10L19	0.3796	0.000369111	C2H2-type domain-containing protein;Zm00001d025051;ortholog
Cluster_10766	1Sb	Zm00001d048590	Zm00004b020088	4Sa	0.283286	0.00902318	C2H2-type domain-containing protein;100285388;ortholog
Cluster_127532	3La	Zm00001d015242	Zm00004b012869	5Sc	-0.235559	0.0310025	GGACT domain-containing protein;100284125;ortholog
Cluster_127532	3La	Zm00001d028662	Zm00004b001146	1Sb	0.345014	0.00130891	Arginine biosynthesis bifunctional protein ArgJ, chloroplastic;Zm00001d028662;ortholog
Cluster_127532	3La	Zm00001d028890	Zm00004b001327	1Sb	0.252883	0.0202955	CXC domain-containing protein;541955;ortholog
Cluster_127532	3La	Zm00001d041767	Zm00004b017513	3La	0.310787	0.00401032	PHD-type domain-containing protein;100283100;ortholog
Cluster_127532	3La	Zm00001d042916	Zm00004b018506	3La	0.314331	0.00359216	O-fucosyltransferase family protein;103651025;ortholog
Cluster_133421	3La	Zm00001d033345	Zm00004b004597	1La	-0.249703	0.0219816	NTP_transferase domain-containing protein;100194375;ortholog
Cluster_136992	3La	Zm00001d004196	Zm00004b007855	2Sanormal,2Sadeletion	-0.215146	0.0493698	FMN-linked oxidoreductase superfamily protein;Zm00001d004196;ortholog
Cluster_136992	3La	Zm00001d007146	Zm00004b010094	NA	0.228934	0.0361992	F-actin-capping protein subunit alpha;100285122;ortholog
Cluster_136992	3La	Zm00001d009780	Zm00004b025809	NA	0.262441	0.0158779	Tubulin gamma chain;542436;ortholog
Cluster_136992	3La	Zm00001d050293	Zm00004b021463	4Sa	0.278154	0.0104102	Trehalose-phosphatase;103653427;ortholog
Cluster_136992	3La	Zm00001d052472	Zm00004b023233	4Lb	0.227336	0.0375566	Pyruvate carboxyltransferase domain-containing protein;Zm00001d052472;ortholog
Cluster_136992	3La	Zm00001d053453	Zm00004b024038	4Lb	0.249506	0.0220896	Phosphoenolpyruvate carboxylase;Zm00001d053453;ortholog
Cluster_146002	4Sa	Zm00001d046540	Zm00004b032866	9Lc	-0.216188	0.0482535	NA
Cluster_15779	1Sb	Zm00001d018665	Zm00004b034684	7Sc	0.431858	4.09984e-05	Protein kinase domain-containing protein;103631887;ortholog
Cluster_15779	1Sb	Zm00001d047079	Zm00004b033315	9Lc	-0.238981	0.0285748	G2484-1 protein;Zm00001d047079;ortholog
Cluster_158979	Dp4	Zm00001d015064	Zm00004b012740	5Sc	0.431332	4.19934e-05	Histone-lysine N-methyltransferase ATXR6;Zm00001d015064;ortholog
Cluster_158979	Dp4	Zm00001d015856	Zm00004b013298	NA	0.517699	4.58282e-07	Citrate synthase;100279573;ortholog
Cluster_158979	Dp4	Zm00001d027340	Zm00004b000088	1Sb	-0.373515	0.00046598	Protein kinase domain-containing protein;Zm00001d027340;ortholog
Cluster_158979	Dp4	Zm00001d034757	Zm00004b005696	1La	0.50912	7.60021e-07	Electron transfer flavoprotein subunit alpha;100191322;ortholog
Cluster_161059	Dp4	Zm00001d011994	Zm00004b027625	8Lc	-0.221248	0.043122	F-box domain-containing protein;103636344;ortholog
Cluster_161059	Dp4	Zm00001d014698	Zm00004b012423	5Sc	-0.263895	0.0152847	SBP-type domain-containing protein;100283160;ortholog
Cluster_161059	Dp4	Zm00001d040166	Zm00004b016364	3Sb	-0.294009	0.00663682	Phosphoglycerate mutase;Zm00001d040166;ortholog
Cluster_161142	Dp4	Zm00001d027700	Zm00004b000383	1Sb	0.371244	0.000507735	H(+)/Pi cotransporter;100502494;ortholog
Cluster_165899	4Lb	Zm00001d008869	Zm00004b025100	NA	0.227775	0.0371791	Class III HD-Zip III protein HB8;103634943;ortholog
Cluster_165899	4Lb	Zm00001d014988	Zm00004b012672	5Sc	-0.296549	0.00616083	Uncharacterized protein;100276745;ortholog
Cluster_165899	4Lb	Zm00001d031061	Zm00004b002858	1La	0.222098	0.0423059	Homeobox-leucine zipper protein ATHB-14;100279785;ortholog
Cluster_165899	4Lb	Zm00001d033246	Zm00004b004529	1La	0.265316	0.0147234	Homeobox-leucine zipper protein ATHB-14;100192557;ortholog
Cluster_165899	4Lb	Zm00001d051851	Zm00004b022682	4Lb	-0.285129	0.00856607	Plant/F8L15-130 protein;Zm00001d051851;ortholog
Cluster_170541	4Lb	Zm00001d008528	Zm00004b024849	NA	0.218768	0.045577	MYB transcription factor;100273260;ortholog
Cluster_170541	4Lb	Zm00001d009745	Zm00004b025776	NA	-0.33985	0.00156258	DNA damage-binding protein 1;Zm00001d009745;ortholog
Cluster_170541	4Lb	Zm00001d019721	Zm00004b035480	7Sc	0.343023	0.0014019	Abhydro_lipase domain-containing protein;100273980;ortholog
Cluster_170541	4Lb	Zm00001d031453	Zm00004b003122	1La	0.270335	0.0128814	3-oxoacyl-reductase;Zm00001d031453;ortholog
Cluster_170541	4Lb	Zm00001d039296	Zm00004b015621	3Sb	0.304008	0.00493267	Protein kinase domain-containing protein;Zm00001d039296;ortholog
Cluster_170541	4Lb	Zm00001d049372	Zm00004b020718	4Sa	-0.261078	0.0164521	Era-type G domain-containing protein;100192967;ortholog
Cluster_170541	4Lb	Zm00001d051838	Zm00004b022668	4Lb	0.308733	0.00427209	Zinc finger C-x8-C-x5-C-x3-H type family protein;Zm00001d051838;ortholog
Cluster_180482	5Sc	Zm00001d002835	Zm00004b006767	2Sanormal	-0.257142	0.0182117	Protein kinase domain-containing protein;Zm00001d002835;ortholog
Cluster_180482	5Sc	Zm00001d031064	Zm00004b002861	1La	0.32737	0.0023684	Auxin response factor;103640601;ortholog
Cluster_180482	5Sc	Zm00001d036630	Zm00004b029395	6Lc	0.25022	0.0216995	Filamentation temperature-sensitive H 2B;Zm00001d036630;ortholog
Cluster_180482	5Sc	Zm00001d046971	Zm00004b033201	9Lc	0.214861	0.0496795	Filamentation temperature-sensitive H 2A isoform 1;Zm00001d046971;ortholog
Cluster_182185	5Sc	Zm00001d025050	Zm00004b039240	10L18,10L19	0.531769	1.93872e-07	Ethylene receptor;541627;ortholog
Cluster_182185	5Sc	Zm00001d033246	Zm00004b004529	1La	-0.240227	0.0277314	Homeobox-leucine zipper protein ATHB-14;100192557;ortholog
Cluster_182185	5Sc	Zm00001d041489	Zm00004b017305	3La	-0.284968	0.00860509	Homeobox-leucine zipper protein ATHB-14;100274567;ortholog
Cluster_182185	5Sc	Zm00001d048527	Zm00004b034577	9Lc	-0.455187	1.35948e-05	Homeobox-leucine zipper protein REVOLUTA;542515;ortholog
Cluster_182185	5Sc	Zm00001d051851	Zm00004b022682	4Lb	0.267601	0.0138583	Plant/F8L15-130 protein;Zm00001d051851;ortholog
Cluster_182399	5Sc	Zm00001d002718	Zm00004b006662	2Sanormal	0.260354	0.0167644	GRAS domain-containing protein;100382187;ortholog
Cluster_182399	5Sc	Zm00001d011099	Zm00004b026869	8Lc	-0.215302	0.0492014	Methionine S-methyltransferase;541786;ortholog
Cluster_182399	5Sc	Zm00001d022034	Zm00004b037218	7Lb	0.396503	0.000188588	GRAS domain-containing protein;Zm00001d022034;ortholog
Cluster_182399	5Sc	Zm00001d035873	Zm00004b028898	NA	0.28507	0.00858039	GRAS domain-containing protein;Zm00001d035873;ortholog
Cluster_185311	5Sc	Zm00001d002272	Zm00004b006280	2Sanormal	-0.274607	0.0114748	SIT4 phosphatase-associated family protein;100216566;ortholog
Cluster_20009	1Sb	Zm00001d030061	Zm00004b002208	1Sb	0.279893	0.00992068	RING/FYVE/PHD zinc finger superfamily protein;103637710;ortholog
Cluster_203651	5Lb	Zm00001d002537	Zm00004b006505	2Sanormal	0.33506	0.00183669	Protein MULTIPLE CHLOROPLAST DIVISION SITE 1;100276228;ortholog
Cluster_203651	5Lb	Zm00001d013282	Zm00004b011264	5Sc	-0.238711	0.02876	40S ribosomal protein S27;103625888;ortholog
Cluster_203651	5Lb	Zm00001d029626	Zm00004b001904	1Sb	0.463359	9.05715e-06	Xanthine dehydrogenase 1;100384368;ortholog
Cluster_209624	5Lb	Zm00001d006451	Zm00004b009580	NA	-0.287075	0.00810561	SBP-type domain-containing protein;Zm00001d006451;ortholog
Cluster_209624	5Lb	Zm00001d007065	Zm00004b010032	NA	0.393033	0.000217103	Peptidase S59 domain-containing protein;100279429;ortholog
Cluster_209624	5Lb	Zm00001d013075	Zm00004b011076	5Sc	-0.217494	0.0468827	GB1/RHD3-type G domain-containing protein;100280273;ortholog
Cluster_209624	5Lb	Zm00001d015233	Zm00004b012866	5Sc	-0.286824	0.00816382	SBP-type domain-containing protein;100279234;ortholog
Cluster_209624	5Lb	Zm00001d015410	Zm00004b012994	NA	-0.30287	0.00510476	SBP-type domain-containing protein;100191346;ortholog
Cluster_209624	5Lb	Zm00001d044593	Zm00004b019957	3La	0.470989	6.13992e-06	Peptidase S59 domain-containing protein;101202711;ortholog
Cluster_209624	5Lb	Zm00001d048007	Zm00004b034110	9Lc	0.215332	0.0491691	EngB-type G domain-containing protein;100285454;ortholog
Cluster_211907	5Lb	Zm00001d040166	Zm00004b016364	3Sb	-0.340597	0.00152329	Phosphoglycerate mutase;Zm00001d040166;ortholog
Cluster_217249	5Lb	Zm00001d002429	Zm00004b006412	2Sanormal	-0.257124	0.01822	Putative growth-regulating factor 6;Zm00001d002429;ortholog
Cluster_217249	5Lb	Zm00001d013555	Zm00004b011495	5Sc	-0.289171	0.0076341	Growth-regulating factor 2;Zm00001d013555;ortholog
Cluster_217249	5Lb	Zm00001d033396	Zm00004b004638	1La	-0.234428	0.0318428	Growth-regulating factor 2;Zm00001d033396;ortholog
Cluster_217249	5Lb	Zm00001d034721	Zm00004b005663	1La	0.297779	0.00594142	DEAD-box ATP-dependent RNA helicase 3B, chloroplastic;RH3B;ortholog
Cluster_217249	5Lb	Zm00001d035965	Zm00004b028955	6Lc	-0.249948	0.0218472	Growth-regulating factor 6;100125644;ortholog
Cluster_217249	5Lb	Zm00001d041982	Zm00004b017676	3La	0.355079	0.000918757	Isopentenyl transferase1;100158231;ortholog
Cluster_217249	5Lb	Zm00001d051456	Zm00004b022323	Dp4	0.36994	0.000533214	GRF transcription factor;100286247;ortholog
Cluster_219449	6Sa	Zm00001d026296	Zm00004b040276	10L18,10L19	0.240709	0.0274106	Trypsin family protein;103642051;ortholog
Cluster_219450	6Sa	Zm00001d011997	Zm00004b027627	8Lc	-0.374212	0.0004538	J domain-containing protein;103636345;ortholog
Cluster_219450	6Sa	Zm00001d017564	Zm00004b014677	5Lb	-0.545239	8.19546e-08	Uncharacterized protein;Zm00001d017564;ortholog
Cluster_219450	6Sa	Zm00001d027307	Zm00004b000055	1Sb	0.229173	0.0359999	C2 NT-type domain-containing protein;103630626;ortholog
Cluster_219450	6Sa	Zm00001d027967	Zm00004b000592	1Sb	-0.344747	0.00132104	EMB514;Zm00001d027967;ortholog
Cluster_219450	6Sa	Zm00001d032945	Zm00004b004287	1La	-0.333041	0.00196468	Uncharacterized protein;103643566;ortholog
Cluster_219450	6Sa	Zm00001d038486	Zm00004b030824	6Lc	0.220879	0.0434804	Thioredoxin domain-containing protein;Zm00001d038486;ortholog
Cluster_2196	1Sb	Zm00001d002718	Zm00004b006662	2Sanormal	0.296322	0.00620221	GRAS domain-containing protein;100382187;ortholog
Cluster_2196	1Sb	Zm00001d011099	Zm00004b026869	8Lc	-0.312197	0.00383901	Methionine S-methyltransferase;541786;ortholog
Cluster_229507	6Lc	Zm00001d003786	Zm00004b007547	2Sanormal,2Sadeletion	0.370504	0.000522055	DYW_deaminase domain-containing protein;Zm00001d003786;ortholog
Cluster_229507	6Lc	Zm00001d014013	Zm00004b011881	5Sc	-0.221206	0.0431622	NA
Cluster_229507	6Lc	Zm00001d022581	Zm00004b037670	7Lb	0.434841	3.57605e-05	AMP deaminase;100275036;ortholog
Cluster_247215	6Lc	Zm00001d006214	Zm00004b009400	NA	-0.550948	5.62469e-08	Lon protease homolog;Zm00001d006214;ortholog
Cluster_253439	7Sc	Zm00001d003047	Zm00004b006956	2Sanormal	-0.36065	0.000751533	Pentatricopeptide repeat-containing protein mitochondrial;Zm00001d003047;ortholog
Cluster_253439	7Sc	Zm00001d045109	Zm00004b031748	9Sd	0.283316	0.00901543	Putative homeodomain-like transcription factor superfamily protein;103637982;ortholog
Cluster_254833	7Sc	Zm00001d002718	Zm00004b006662	2Sanormal	-0.391789	0.000228261	GRAS domain-containing protein;100382187;ortholog
Cluster_254833	7Sc	Zm00001d019670	Zm00004b035447	7Sc	-0.361807	0.000720485	Kinesin motor domain-containing protein;Zm00001d019670;ortholog
Cluster_261872	7Lb	Zm00001d014340	Zm00004b012150	5Sc	-0.39841	0.000174431	Uncharacterized protein;103626274;ortholog
Cluster_265172	7Lb	Zm00001d008869	Zm00004b025100	NA	0.248972	0.0223853	Class III HD-Zip III protein HB8;103634943;ortholog
Cluster_265172	7Lb	Zm00001d014988	Zm00004b012672	5Sc	-0.245306	0.0245083	Uncharacterized protein;100276745;ortholog
Cluster_265172	7Lb	Zm00001d031061	Zm00004b002858	1La	0.21675	0.04766	Homeobox-leucine zipper protein ATHB-14;100279785;ortholog
Cluster_265172	7Lb	Zm00001d033246	Zm00004b004529	1La	0.257146	0.0182097	Homeobox-leucine zipper protein ATHB-14;100192557;ortholog
Cluster_265172	7Lb	Zm00001d051851	Zm00004b022682	4Lb	-0.263514	0.0154384	Plant/F8L15-130 protein;Zm00001d051851;ortholog
Cluster_266284	7Lb	Zm00001d014698	Zm00004b012423	5Sc	0.236396	0.0303933	SBP-type domain-containing protein;100283160;ortholog
Cluster_266284	7Lb	Zm00001d052890	Zm00004b023553	4Lb	0.31334	0.003705	SBP-type domain-containing protein;103654498;ortholog
Cluster_273394	7Lb	Zm00001d015095	Zm00004b012767	5Sc	-0.261903	0.0161027	Chlorophyll A-B binding family protein;100285503;ortholog
Cluster_273394	7Lb	Zm00001d021498	Zm00004b036778	7Lb	0.444448	2.28253e-05	E3 ubiquitin protein ligase RIN2;103633177;ortholog
Cluster_273394	7Lb	Zm00001d052801	Zm00004b023482	4Lb	0.272155	0.0122646	HMA domain-containing protein;100381708;ortholog
Cluster_279327	NA	Zm00001d010152	Zm00004b026096	8Lc	0.329314	0.00222234	Histone deacetylase;109461487;ortholog
Cluster_279327	NA	Zm00001d020374	Zm00004b035898	7Lb	-0.292965	0.00684173	MFS domain-containing protein;103632708;ortholog
Cluster_279327	NA	Zm00001d034804	Zm00004b005731	1La	-0.227092	0.0377673	Uncharacterized protein;100217107;ortholog
Cluster_298719	8Lc	Zm00001d007912	Zm00004b010697	NA	-0.258278	0.0176879	Calcium-dependent protein kinase 20;103648263;ortholog
Cluster_298719	8Lc	Zm00001d017193	Zm00004b014353	5Lb	0.226786	0.0380334	NA
Cluster_298719	8Lc	Zm00001d028493	Zm00004b001024	1Sb	0.394438	0.000205111	UDENN domain-containing protein;Zm00001d028493;ortholog
Cluster_298719	8Lc	Zm00001d045551	Zm00004b032125	9Sd	-0.391916	0.000227096	Putative acyl-activating enzyme 19;103638170;ortholog
Cluster_301132	8Lc	Zm00001d033345	Zm00004b004597	1La	-0.240515	0.0275398	NTP_transferase domain-containing protein;100194375;ortholog
Cluster_312281	9Sd	Zm00001d009771	Zm00004b025800	NA	-0.279797	0.00994711	Calcium permeable stress-gated cation channel 1;Zm00001d009771;ortholog
Cluster_312281	9Sd	Zm00001d009848	Zm00004b025856	NA	0.218815	0.0455298	NA
Cluster_312281	9Sd	Zm00001d013346	Zm00004b011312	5Sc	-0.253529	0.0199666	Growth-regulating factor 2;Zm00001d013346;ortholog
Cluster_312281	9Sd	Zm00001d017742	Zm00004b014844	5Lb	-0.279648	0.00998843	Growth-regulating factor 1;GRF1;ortholog
Cluster_312281	9Sd	Zm00001d018260	Zm00004b015279	5Lb	-0.272259	0.0122304	Growth-regulating factor 6;Zm00001d018260;ortholog
Cluster_312281	9Sd	Zm00001d020825	Zm00004b036269	7Lb	0.253873	0.0197936	DYW_deaminase domain-containing protein;Zm00001d020825;ortholog
Cluster_312281	9Sd	Zm00001d026240	Zm00004b040217	10L18,10L19	0.282561	0.00920854	Growth-regulating factor;Zm00001d026240;ortholog
Cluster_312281	9Sd	Zm00001d030579	Zm00004b002541	NA	-0.35353	0.00097092	RNA-binding (RRM/RBD/RNP motifs) family protein;103639292;ortholog
Cluster_312281	9Sd	Zm00001d037856	Zm00004b030334	6Lc	0.614154	5.19967e-10	Rhodanese domain-containing protein;Zm00001d037856;ortholog
Cluster_312281	9Sd	Zm00001d052112	Zm00004b022904	4Lb	-0.294755	0.0064938	Growth-regulating factor 6;100101536;ortholog
Cluster_312281	9Sd	Zm00001d052988	Zm00004b023636	4Lb	0.366287	0.000610998	NBS-LRR type disease resistance protein;Zm00001d052988;ortholog
Cluster_312979	9Sd	Zm00001d000002	Zm00004b038554	10L18,10L19	0.226595	0.0381998	Uncharacterized protein;Zm00001d000002;ortholog
Cluster_312979	9Sd	Zm00001d027536	Zm00004b000264	1Sb	0.249383	0.0221577	Serine O-acetyltransferase;103631673;ortholog
Cluster_312979	9Sd	Zm00001d045389	Zm00004b031986	9Sd	-0.232759	0.0331166	Putative pentatricopeptide repeat-containing protein mitochondrial;Zm00001d045389;ortholog
Cluster_312979	9Sd	Zm00001d046166	Zm00004b032572	NA	-0.266641	0.0142162	Polyadenylate-binding protein-interacting protein 9;Zm00001d046166;ortholog
Cluster_328824	9Lc	Zm00001d002718	Zm00004b006662	2Sanormal	0.298764	0.00577061	GRAS domain-containing protein;100382187;ortholog
Cluster_328824	9Lc	Zm00001d011099	Zm00004b026869	8Lc	-0.404598	0.000134964	Methionine S-methyltransferase;541786;ortholog
Cluster_339274	NA	Zm00001d015599	Zm00004b013123	NA	0.575272	1.04246e-08	Cyclase family protein;100502334;ortholog
Cluster_339274	NA	Zm00001d026176	Zm00004b040161	10L18,10L19	0.261072	0.0164547	START domain-containing protein;100501576;ortholog
Cluster_339274	NA	Zm00001d043551	Zm00004b019058	3La	0.371805	0.000497106	Reticulon-like protein;100283279;ortholog
Cluster_345922	10L18;10L19	Zm00001d005057	Zm00004b008505	NA	0.364398	0.000655155	WRKY domain-containing protein;103647154;ortholog
Cluster_355979	10L18;10L19	Zm00001d006451	Zm00004b009580	NA	-0.315151	0.00350121	SBP-type domain-containing protein;Zm00001d006451;ortholog
Cluster_355979	10L18;10L19	Zm00001d007065	Zm00004b010032	NA	0.352962	0.000990709	Peptidase S59 domain-containing protein;100279429;ortholog
Cluster_355979	10L18;10L19	Zm00001d013075	Zm00004b011076	5Sc	-0.231569	0.0340516	GB1/RHD3-type G domain-containing protein;100280273;ortholog
Cluster_355979	10L18;10L19	Zm00001d015233	Zm00004b012866	5Sc	-0.288615	0.00775668	SBP-type domain-containing protein;100279234;ortholog
Cluster_355979	10L18;10L19	Zm00001d015410	Zm00004b012994	NA	-0.270573	0.0127993	SBP-type domain-containing protein;100191346;ortholog
Cluster_355979	10L18;10L19	Zm00001d026175	Zm00004b040160	10L18,10L19	0.278168	0.0104062	SBP-type domain-containing protein;100279436;ortholog
Cluster_355979	10L18;10L19	Zm00001d044593	Zm00004b019957	3La	0.491931	2.01095e-06	Peptidase S59 domain-containing protein;101202711;ortholog
Cluster_355979	10L18;10L19	Zm00001d048007	Zm00004b034110	9Lc	0.262505	0.0158514	EngB-type G domain-containing protein;100285454;ortholog
Cluster_359053	10L18;10L19	Zm00001d029855	Zm00004b002071	1Sb	-0.240726	0.0273995	GRAS domain-containing protein;GRAS33;ortholog
Cluster_359053	10L18;10L19	Zm00001d045589	Zm00004b032166	9Sd	-0.298197	0.0058683	GRAS domain-containing protein;Zm00001d045589;ortholog
Cluster_3815	1Sb	Zm00001d025050	Zm00004b039240	10L18,10L19	0.531912	1.92142e-07	Ethylene receptor;541627;ortholog
Cluster_3815	1Sb	Zm00001d033246	Zm00004b004529	1La	-0.240387	0.0276243	Homeobox-leucine zipper protein ATHB-14;100192557;ortholog
Cluster_3815	1Sb	Zm00001d041489	Zm00004b017305	3La	-0.286595	0.00821715	Homeobox-leucine zipper protein ATHB-14;100274567;ortholog
Cluster_3815	1Sb	Zm00001d048527	Zm00004b034577	9Lc	-0.458639	1.14663e-05	Homeobox-leucine zipper protein REVOLUTA;542515;ortholog
Cluster_3815	1Sb	Zm00001d051851	Zm00004b022682	4Lb	0.27107	0.0126292	Plant/F8L15-130 protein;Zm00001d051851;ortholog
Cluster_40322	1La	Zm00001d005395	Zm00004b008743	NA	-0.254039	0.0197105	Regulator of chromosome condensation (RCC1) family protein;103647289;ortholog
Cluster_40322	1La	Zm00001d009212	Zm00004b025370	NA	0.251952	0.020777	Dihydrolipoyl dehydrogenase;100381818;ortholog
Cluster_40322	1La	Zm00001d047126	Zm00004b033358	9Lc	-0.3372	0.00170929	Phosphatidylinositol N-acetyglucosaminlytransferase subunit P-related;100383691;ortholog
Cluster_41546	1La	Zm00001d025050	Zm00004b039240	10L18,10L19	0.546594	7.49982e-08	Ethylene receptor;541627;ortholog
Cluster_41546	1La	Zm00001d048527	Zm00004b034577	9Lc	-0.430185	4.42399e-05	Homeobox-leucine zipper protein REVOLUTA;542515;ortholog
Cluster_41546	1La	Zm00001d051851	Zm00004b022682	4Lb	0.234994	0.0314201	Plant/F8L15-130 protein;Zm00001d051851;ortholog
Cluster_4527	1Sb	Zm00001d018770	Zm00004b034764	7Sc	-0.284498	0.00872015	GYF domain-containing protein;103631932;ortholog
Cluster_4527	1Sb	Zm00001d027340	Zm00004b000088	1Sb	-0.235106	0.0313366	Protein kinase domain-containing protein;Zm00001d027340;ortholog
Cluster_4527	1Sb	Zm00001d027895	Zm00004b000541	1Sb	-0.217957	0.046405	Smr domain-containing protein;100279000;ortholog
Cluster_4527	1Sb	Zm00001d033734	Zm00004b004920	1La	-0.27371	0.0117583	WD_REPEATS_REGION domain-containing protein;Zm00001d033734;ortholog
Cluster_48354	1La	Zm00001d011099	Zm00004b026869	8Lc	-0.25047	0.0215641	Methionine S-methyltransferase;541786;ortholog
Cluster_48354	1La	Zm00001d017513	Zm00004b014634	5Lb	-0.291544	0.00712953	GRAS domain-containing protein;Zm00001d017513;ortholog
Cluster_48354	1La	Zm00001d022034	Zm00004b037218	7Lb	0.273445	0.0118435	GRAS domain-containing protein;Zm00001d022034;ortholog
Cluster_52881	1La	Zm00001d047255	Zm00004b033455	9Lc	-0.326795	0.0024132	Beta-ketoacyl-[acyl-carrier-protein] synthase I;100383498;ortholog
Cluster_55368	2Sanormal	Zm00001d002056	Zm00004b006107	2Sanormal	0.408815	0.000112994	CDT1 domain-containing protein;100280492;ortholog
Cluster_55368	2Sanormal	Zm00001d036334	Zm00004b029192	6Lc	-0.418647	7.39749e-05	Prolyl oligopeptidase family protein;100281516;ortholog
Cluster_55368	2Sanormal	Zm00001d043287	Zm00004b018822	3La	-0.398925	0.000170783	Exonuclease 1;100381439;ortholog
Cluster_55583	2Sanormal	Zm00001d013346	Zm00004b011312	5Sc	-0.218443	0.0459076	Growth-regulating factor 2;Zm00001d013346;ortholog
Cluster_55583	2Sanormal	Zm00001d013555	Zm00004b011495	5Sc	-0.496169	1.58982e-06	Growth-regulating factor 2;Zm00001d013555;ortholog
Cluster_55583	2Sanormal	Zm00001d033396	Zm00004b004638	1La	-0.396857	0.000185884	Growth-regulating factor 2;Zm00001d033396;ortholog
Cluster_55583	2Sanormal	Zm00001d042916	Zm00004b018506	3La	-0.251393	0.0210711	O-fucosyltransferase family protein;103651025;ortholog
Cluster_55583	2Sanormal	Zm00001d051456	Zm00004b022323	Dp4	0.524904	2.96432e-07	GRF transcription factor;100286247;ortholog
Cluster_67808	2Sanormal;2Sadeletion	Zm00001d030091	Zm00004b002224	1Sb	0.223499	0.0409898	NERD domain-containing protein;Zm00001d030091;ortholog
Cluster_82756	NA	Zm00001d003334	Zm00004b007185	2Sanormal	0.442498	2.50311e-05	WPP domain-interacting protein 2;100193088;ortholog
Cluster_82756	NA	Zm00001d006214	Zm00004b009400	NA	-0.511863	6.47527e-07	Lon protease homolog;Zm00001d006214;ortholog
Cluster_82756	NA	Zm00001d030989	Zm00004b002806	1La	-0.283492	0.00897086	Uncharacterized protein;103640569;ortholog
Cluster_82756	NA	Zm00001d053927	Zm00004b024407	4Lb	-0.250393	0.0216057	rRNA adenine N(6)-methyltransferase;100285018;ortholog
Cluster_99282	3Sb	Zm00001d004200	Zm00004b007860	2Sanormal,2Sadeletion	-0.315928	0.00341685	Hydroxyproline-rich glycoprotein family protein;100283688;ortholog
Cluster_99282	3Sb	Zm00001d021959	Zm00004b037173	7Lb	0.298859	0.00575446	ZCF37;103633365;ortholog
Cluster_99282	3Sb	Zm00001d028493	Zm00004b001024	1Sb	-0.248812	0.0224747	UDENN domain-containing protein;Zm00001d028493;ortholog
Cluster_99282	3Sb	Zm00001d031502	Zm00004b003157	1La	-0.309994	0.00410962	RanBP2-type zinc finger protein;100272869;ortholog
Cluster_99282	3Sb	Zm00001d039435	Zm00004b015752	3Sb	0.515973	5.07962e-07	Uncharacterized protein;100193649;ortholog
Cluster_99842	3Sb	Zm00001d006091	Zm00004b009290	NA	0.246097	0.0240363	SBP-type domain-containing protein;100279240;ortholog
Cluster_99842	3Sb	Zm00001d006451	Zm00004b009580	NA	-0.382073	0.00033532	SBP-type domain-containing protein;Zm00001d006451;ortholog
Cluster_99842	3Sb	Zm00001d007065	Zm00004b010032	NA	0.413414	9.28347e-05	Peptidase S59 domain-containing protein;100279429;ortholog
Cluster_99842	3Sb	Zm00001d015233	Zm00004b012866	5Sc	-0.357519	0.000841751	SBP-type domain-containing protein;100279234;ortholog
Cluster_99842	3Sb	Zm00001d015410	Zm00004b012994	NA	-0.359229	0.000791312	SBP-type domain-containing protein;100191346;ortholog
Cluster_99842	3Sb	Zm00001d020941	Zm00004b036360	7Lb	-0.220596	0.0437566	SBP-type domain-containing protein;542666;ortholog
Cluster_99842	3Sb	Zm00001d035254	Zm00004b028529	NA	0.245029	0.0246756	AIG1-type G domain-containing protein;100281578;ortholog
