# Supplementary material for: Dosage-sensitive miRNAs trigger modulation of gene expression during genomic imbalance in maize
Source: Nat Commun. 2022 May 31;13:3014. doi: 10.1038/s41467-022-30704-x (PMC9156689; doi:10.1038/s41467-022-30704-x)
Supplement: Supplementary file 10 — Supplementary Data 8 [file 41467_2022_30704_MOESM10_ESM.xlsx]

## Sheet: Supplementary Data 8
Supplementary Data 8. Significant correlations between expression levels of miRNAs and their mRNA targets found in degradome sequencing data. Analysis was performed as described in Methods. The table was formatted as described in Supplementary Data 7. Reference refers to the study from which the corresponding interaction was collected 108-116. Clusters italicized and in bold refer to the interact…
Cluster	Cis location (miRNA)	target (B73)	target (W22)	Cis location (target)	PCC	P-value	Gene Name; Gene Symbol; Ortholog	Reference
Cluster_102258	3Sb	Zm00001d003911	Zm00004b007645	2Sanormal,2Sadeletion	0.280524	0.00974794	F-box domain-containing protein;100278846;ortholog	110, 109, 115, 116, 111
Cluster_102258	3Sb	Zm00001d010863	Zm00004b026675	8Lc	-0.243496	0.0256183	Protein TRANSPORT INHIBITOR RESPONSE 1;103635896;ortholog	108, 116
Cluster_10766	1Sb	Zm00001d021046	Zm00004b036440	7Lb	0.30324	0.00504818	Acyl-[acyl-carrier-protein] hydrolase;100191192;ortholog	116
Cluster_10766	1Sb	Zm00001d024268	Zm00004b038586	10L18,10L19	-0.239496	0.0282233	NAC domain-containing protein;103641134;ortholog	114
Cluster_10766	1Sb	Zm00001d028256	Zm00004b000821	1Sb	0.29646	0.00617694	Molecular chaperone Hsp40/DnaJ family protein;Zm00001d028256;ortholog	110
Cluster_10766	1Sb	Zm00001d034270	Zm00004b005303	1La	0.623806	2.3157e-10	J domain-containing protein;100282065;ortholog	111
Cluster_10766	1Sb	Zm00001d035266	Zm00004b028539	NA	0.40043	0.000160505	NAC domain-containing protein;103629107;ortholog	108
Cluster_10766	1Sb	Zm00001d043694	Zm00004b019197	3La	-0.25098	0.0212905	Probable magnesium transporter;100279353;ortholog	116
Cluster_10766	1Sb	Zm00001d044975	Zm00004b031656	9Sd	0.677307	1.50145e-12	Anthocyanin regulatory C1 protein;541757;ortholog	116
Cluster_114884	3La	Zm00001d014377	Zm00004b012181	5Sc	-0.271092	0.0126217	Auxin response factor;100502480;ortholog	115, 114, 116, 111
Cluster_114884	3La	Zm00001d032931	Zm00004b004275	1La	0.284892	0.00862365	Fe2OG dioxygenase domain-containing protein;100193159;ortholog	114, 116
Cluster_114884	3La	Zm00001d036593	Zm00004b029369	6Lc	-0.227223	0.0376539	Auxin response factor;Zm00001d036593;ortholog	114, 108, 116
Cluster_114884	3La	Zm00001d038806	Zm00004b031071	6Lc	-0.229515	0.0357159	Chaperone protein ClpB1;541780;ortholog	116
Cluster_133421	3La	Zm00001d024338	Zm00004b038635	10L18,10L19	-0.218077	0.046282	Protein kinase domain-containing protein;Zm00001d024338;ortholog	113
Cluster_141502	4Sa	Zm00001d002416	Zm00004b006397	2Sanormal	0.301321	0.00534746	RING-type domain-containing protein;100194314;ortholog	113
Cluster_141502	4Sa	Zm00001d003256	Zm00004b007120	2Sanormal	0.364514	0.000652366	Serine/threonine protein phosphatase 2A regulatory subunit;103646298;ortholog	113
Cluster_141502	4Sa	Zm00001d006835	Zm00004b009883	NA	0.38404	0.000310502	Nuclear transcription factor Y subunit A-3;100194182;ortholog	109, 110, 115, 114
Cluster_141502	4Sa	Zm00001d011578	Zm00004b027259	8Lc	0.31176	0.0038914	Tubby-like F-box protein;100193706;ortholog	113
Cluster_141502	4Sa	Zm00001d013895	Zm00004b011788	5Sc	0.455474	1.34048e-05	Yabby9 protein;Zm00001d013895;ortholog	113
Cluster_141502	4Sa	Zm00001d015664	Zm00004b013165	NA	0.298647	0.00579064	BZIP domain-containing protein;103626765;ortholog	113
Cluster_141502	4Sa	Zm00001d016731	Zm00004b013996	5Lb	0.227316	0.037574	Glycos_transf_1 domain-containing protein;Zm00001d016731;ortholog	113
Cluster_141502	4Sa	Zm00001d018255	Zm00004b015276	5Lb	0.335986	0.00178053	Nuclear transcription factor Y subunit A-3;Zm00001d018255;ortholog	108
Cluster_141502	4Sa	Zm00001d018305	Zm00004b015315	5Lb	0.22843	0.0366226	Ethylene-responsive transcription factor RAP2-3;Zm00001d018305;ortholog	113
Cluster_141502	4Sa	Zm00001d018333	Zm00004b015334	5Lb	0.28479	0.00864859	diacylglycerol kinase;100284664;ortholog	113
Cluster_141502	4Sa	Zm00001d025002	Zm00004b039190	10L18,10L19	0.622298	2.63238e-10	Protein kinase domain-containing protein;103641486;ortholog	113
Cluster_141502	4Sa	Zm00001d027490	Zm00004b000222	1Sb	0.248938	0.0224042	Plasma membrane ATPase;Zm00001d027490;ortholog	113
Cluster_141502	4Sa	Zm00001d032859	Zm00004b004213	1La	-0.23854	0.0288779	Cell division control protein 48 homolog D;100274218;ortholog	113
Cluster_141502	4Sa	Zm00001d033328	Zm00004b004587	1La	-0.243786	0.0254375	N-acetyl-glutamate semialdehyde dehydrogenase;100191877;ortholog	113
Cluster_141502	4Sa	Zm00001d033741	Zm00004b004924	1La	-0.219651	0.0446899	CR-type domain-containing protein;Zm00001d033741;ortholog	113
Cluster_141502	4Sa	Zm00001d033967	Zm00004b005081	1La	-0.237234	0.0297937	RING-type domain-containing protein;Zm00001d033967;ortholog	113
Cluster_141502	4Sa	Zm00001d034610	Zm00004b005568	1La	-0.257336	0.0181212	EngB-type G domain-containing protein;100382617;ortholog	113
Cluster_141502	4Sa	Zm00001d039884	Zm00004b016156	3Sb	0.24339	0.0256848	Mitochondrial substrate carrier family protein;Zm00001d039884;ortholog	113
Cluster_141502	4Sa	Zm00001d047699	Zm00004b033847	9Lc	-0.232987	0.0329405	Spliceosomal protein;100283511;ortholog	113
Cluster_161059	Dp4	Zm00001d011994	Zm00004b027625	8Lc	-0.221248	0.043122	F-box domain-containing protein;103636344;ortholog	116, 115, 111, 108, 114
Cluster_161059	Dp4	Zm00001d014698	Zm00004b012423	5Sc	-0.263895	0.0152847	SBP-type domain-containing protein;100283160;ortholog	114
Cluster_161059	Dp4	Zm00001d031050	Zm00004b002850	1La	0.300942	0.00540833	DEAD-box ATP-dependent RNA helicase 53;100501766;ortholog	116
Cluster_161059	Dp4	Zm00001d041480	Zm00004b017299	3La	0.2667	0.0141941	DEAD-box ATP-dependent RNA helicase 53;103650492;ortholog	116
Cluster_165899	4Lb	Zm00001d031061	Zm00004b002858	1La	0.222098	0.0423059	Homeobox-leucine zipper protein ATHB-14;100279785;ortholog	108, 116
Cluster_180482	5Sc	Zm00001d002835	Zm00004b006767	2Sanormal	-0.257142	0.0182117	Protein kinase domain-containing protein;Zm00001d002835;ortholog	108
Cluster_180482	5Sc	Zm00001d012550	Zm00004b028072	8Lc	-0.305331	0.0047391	LRRNT_2 domain-containing protein;Zm00001d012550;ortholog	116, 109
Cluster_180482	5Sc	Zm00001d043149	Zm00004b018688	3La	-0.346399	0.00124753	LRRNT_2 domain-containing protein;100282767;ortholog	116
Cluster_182185	5Sc	Zm00001d003110	Zm00004b007003	2Sanormal	0.382765	0.000326381	Protein kinase domain-containing protein;Zm00001d003110;ortholog	116, 108
Cluster_182185	5Sc	Zm00001d026307	Zm00004b040287	10L18,10L19	0.385989	0.000287583	DAG protein;Zm00001d026307;ortholog	116, 111
Cluster_182185	5Sc	Zm00001d041489	Zm00004b017305	3La	-0.284968	0.00860509	Homeobox-leucine zipper protein ATHB-14;100274567;ortholog	108, 116
Cluster_182185	5Sc	Zm00001d045145	Zm00004b031779	9Sd	0.232912	0.0329985	NA	111
Cluster_182185	5Sc	Zm00001d048527	Zm00004b034577	9Lc	-0.455187	1.35948e-05	Homeobox-leucine zipper protein REVOLUTA;542515;ortholog	108, 116
Cluster_182399	5Sc	Zm00001d002718	Zm00004b006662	2Sanormal	0.260354	0.0167644	GRAS domain-containing protein;100382187;ortholog	111, 115, 108
Cluster_182399	5Sc	Zm00001d022034	Zm00004b037218	7Lb	0.396503	0.000188588	GRAS domain-containing protein;Zm00001d022034;ortholog	114, 108
Cluster_182399	5Sc	Zm00001d041715	Zm00004b017473	3La	0.312815	0.00376605	Fibronectin type-III domain-containing protein;103650592;ortholog	114
Cluster_185311	5Sc	Zm00001d002272	Zm00004b006280	2Sanormal	-0.274607	0.0114748	SIT4 phosphatase-associated family protein;100216566;ortholog	109
Cluster_217249	5Lb	Zm00001d002429	Zm00004b006412	2Sanormal	-0.257124	0.01822	Putative growth-regulating factor 6;Zm00001d002429;ortholog	108, 109, 111, 110, 115, 114, 116
Cluster_217249	5Lb	Zm00001d006011	Zm00004b009221	NA	-0.234961	0.0314446	E3 ubiquitin-protein ligase UPL5;100501539;ortholog	111
Cluster_217249	5Lb	Zm00001d006758	Zm00004b009829	NA	0.284884	0.00862557	Formin-like protein;103647807;ortholog	116
Cluster_217249	5Lb	Zm00001d008177	Zm00004b024551	NA	-0.300842	0.00542456	Protein kinase domain-containing protein;100273920;ortholog	116, 114, 111
Cluster_217249	5Lb	Zm00001d012537	Zm00004b028064	8Lc	-0.238851	0.028664	ADP-ribosylation factor A1F;100382775;ortholog	116
Cluster_217249	5Lb	Zm00001d013007	Zm00004b010994	5Sc	0.231053	0.0344633	ADP-ribosylation factor homolog1;Zm00001d013007;ortholog	116
Cluster_217249	5Lb	Zm00001d013555	Zm00004b011495	5Sc	-0.289171	0.0076341	Growth-regulating factor 2;Zm00001d013555;ortholog	109, 110, 115, 113, 108
Cluster_217249	5Lb	Zm00001d015639	Zm00004b013149	NA	-0.237188	0.029826	AP2/ERF domain-containing protein;EREB138;ortholog	116
Cluster_217249	5Lb	Zm00001d019191	Zm00004b035099	7Sc	0.250978	0.0212918	NA	116
Cluster_217249	5Lb	Zm00001d019704	Zm00004b035471	7Sc	0.222454	0.041968	Uncharacterized protein;Zm00001d019704;ortholog	116
Cluster_217249	5Lb	Zm00001d025833	Zm00004b039882	10L18,10L19	-0.291108	0.00721998	Peroxygenase 2;100216957;ortholog	116
Cluster_217249	5Lb	Zm00001d025916	Zm00004b039947	10L18,10L19	0.380462	0.000356996	RING-type domain-containing protein;Zm00001d025916;ortholog	116
Cluster_217249	5Lb	Zm00001d032475	Zm00004b003902	1La	-0.284347	0.00875732	SAUR56-auxin-responsive SAUR family member;107546748;ortholog	116
Cluster_217249	5Lb	Zm00001d033396	Zm00004b004638	1La	-0.234428	0.0318428	Growth-regulating factor 2;Zm00001d033396;ortholog	111, 113, 108, 116
Cluster_217249	5Lb	Zm00001d033917	Zm00004b005049	1La	0.456524	1.27299e-05	Endoglucanase;Zm00001d033917;ortholog	116
Cluster_217249	5Lb	Zm00001d035965	Zm00004b028955	6Lc	-0.249948	0.0218472	Growth-regulating factor 6;100125644;ortholog	108
Cluster_217249	5Lb	Zm00001d041982	Zm00004b017676	3La	0.355079	0.000918757	Isopentenyl transferase1;100158231;ortholog	116
Cluster_217249	5Lb	Zm00001d051052	Zm00004b022011	Dp4	0.264226	0.0151526	Splicing factor, arginine/serine-rich 7;100273521;ortholog	116
Cluster_217249	5Lb	Zm00001d051456	Zm00004b022323	Dp4	0.36994	0.000533214	GRF transcription factor;100286247;ortholog	116, 108
Cluster_2196	1Sb	Zm00001d002718	Zm00004b006662	2Sanormal	0.296322	0.00620221	GRAS domain-containing protein;100382187;ortholog	111, 115, 108
Cluster_2196	1Sb	Zm00001d041715	Zm00004b017473	3La	0.322005	0.00281738	Fibronectin type-III domain-containing protein;103650592;ortholog	114
Cluster_229507	6Lc	Zm00001d014013	Zm00004b011881	5Sc	-0.221206	0.0431622	NA	108, 116, 110, 109, 113
Cluster_247215	6Lc	Zm00001d002075	Zm00004b006120	2Sanormal	0.255383	0.0190487	Floral homeotic protein APETALA 2;Zm00001d002075;ortholog	108
Cluster_247215	6Lc	Zm00001d014739	Zm00004b012459	5Sc	0.284514	0.0087161	NA	114
Cluster_247215	6Lc	Zm00001d019230	Zm00004b035135	7Sc	-0.312725	0.00377665	Sister of indeterminate spikelet1;100271892;ortholog	108, 114
Cluster_247215	6Lc	Zm00001d024635	Zm00004b038872	10L18,10L19	0.259297	0.0172292	Chaperone protein dnaJ A6 chloroplastic;Zm00001d024635;ortholog	109
Cluster_247215	6Lc	Zm00001d029473	Zm00004b001776	1Sb	0.245688	0.0242798	Transcription initiation factor TFIID subunit 9;100191949;ortholog	114
Cluster_247215	6Lc	Zm00001d034629	Zm00004b005586	1La	-0.264665	0.0149785	NA	108, 116
Cluster_254833	7Sc	Zm00001d002272	Zm00004b006280	2Sanormal	-0.256655	0.0184404	SIT4 phosphatase-associated family protein;100216566;ortholog	109
Cluster_254833	7Sc	Zm00001d002718	Zm00004b006662	2Sanormal	-0.391789	0.000228261	GRAS domain-containing protein;100382187;ortholog	111, 115, 108
Cluster_254833	7Sc	Zm00001d041715	Zm00004b017473	3La	-0.442612	2.48962e-05	Fibronectin type-III domain-containing protein;103650592;ortholog	114
Cluster_265172	7Lb	Zm00001d031061	Zm00004b002858	1La	0.21675	0.04766	Homeobox-leucine zipper protein ATHB-14;100279785;ortholog	108, 116
Cluster_266284	7Lb	Zm00001d052890	Zm00004b023553	4Lb	0.31334	0.003705	SBP-type domain-containing protein;103654498;ortholog	108
Cluster_301132	8Lc	Zm00001d024338	Zm00004b038635	10L18,10L19	-0.21868	0.0456662	Protein kinase domain-containing protein;Zm00001d024338;ortholog	113
Cluster_312281	9Sd	Zm00001d002046	Zm00004b006099	2Sanormal	0.590985	3.25536e-09	Alpha-N-acetylglucosaminidase;Zm00001d002046;ortholog	116, 108, 114
Cluster_312281	9Sd	Zm00001d002064	Zm00004b006111	2Sanormal	0.419116	7.24702e-05	Glycosyltransferases;606486;ortholog	116
Cluster_312281	9Sd	Zm00001d006758	Zm00004b009829	NA	0.234157	0.0320467	Formin-like protein;103647807;ortholog	116
Cluster_312281	9Sd	Zm00001d008177	Zm00004b024551	NA	0.282474	0.00923117	Protein kinase domain-containing protein;100273920;ortholog	116, 114, 111
Cluster_312281	9Sd	Zm00001d008500	Zm00004b024823	NA	0.576131	9.79776e-09	Sarcoplasmic reticulum histidine-rich calcium-binding protein;100272661;ortholog	116
Cluster_312281	9Sd	Zm00001d009771	Zm00004b025800	NA	-0.279797	0.00994711	Calcium permeable stress-gated cation channel 1;Zm00001d009771;ortholog	116
Cluster_312281	9Sd	Zm00001d009848	Zm00004b025856	NA	0.218815	0.0455298	NA	116, 111
Cluster_312281	9Sd	Zm00001d009850	Zm00004b025858	NA	-0.528895	2.31856e-07	Importin subunit alpha;Zm00001d009850;ortholog	116
Cluster_312281	9Sd	Zm00001d010214	Zm00004b026146	8Lc	0.46555	8.10824e-06	PB1 domain-containing protein;100284710;ortholog	116
Cluster_312281	9Sd	Zm00001d012537	Zm00004b028064	8Lc	0.309492	0.0041736	ADP-ribosylation factor A1F;100382775;ortholog	116
Cluster_312281	9Sd	Zm00001d013289	Zm00004b011268	5Sc	0.516353	4.966e-07	Transmembrane BAX inhibitor motif-containing protein 4;Zm00001d013289;ortholog	116
Cluster_312281	9Sd	Zm00001d013346	Zm00004b011312	5Sc	-0.253529	0.0199666	Growth-regulating factor 2;Zm00001d013346;ortholog	116
Cluster_312281	9Sd	Zm00001d014909	Zm00004b012608	5Sc	0.405641	0.00012919	PHD-type domain-containing protein;103626499;ortholog	116
Cluster_312281	9Sd	Zm00001d017390	Zm00004b014530	5Lb	0.500212	1.26678e-06	MSP domain-containing protein;107522034;ortholog	116
Cluster_312281	9Sd	Zm00001d017742	Zm00004b014844	5Lb	-0.279648	0.00998843	Growth-regulating factor 1;GRF1;ortholog	111, 115, 110, 113
Cluster_312281	9Sd	Zm00001d018260	Zm00004b015279	5Lb	-0.272259	0.0122304	Growth-regulating factor 6;Zm00001d018260;ortholog	116
Cluster_312281	9Sd	Zm00001d026240	Zm00004b040217	10L18,10L19	0.282561	0.00920854	Growth-regulating factor;Zm00001d026240;ortholog	115, 116, 108, 111, 110, 114
Cluster_312281	9Sd	Zm00001d028529	Zm00004b001049	1Sb	0.283643	0.00893291	Matrin-type domain-containing protein;100272589;ortholog	116
Cluster_312281	9Sd	Zm00001d030725	Zm00004b002635	NA	0.546434	7.57905e-08	Heat shock protein 70;103639924;ortholog	116
Cluster_312281	9Sd	Zm00001d031013	Zm00004b002826	1La	0.320236	0.00298129	Methylcrotonoyl-CoA carboxylase subunit alpha;100280665;ortholog	116
Cluster_312281	9Sd	Zm00001d031227	Zm00004b002984	1La	0.329248	0.00222712	Protein yippee-like;Zm00001d031227;ortholog	116
Cluster_312281	9Sd	Zm00001d033917	Zm00004b005049	1La	-0.302524	0.00515806	Endoglucanase;Zm00001d033917;ortholog	116
Cluster_312281	9Sd	Zm00001d039859	Zm00004b016138	3Sb	-0.444633	2.26259e-05	Metallothionein-like protein type 2;100283295;ortholog	116
Cluster_312281	9Sd	Zm00001d041550	Zm00004b017349	3La	0.46912	6.75923e-06	Heat shock 70 kDa protein 3;103650526;ortholog	116
Cluster_312281	9Sd	Zm00001d043113	Zm00004b018662	3La	0.315045	0.00351281	ADP-ribosylation factor A1E;Zm00001d043113;ortholog	116
Cluster_312281	9Sd	Zm00001d043382	Zm00004b018905	3La	0.62946	1.42301e-10	Aspartate aminotransferase;100273311;ortholog	116
Cluster_312281	9Sd	Zm00001d045183	Zm00004b031800	9Sd	0.701552	1.06351e-13	Zinc finger CCCH domain-containing protein 4;Zm00001d045183;ortholog	116
Cluster_312281	9Sd	Zm00001d047799	Zm00004b033942	9Lc	0.519216	4.18478e-07	Heat shock 70 kDa protein 5;100272911;ortholog	116
Cluster_312281	9Sd	Zm00001d049099	Zm00004b020481	4Sa	0.37286	0.000477672	Protein disulfide-isomerase;606409;ortholog	116
Cluster_312281	9Sd	Zm00001d051052	Zm00004b022011	Dp4	0.376418	0.00041718	Splicing factor, arginine/serine-rich 7;100273521;ortholog	116
Cluster_312281	9Sd	Zm00001d051803	Zm00004b022639	4Lb	0.346744	0.00123264	Endoplasmic reticulum transmembrane protein;100282583;ortholog	116
Cluster_312281	9Sd	Zm00001d052112	Zm00004b022904	4Lb	-0.294755	0.0064938	Growth-regulating factor 6;100101536;ortholog	116
Cluster_312281	9Sd	Zm00001d052855	Zm00004b023529	4Lb	0.578245	8.40361e-09	HATPase_c domain-containing protein;HSP90-2;ortholog	116
Cluster_312281	9Sd	Zm00001d053452	Zm00004b024037	4Lb	0.39647	0.000188841	RRM domain-containing protein;100191644;ortholog	116
Cluster_328824	9Lc	Zm00001d002718	Zm00004b006662	2Sanormal	0.298764	0.00577061	GRAS domain-containing protein;100382187;ortholog	111, 115, 108
Cluster_328824	9Lc	Zm00001d041715	Zm00004b017473	3La	0.335831	0.00178982	Fibronectin type-III domain-containing protein;103650592;ortholog	114
Cluster_355979	10L18;10L19	Zm00001d006451	Zm00004b009580	NA	-0.315151	0.00350121	SBP-type domain-containing protein;Zm00001d006451;ortholog	108
Cluster_355979	10L18;10L19	Zm00001d008266	Zm00004b024629	NA	0.294548	0.0065333	Peroxidase;107457598;ortholog	108
Cluster_355979	10L18;10L19	Zm00001d015233	Zm00004b012866	5Sc	-0.288615	0.00775668	SBP-type domain-containing protein;100279234;ortholog	110, 113, 116
Cluster_355979	10L18;10L19	Zm00001d015410	Zm00004b012994	NA	-0.270573	0.0127993	SBP-type domain-containing protein;100191346;ortholog	116, 108, 113, 111
Cluster_355979	10L18;10L19	Zm00001d026175	Zm00004b040160	10L18,10L19	0.278168	0.0104062	SBP-type domain-containing protein;100279436;ortholog	110, 113
Cluster_359053	10L18;10L19	Zm00001d045589	Zm00004b032166	9Sd	-0.298197	0.0058683	GRAS domain-containing protein;Zm00001d045589;ortholog	114, 111, 109
Cluster_3815	1Sb	Zm00001d003110	Zm00004b007003	2Sanormal	0.38236	0.000331591	Protein kinase domain-containing protein;Zm00001d003110;ortholog	116, 108
Cluster_3815	1Sb	Zm00001d026307	Zm00004b040287	10L18,10L19	0.391433	0.000231549	DAG protein;Zm00001d026307;ortholog	116, 111
Cluster_3815	1Sb	Zm00001d041489	Zm00004b017305	3La	-0.286595	0.00821715	Homeobox-leucine zipper protein ATHB-14;100274567;ortholog	108, 116
Cluster_3815	1Sb	Zm00001d045145	Zm00004b031779	9Sd	0.240233	0.0277275	NA	111
Cluster_3815	1Sb	Zm00001d048527	Zm00004b034577	9Lc	-0.458639	1.14663e-05	Homeobox-leucine zipper protein REVOLUTA;542515;ortholog	108, 116
Cluster_41546	1La	Zm00001d003101	Zm00004b006994	2Sanormal	0.26009	0.0168795	Protein kinase domain-containing protein;Zm00001d003101;ortholog	113
Cluster_41546	1La	Zm00001d003110	Zm00004b007003	2Sanormal	0.312681	0.00378174	Protein kinase domain-containing protein;Zm00001d003110;ortholog	116, 108
Cluster_41546	1La	Zm00001d026307	Zm00004b040287	10L18,10L19	0.418927	7.30726e-05	DAG protein;Zm00001d026307;ortholog	116, 111
Cluster_41546	1La	Zm00001d045145	Zm00004b031779	9Sd	0.259643	0.0170757	NA	111
Cluster_41546	1La	Zm00001d048527	Zm00004b034577	9Lc	-0.430185	4.42399e-05	Homeobox-leucine zipper protein REVOLUTA;542515;ortholog	108, 116
Cluster_48354	1La	Zm00001d017513	Zm00004b014634	5Lb	-0.291544	0.00712953	GRAS domain-containing protein;Zm00001d017513;ortholog	109, 115, 108, 111
Cluster_48354	1La	Zm00001d022034	Zm00004b037218	7Lb	0.273445	0.0118435	GRAS domain-containing protein;Zm00001d022034;ortholog	114, 108
Cluster_55583	2Sanormal	Zm00001d006011	Zm00004b009221	NA	-0.271753	0.0123987	E3 ubiquitin-protein ligase UPL5;100501539;ortholog	111
Cluster_55583	2Sanormal	Zm00001d006287	Zm00004b009448	NA	0.310247	0.00407777	Ribosomal_L14e domain-containing protein;100192835;ortholog	116
Cluster_55583	2Sanormal	Zm00001d009771	Zm00004b025800	NA	-0.280005	0.00988982	Calcium permeable stress-gated cation channel 1;Zm00001d009771;ortholog	116
Cluster_55583	2Sanormal	Zm00001d010214	Zm00004b026146	8Lc	-0.236603	0.0302441	PB1 domain-containing protein;100284710;ortholog	116
Cluster_55583	2Sanormal	Zm00001d013346	Zm00004b011312	5Sc	-0.218443	0.0459076	Growth-regulating factor 2;Zm00001d013346;ortholog	116
Cluster_55583	2Sanormal	Zm00001d013555	Zm00004b011495	5Sc	-0.496169	1.58982e-06	Growth-regulating factor 2;Zm00001d013555;ortholog	109, 110, 115, 113, 108
Cluster_55583	2Sanormal	Zm00001d015639	Zm00004b013149	NA	-0.382972	0.000323752	AP2/ERF domain-containing protein;EREB138;ortholog	116
Cluster_55583	2Sanormal	Zm00001d019191	Zm00004b035099	7Sc	0.299446	0.00565491	NA	116
Cluster_55583	2Sanormal	Zm00001d025833	Zm00004b039882	10L18,10L19	-0.270456	0.0128396	Peroxygenase 2;100216957;ortholog	116
Cluster_55583	2Sanormal	Zm00001d025916	Zm00004b039947	10L18,10L19	0.625686	1.97162e-10	RING-type domain-containing protein;Zm00001d025916;ortholog	116
Cluster_55583	2Sanormal	Zm00001d028529	Zm00004b001049	1Sb	0.296999	0.00607977	Matrin-type domain-containing protein;100272589;ortholog	116
Cluster_55583	2Sanormal	Zm00001d030609	Zm00004b002557	NA	0.399793	0.000164785	PH domain-containing protein;100383477;ortholog	116
Cluster_55583	2Sanormal	Zm00001d030613	Zm00004b002563	NA	0.267338	0.0139558	PAP2_C domain-containing protein;100192955;ortholog	116
Cluster_55583	2Sanormal	Zm00001d032475	Zm00004b003902	1La	-0.409196	0.000111181	SAUR56-auxin-responsive SAUR family member;107546748;ortholog	116
Cluster_55583	2Sanormal	Zm00001d033396	Zm00004b004638	1La	-0.396857	0.000185884	Growth-regulating factor 2;Zm00001d033396;ortholog	111, 113, 108, 116
Cluster_55583	2Sanormal	Zm00001d033917	Zm00004b005049	1La	0.466211	7.84085e-06	Endoglucanase;Zm00001d033917;ortholog	116
Cluster_55583	2Sanormal	Zm00001d041982	Zm00004b017676	3La	0.483829	3.12418e-06	Isopentenyl transferase1;100158231;ortholog	116
Cluster_55583	2Sanormal	Zm00001d047799	Zm00004b033942	9Lc	0.229832	0.0354547	Heat shock 70 kDa protein 5;100272911;ortholog	116
Cluster_55583	2Sanormal	Zm00001d051052	Zm00004b022011	Dp4	0.499306	1.33323e-06	Splicing factor, arginine/serine-rich 7;100273521;ortholog	116
Cluster_55583	2Sanormal	Zm00001d051456	Zm00004b022323	Dp4	0.524904	2.96432e-07	GRF transcription factor;100286247;ortholog	116, 108
Cluster_55583	2Sanormal	Zm00001d051803	Zm00004b022639	4Lb	-0.275373	0.0112371	Endoplasmic reticulum transmembrane protein;100282583;ortholog	116
Cluster_59647	2Sanormal	Zm00001d006221	Zm00004b009405	NA	0.255363	0.0190586	Triose phosphate isomerase2;100193000;ortholog	110
Cluster_59647	2Sanormal	Zm00001d011758	Zm00004b027424	8Lc	-0.297411	0.00600629	Uncharacterized protein;103636252;ortholog	116
Cluster_59647	2Sanormal	Zm00001d014116	Zm00004b011968	5Sc	-0.281296	0.00954055	MFS domain-containing protein;Zm00001d014116;ortholog	114
Cluster_99842	3Sb	Zm00001d006091	Zm00004b009290	NA	0.246097	0.0240363	SBP-type domain-containing protein;100279240;ortholog	113, 115
Cluster_99842	3Sb	Zm00001d006451	Zm00004b009580	NA	-0.382073	0.00033532	SBP-type domain-containing protein;Zm00001d006451;ortholog	108
Cluster_99842	3Sb	Zm00001d015233	Zm00004b012866	5Sc	-0.357519	0.000841751	SBP-type domain-containing protein;100279234;ortholog	110, 113, 116
Cluster_99842	3Sb	Zm00001d015410	Zm00004b012994	NA	-0.359229	0.000791312	SBP-type domain-containing protein;100191346;ortholog	116, 108, 113, 111
Cluster_99842	3Sb	Zm00001d020941	Zm00004b036360	7Lb	-0.220596	0.0437566	SBP-type domain-containing protein;542666;ortholog	108, 116
