# Supplementary material for: Dosage-sensitive miRNAs trigger modulation of gene expression during genomic imbalance in maize
Source: Nat Commun. 2022 May 31;13:3014. doi: 10.1038/s41467-022-30704-x (PMC9156689; doi:10.1038/s41467-022-30704-x)
Supplement: Supplementary file 12 — Source Data [file 41467_2022_30704_MOESM12_ESM.xlsx]

## Sheet: Figure 1a
Figure 1a
cis region	dosage	value	cluster
10L18	1D/2D	1.3456	2
1La	1D/2D	0.998956	1
1Sb	1D/2D	0.944229	1
3La	1D/2D	1.15846	2
3Sb	1D/2D	0.914173	1
4Lb	1D/2D	1.04928	2
4Sa	1D/2D	0.755213	1
5Lb	1D/2D	0.837288	1
5Sc	1D/2D	1.21552	2
6Lc	1D/2D	1.08563	2
7Lb	1D/2D	1.13348	2
8Lc	1D/2D	1.13214	2
9Lc	1D/2D	1.21219	2
9Sd	1D/2D	1.11781	2
10L18	3D/2D	1.15235	2
1La	3D/2D	1.28206	2
1Sb	3D/2D	1.27682	2
3La	3D/2D	0.985031	1
4Lb	3D/2D	0.862454	1
4Sa	3D/2D	0.98727	1
5Lb	3D/2D	0.744096	1
5Sc	3D/2D	1.0292	1
6Lc	3D/2D	0.760332	1
6Sa	3D/2D	0.946507	1
7Lb	3D/2D	0.985999	1
8Lc	3D/2D	0.985399	1
9Lc	3D/2D	0.93207	1
9Sd	3D/2D	1.02469	1
10L19	h2D/h1D	1.00722	1
1Sb	h2D/h1D	1.27892	1
2Sa_deletion	h2D/h1D	0.960926	1
2Sa	h2D/h1D	0.970202	1
3La	h2D/h1D	1.08475	1
3Sb	h2D/h1D	0.798654	2
4Lb	h2D/h1D	0.817075	2
4Sa	h2D/h1D	0.832014	2
5Lb	h2D/h1D	0.834884	2
5Sc	h2D/h1D	0.913431	2
6Lc	h2D/h1D	0.98607	1
7Lb	h2D/h1D	1.00982	1
7Sc	h2D/h1D	1.08958	1
8Lc	h2D/h1D	0.988031	1
9Lc	h2D/h1D	0.884621	2
9Sd	h2D/h1D	0.946502	1

## Sheet: Figure 1b-d
Figure 1b-d
	median(miRNA)			median(mRNA)
cis region	1D	3D	h2D	1D	3D	h2D
10L18	1.3456	1.15235	NA	0.933419	0.91873	NA
10L19	NA	NA	1.00722	NA	NA	1.12038
1La	0.998956	1.28206	1.58617	1.10949	0.918227	1.02041
1Sb	0.944229	1.27682	1.27892	1.25596	1.04411	0.958603
2Sa_deletion	NA	NA	0.960926	NA	NA	1.06196
2Sa	NA	NA	0.970202	NA	NA	1.09374
3La	1.15846	0.985031	1.08475	1.00576	0.973533	1.20373
3Sb	0.914173	0.523436	0.798654	0.877636	0.907037	1.11895
4Lb	1.04928	0.862454	0.817075	1.00719	0.967764	1.13798
4Sa	0.755213	0.98727	0.832014	1.10986	1.03839	1.17518
5Lb	0.837288	0.744096	0.834884	0.838928	0.896635	1.07796
5Sc	1.21552	1.0292	0.913431	1.10302	0.959396	1.05564
6Lc	1.08563	0.760332	0.98607	0.992862	0.987183	1.07797
6Sa	NA	0.946507	NA	NA	0.935423	NA
7Lb	1.13348	0.985999	1.00982	1.02746	0.986135	1.18044
7Sc	NA	NA	1.08958	NA	NA	1.10133
8Lc	1.13214	0.985399	0.988031	1.04521	0.950458	1.11788
9Lc	1.21219	0.93207	0.884621	1.05382	0.99324	1.14889
9Sd	1.11781	1.02469	0.946502	1.04761	0.976532	1.10968
	excluded as outlier
